# Supplementary material for: Implementation Research to Inform the Use of Xpert MTB/RIF in Primary Health Care Facilities in High TB and HIV Settings in Resource Constrained Settings
Source: PLoS One. 2015 Jun 1;10(6):e0126376. doi: 10.1371/journal.pone.0126376 (PMC4451006; doi:10.1371/journal.pone.0126376)
Supplement: S1 Data — (XLSX) [file pone.0126376.s001.xlsx]

## Sheet: Aggr
Aggregated notification data- HIV algorithm site
	ExtraPulmonary	Pulm BactUnConfirmed	PulmBactConfirmed	PulmNoTest Done	NoClassification	Total
Before	539	418	415	166	18	1556
	ExtraPulmonary	Pulm BactUnConfirmed	PulmBactConfirmed	PulmNoTestDone	NoClassification	Total
After	198	301	893	0	0	1392
Aggregated notification data- CXR algorithm site
	ExtraPulmonary	Pulm BactUnConfirmed	PulmBactConfirmed	PulmNoTest Done	NoClassification	Total
Before	738	1966	1149	393	17	4263
	ExtraPulmonary	Pulm BactUnConfirmed	PulmBactConfirmed	PulmNoTestDone	NoClassification	Total
After	542	1533	2437	6	0	4518
