# Supplementary material for: Implementation Research to Inform the Use of Xpert MTB/RIF in Primary Health Care Facilities in High TB and HIV Settings in Resource Constrained Settings
Source: PLoS One. 2015 Jun 1;10(6):e0126376. doi: 10.1371/journal.pone.0126376 (PMC4451006; doi:10.1371/journal.pone.0126376)
Supplement: S2 Data — (CSV) [file pone.0126376.s002.csv]

idno	datetoday	sex	prevtb	cxrcomment	fmspotresult	fmmorningresult	hiv	cxr_1	gxresult_1	fmspot	fmmorn	fmall	cough	datetreatmentstarted	on_tbtreatment	days_to_tbtx	age2	agegrp	coughdur
803702	27-Dec-12	MALE	YES	CLEAR LUNGS	NO AFB SEEN	NO AFB SEEN	neg	NORMAL		no afb	no afb	sm-ve	YES		not_ontx		29	25-34	<2
805110	09-Apr-13	MALE	NO	CLEAR LUNGS	NO AFB SEEN	SAMPLE NOT RECEIVED	pos	NORMAL		no afb	not done	sm-ve	YES		not_ontx		43	>=35	2-8wks
815250	18-Feb-14	FEMALE	NO	CLEAR LUNGS	NO AFB SEEN	NOT DONE	neg	NORMAL		no afb	not done	sm-ve	YES		not_ontx		19	15-24	2-8wks
813545	05-Nov-13	FEMALE	NO	CLEAR LUNGS	NO AFB SEEN	NOT DONE	unk	NORMAL		no afb	not done	sm-ve	YES		not_ontx		47	>=35	<2
804223	06-Feb-13	FEMALE	NO	CLEAR LUNGS	NO AFB SEEN	NO AFB SEEN	neg	NORMAL		no afb	no afb	sm-ve	YES		not_ontx		19	15-24	2-8wks
801263	27-Jul-12	MALE	NO	HILUM NODULAR OPACITIES	NO AFB SEEN	NO AFB SEEN	neg	NORMAL		no afb	no afb	sm-ve	YES		not_ontx		30	25-34	>8 weeks
814615	08-Jan-14	FEMALE	NO	CLEAR LUNGS	NO AFB SEEN	NO AFB SEEN	neg	NORMAL		no afb	no afb	sm-ve	YES		not_ontx		21	15-24	2-8wks
815431	27-Feb-14	MALE	NO	CLEAR LUNGS	NO AFB SEEN	NOT DONE	pos	NORMAL		no afb	not done	sm-ve	YES		not_ontx		27	25-34	2-8wks
815075	06-Feb-14	MALE	YES	BILATERAL HILAR ADENOPATHY	NO AFB SEEN	NO AFB SEEN	pos	NORMAL		no afb	no afb	sm-ve	YES		not_ontx		39	>=35	2-8wks
800411	28-May-12	MALE	YES	CLEAR LUNGS	NO AFB SEEN	NO AFB SEEN	neg	NORMAL		no afb	no afb	sm-ve	YES		not_ontx		19	15-24	2-8wks
810185	15-May-13	FEMALE	NO	CLEAR LUNGS	NO AFB SEEN	NO AFB SEEN	neg	NORMAL		no afb	no afb	sm-ve	YES		not_ontx		17	15-24	<2
801248	05-Jul-12	MALE	NO	NO ACTIVE PTB LESION	NO AFB SEEN	NO AFB SEEN	pos	NORMAL		no afb	no afb	sm-ve	YES		not_ontx		32	25-34	2-8wks
813714	13-Nov-13	FEMALE	NO	CLEAR LUNGS	NO AFB SEEN	NO AFB SEEN	neg	NORMAL		no afb	no afb	sm-ve	YES		not_ontx		25	25-34	<2
815535	06-Mar-14	FEMALE	NO	CLEAR LUNGS	NO AFB SEEN	NOT DONE	pos	NORMAL		no afb	not done	sm-ve	YES		not_ontx		27	25-34	2-8wks
813092	21-Oct-13	FEMALE	NO	HILAR NODULAR	NO AFB SEEN	NO AFB SEEN	pos	NORMAL		no afb	no afb	sm-ve	YES		not_ontx		36	>=35	2-8wks
811268	26-Jul-13	FEMALE	NO	CARDIOMEGALY	NO AFB SEEN	NO AFB SEEN	neg	NORMAL		no afb	no afb	sm-ve	YES		not_ontx		49	>=35	2-8wks
802061	01-Aug-12	FEMALE	NO	CLEAR LUNGS	NO AFB SEEN	NO AFB SEEN	neg	NORMAL		no afb	no afb	sm-ve	YES		not_ontx		65	>=35	<2
812733	30-Sep-13	FEMALE	NO	CLEAR LUNGS	NO AFB SEEN	NO AFB SEEN	pos	NORMAL		no afb	no afb	sm-ve	YES		not_ontx		38	>=35	2-8wks
801430	06-Jul-12	MALE	NO	CLEAR LUNGS	NO AFB SEEN	SAMPLE NOT RECEIVED	neg	NORMAL		no afb	not done	sm-ve	YES		not_ontx		22	15-24	<2
803855	11-Jan-13	MALE	NO	CLEAR LUNGS	NO AFB SEEN	NO AFB SEEN	neg	NORMAL		no afb	no afb	sm-ve	YES		not_ontx		44	>=35	2-8wks
803851	11-Jan-13	FEMALE	NO	CLEAR LUNGS	NO AFB SEEN	NO AFB SEEN	unk	NORMAL		no afb	no afb	sm-ve	YES		not_ontx		30	25-34	<2
814577	07-Jan-14	FEMALE	YES	CLEAR LUNGS	NO AFB SEEN	NO AFB SEEN	pos	NORMAL		no afb	no afb	sm-ve	YES		not_ontx		54	>=35	<2
815114	10-Feb-14	FEMALE	NO	CLEAR LUNGS	NO AFB SEEN	NO AFB SEEN	neg	NORMAL		no afb	no afb	sm-ve	YES		not_ontx		16	15-24	2-8wks
805269	19-Apr-13	MALE	YES	CLEAR LUNGS	NO AFB SEEN	NO AFB SEEN	neg	NORMAL		no afb	no afb	sm-ve	YES		not_ontx		32	25-34	2-8wks
804200	05-Feb-13	FEMALE	NO	CLEAR LUNGS	NO AFB SEEN	NO AFB SEEN	pos	NORMAL		no afb	no afb	sm-ve	YES		not_ontx		37	>=35	<2
812996	11-Oct-13	FEMALE	NO	CLEAR LUNGS	NO AFB SEEN	NOT DONE	pos	NORMAL		no afb	not done	sm-ve	YES		not_ontx		30	25-34	2-8wks
811304	29-Jul-13	FEMALE	NO	CLEAR LUNGS	NO AFB SEEN	NO AFB SEEN	neg	NORMAL		no afb	no afb	sm-ve	YES		not_ontx				2-8wks
813750	15-Nov-13	FEMALE	NO	CLEAR LUNGS	NO AFB SEEN	NOT DONE	pos	NORMAL		no afb	not done	sm-ve	YES		not_ontx		30	25-34	2-8wks
815426	26-Feb-14	FEMALE	NO	CONSISTENT WITH TB	NO AFB SEEN	NOT DONE	pos	NORMAL		no afb	not done	sm-ve	YES		not_ontx		37	>=35	2-8wks
804433	25-Feb-13	MALE	NO	CLEAR LUNGS	NO AFB SEEN	NO AFB SEEN	neg	NORMAL		no afb	no afb	sm-ve	YES		not_ontx		76	>=35	2-8wks
812960	10-Oct-13	MALE	NO	CLEAR LUNGS	NO AFB SEEN	NO AFB SEEN	pos	NORMAL		no afb	no afb	sm-ve	YES		not_ontx		38	>=35	2-8wks
813335	28-Oct-13	MALE	NO	CLEAT LUNGS	NO AFB SEEN	NO AFB SEEN	pos	NORMAL		no afb	no afb	sm-ve	YES		not_ontx		44	>=35	2-8wks
814309	19-Dec-13	MALE	NO	CLEAR LUNGS	NO AFB SEEN	NO AFB SEEN	neg	NORMAL		no afb	no afb	sm-ve	YES		not_ontx		34	25-34	2-8wks
812360	11-Sep-13	MALE	YES	CLEAR LUNGS	NO AFB SEEN	NO AFB SEEN	pos	NORMAL		no afb	no afb	sm-ve	YES		not_ontx		45	>=35	2-8wks
801345	27-Jun-12	FEMALE	NO	CLEAR LUNGS	NO AFB SEEN	NO AFB SEEN	neg	NORMAL		no afb	no afb	sm-ve	YES		not_ontx		50	>=35	2-8wks
810795	28-Jun-13	MALE	NO	CLEAR LUNGS	NO AFB SEEN	NOT DONE	neg	NORMAL		no afb	not done	sm-ve	YES		not_ontx		26	25-34	<2
801692	04-Jul-12	FEMALE	NO	CLEAR LUNGS	NO AFB SEEN	NO AFB SEEN	pos	NORMAL		no afb	no afb	sm-ve	YES		not_ontx		30	25-34	<2
812045	03-Sep-13	MALE	NO	CLEAR LUNGS	NO AFB SEEN	NO AFB SEEN	neg	NORMAL		no afb	no afb	sm-ve	YES		not_ontx		23	15-24	<2
814790	21-Jan-14	FEMALE	NO	CLEAR LUNGS	NO AFB SEEN	NO AFB SEEN	neg	NORMAL		no afb	no afb	sm-ve	YES		not_ontx		55	>=35	<2
800469	30-May-12	FEMALE	NO	CLEAR LUNGS, NO OPACITY/LESIONS.	NO AFB SEEN	NO AFB SEEN	neg	NORMAL		no afb	no afb	sm-ve	YES		not_ontx		50	>=35	<2
801594	27-Jul-12	FEMALE	NO	CLEAR LUNGS	NO AFB SEEN	SAMPLE NOT RECEIVED	neg	NORMAL		no afb	not done	sm-ve	YES		not_ontx		23	15-24	2-8wks
800823	18-May-12	FEMALE	NO		NO AFB SEEN	NO AFB SEEN	neg	NORMAL		no afb	no afb	sm-ve	YES		not_ontx		27	25-34	<2
804434	25-Feb-13	FEMALE	NO	CLEAR LUNGS	NO AFB SEEN	NO AFB SEEN	neg	NORMAL		no afb	no afb	sm-ve	YES	25-Feb-13	on_tbtx	0	29	25-34	2-8wks
804837	18-Mar-13	FEMALE	NO	CLEAR LUNGS NO SCORE TIMED OUT WHILE PROCESSING	NO AFB SEEN	NO AFB SEEN	neg	NORMAL		no afb	no afb	sm-ve	YES		not_ontx		29	25-34	2-8wks
804742	11-Mar-13	MALE	NO	CLEAR LUNGS NO SCORE TIMED OUT WHILE PROCESSING	NO AFB SEEN	NO AFB SEEN	unk	NORMAL		no afb	no afb	sm-ve	YES		not_ontx		41	>=35	2-8wks
801955	22-Aug-12	MALE	NO	HULU NODULAR OPACITIES PNEUMONIA IN THE UPPER LOBE OF THE RT LUNG	NO AFB SEEN	NO AFB SEEN	pos	NORMAL		no afb	no afb	sm-ve	YES		not_ontx		40	>=35	<2
814437	30-Dec-13	MALE	NO	CLEAR LUNGS	NO AFB SEEN	NOT DONE	unk	NORMAL		no afb	not done	sm-ve	YES		not_ontx		20	15-24	2-8wks
805153	11-Apr-13	FEMALE	NO	CLEAR LUNGS	NO AFB SEEN	NO AFB SEEN	pos	NORMAL		no afb	no afb	sm-ve	YES		not_ontx		35	>=35	2-8wks
815687	14-Mar-14	FEMALE	NO	CLEAR LUNGS	NO AFB SEEN	NOT DONE	unk	NORMAL		no afb	not done	sm-ve	YES		not_ontx		32	25-34	2-8wks
804497	26-Feb-13	FEMALE	NO	CLEAR LUNGS	NO AFB SEEN	NO AFB SEEN	pos	NORMAL		no afb	no afb	sm-ve	YES		not_ontx		41	>=35	2-8wks
802225	28-Aug-12	FEMALE	NO	CLEAR LUNGS	NO AFB SEEN	SAMPLE NOT RECEIVED	neg	NORMAL		no afb	not done	sm-ve	YES		not_ontx		25	25-34	>8 weeks
813126	16-Oct-13	FEMALE	NO	CLEAR LUNGS	NO AFB SEEN	NO AFB SEEN	pos	NORMAL		no afb	no afb	sm-ve	YES		not_ontx		35	>=35	2-8wks
803304	19-Nov-12	FEMALE	NO	CLEAR LUNGS	NO AFB SEEN	NOT DONE	neg	NORMAL		no afb	not done	sm-ve	YES		not_ontx		18	15-24	<2
801991	27-Aug-12	FEMALE	NO		NO AFB SEEN	NO AFB SEEN	neg	NORMAL		no afb	no afb	sm-ve	YES		not_ontx		45	>=35	2-8wks
810187	15-May-13	MALE	NO	HILAR NODULAR OPACITIES	NO AFB SEEN	NO AFB SEEN	unk	NORMAL		no afb	no afb	sm-ve	YES		not_ontx		61	>=35	<2
812430	17-Sep-13	FEMALE	NO	CLEAR LUNGS	NO AFB SEEN	NO AFB SEEN	neg	NORMAL		no afb	no afb	sm-ve	YES		not_ontx		33	25-34	2-8wks
802703	13-Sep-12	MALE	NO	CLEAR LUNGS	NO AFB SEEN	NO AFB SEEN	pos	NORMAL		no afb	no afb	sm-ve	YES		not_ontx		32	25-34	2-8wks
804070	29-Jan-13	MALE	NO	CLEAR LUNGS	NO AFB SEEN	NO AFB SEEN	unk	NORMAL		no afb	no afb	sm-ve	YES		not_ontx		32	25-34	<2
801300	25-Jul-12	FEMALE	NO	CLEAR LUNGS	NO AFB SEEN	NO AFB SEEN	pos	NORMAL		no afb	no afb	sm-ve	YES		not_ontx		32	25-34	<2
802286	30-Aug-12	FEMALE	NO	CLEAR LUNGS	NO AFB SEEN	SAMPLE NOT RECEIVED	neg	NORMAL		no afb	not done	sm-ve	YES		not_ontx		28	25-34	2-8wks
815270	18-Feb-14	FEMALE	NO	CLEAR LUNGS	NO AFB SEEN	NO AFB SEEN	neg	NORMAL		no afb	no afb	sm-ve	YES		not_ontx		23	15-24	2-8wks
801373	04-Jul-12	FEMALE	YES	CLEAR LUNGS	NO AFB SEEN	NO AFB SEEN	pos	NORMAL		no afb	no afb	sm-ve	YES		not_ontx		41	>=35	2-8wks
813082	21-Oct-13	FEMALE	NO	LYMPHADENOPATHY	NO AFB SEEN	NO AFB SEEN	pos	NORMAL		no afb	no afb	sm-ve	YES		not_ontx		27	25-34	2-8wks
802653	19-Sep-12	FEMALE	NO	CLEAR LUNGS	NO AFB SEEN	NO AFB SEEN	neg	NORMAL		no afb	no afb	sm-ve	YES		not_ontx		25	25-34	<2
801779	13-Aug-12	FEMALE	NO	NO ACTIVE P.T.B/LESION	NO AFB SEEN	NO AFB SEEN	pos	NORMAL		no afb	no afb	sm-ve	YES		not_ontx		49	>=35	>8 weeks
813065	21-Oct-13	MALE	NO	CLEAR LUNGS	NO AFB SEEN	NO AFB SEEN	neg	NORMAL		no afb	no afb	sm-ve	YES		not_ontx		31	25-34	2-8wks
800468	28-May-12	MALE	YES	MODERATE RT PLEURAL EFFUSION, HILUM NODULAR OPACITIES.	NO AFB SEEN	NO AFB SEEN	pos	NORMAL		no afb	no afb	sm-ve	YES	30-May-12	on_tbtx	2	36	>=35	2-8wks
800586	05-Jun-12	FEMALE	YES	CARDIOTHORACIC RATIO 0.59:1	NO AFB SEEN	NO AFB SEEN	pos	NORMAL		no afb	no afb	sm-ve	YES		not_ontx		45	>=35	<2
811577	13-Aug-13	MALE	NO	LYMPHADENOPATHY+ OPACITY IN THE LOWER LOBE OF THE RT LUNG	NO AFB SEEN	NO AFB SEEN	unk	NORMAL		no afb	no afb	sm-ve	YES		not_ontx		26	25-34	<2
814546	06-Jan-14	MALE	NO	CLEAR LUNGS	NO AFB SEEN	NO AFB SEEN	neg	NORMAL		no afb	no afb	sm-ve	YES		not_ontx		50	>=35	2-8wks
810143	14-May-13	MALE	NO	HILAR NODULAR OPACITIES	NO AFB SEEN	NO AFB SEEN	neg	NORMAL		no afb	no afb	sm-ve	YES		not_ontx		19	15-24	<2
812447	18-Sep-13	MALE	NO	CLEAR LUNGS	NO AFB SEEN	NO AFB SEEN	unk	NORMAL		no afb	no afb	sm-ve	YES		not_ontx		23	15-24	2-8wks
815379	25-Feb-14	FEMALE	NO	CLEAR LUNGS	NO AFB SEEN	NO AFB SEEN	neg	NORMAL		no afb	no afb	sm-ve	YES		not_ontx		68	>=35	2-8wks
813977	29-Nov-13	MALE	NO	CLEAR LUNGS	NO AFB SEEN	NO AFB SEEN	neg	NORMAL		no afb	no afb	sm-ve	YES		not_ontx		25	25-34	2-8wks
813885	25-Nov-13	MALE	NO	CLEAR LUNGS	NO AFB SEEN	NO AFB SEEN	pos	NORMAL		no afb	no afb	sm-ve	YES		not_ontx		44	>=35	2-8wks
802309	03-Sep-12	FEMALE	NO	CLEAR LUNGS	NO AFB SEEN	NO AFB SEEN	pos	NORMAL		no afb	no afb	sm-ve	YES		not_ontx		31	25-34	<2
814500	03-Jan-14	MALE	NO	CLEAR LUNGS	NO AFB SEEN	NOT DONE	pos	NORMAL		no afb	not done	sm-ve	YES		not_ontx		30	25-34	2-8wks
812862	04-Oct-13	MALE	NO	CLEAR LUNGS. 69%. SCORED AFTER A DAY. PROBLEM WITH SCORING	NO AFB SEEN	NO AFB SEEN	pos	NORMAL		no afb	no afb	sm-ve	YES		not_ontx		31	25-34	2-8wks
801667	26-Jun-12	MALE	NO	NO ACTIVE PTB LESION	NO AFB SEEN	NO AFB SEEN	pos	NORMAL		no afb	no afb	sm-ve	YES		not_ontx		35	>=35	2-8wks
804816	15-Mar-13	MALE	NO	CLEAR LUNGS NO SCORE TIMED OUT WHILE PROCESSING	NO AFB SEEN	NO AFB SEEN	neg	NORMAL		no afb	no afb	sm-ve	YES		not_ontx		29	25-34	2-8wks
812713	30-Sep-13	FEMALE	NO	CLEAR LUNGS.NO SCORE TIMED OUT WHILE PROCESSING	NO AFB SEEN	NO AFB SEEN	neg	NORMAL		no afb	no afb	sm-ve	YES		not_ontx		40	>=35	<2
801316	20-Jul-12	FEMALE	NO	CLEAR LUNGS	NO AFB SEEN	NO AFB SEEN	neg	NORMAL		no afb	no afb	sm-ve	YES		not_ontx		50	>=35	<2
815071	06-Feb-14	MALE	NO		NO AFB SEEN	NO AFB SEEN	pos	NORMAL		no afb	no afb	sm-ve	YES		not_ontx		46	>=35	2-8wks
801764	13-Aug-12	FEMALE	YES	HILUM NODULAR OPACITIES	NO AFB SEEN	NO AFB SEEN	neg	NORMAL		no afb	no afb	sm-ve	YES		not_ontx		32	25-34	2-8wks
815301	20-Feb-14	FEMALE	NO	CLEAR LUNGS	NO AFB SEEN	NO AFB SEEN	neg	NORMAL		no afb	no afb	sm-ve	YES		not_ontx		30	25-34	2-8wks
811387	01-Aug-13	FEMALE	YES	CLEAR LUNGS	NO AFB SEEN	NO AFB SEEN	pos	NORMAL		no afb	no afb	sm-ve	YES		not_ontx		37	>=35	>8 weeks
815475	03-Mar-14	MALE	NO	LYMPHADENOPATHY	NO AFB SEEN	NO AFB SEEN	pos	NORMAL		no afb	no afb	sm-ve	YES		not_ontx		34	25-34	2-8wks
803438	03-Dec-12	FEMALE	NO	CLEAR LUNGS	NO AFB SEEN	NO AFB SEEN	neg	NORMAL		no afb	no afb	sm-ve	YES		not_ontx		33	25-34	2-8wks
802723	14-Sep-12	MALE	NO	CLEAR LUNGS	NO AFB SEEN	NO AFB SEEN	neg	NORMAL		no afb	no afb	sm-ve	YES		not_ontx		28	25-34	<2
802230	28-Aug-12	FEMALE	YES	NO ACTIVE PTB LESIONS	NO AFB SEEN	NO AFB SEEN	pos	NORMAL		no afb	no afb	sm-ve	YES		not_ontx		42	>=35	2-8wks
813562	05-Nov-13	FEMALE	NO	LYMPHADENOPATHY	NO AFB SEEN	NO AFB SEEN	neg	NORMAL		no afb	no afb	sm-ve	YES		not_ontx		27	25-34	<2
810086	09-May-13	MALE	NO	CLEAR LUNGS	NO AFB SEEN	NO AFB SEEN	pos	NORMAL		no afb	no afb	sm-ve	YES		not_ontx		49	>=35	2-8wks
800730	10-May-12	FEMALE	YES		NO AFB SEEN	NO AFB SEEN	pos	NORMAL		no afb	no afb	sm-ve	YES		not_ontx		37	>=35	2-8wks
804708	11-Mar-13	MALE	NO	CLEAR LUNGS NO SCORE TIMED OUT WHILE PROCESSING	NO AFB SEEN	NO AFB SEEN	neg	NORMAL		no afb	no afb	sm-ve	YES		not_ontx		26	25-34	2-8wks
815511	05-Mar-14	MALE	NO	BILATERAL HILAR ADENOPATHY	NO AFB SEEN	NO AFB SEEN	neg	NORMAL		no afb	no afb	sm-ve	YES		not_ontx		31	25-34	2-8wks
800853	14-Jun-12	FEMALE	NO	CARDIOMEGARY PLUS BILATERAL PLEURAL EFFUSION	NO AFB SEEN	NO AFB SEEN	pos	NORMAL		no afb	no afb	sm-ve	YES		not_ontx		25	25-34	2-8wks
801285	25-Jul-12	FEMALE	NO	HILUM NODULAR OPACITIES	NO AFB SEEN	NO AFB SEEN	pos	NORMAL		no afb	no afb	sm-ve	YES		not_ontx		27	25-34	>8 weeks
814725	16-Jan-14	MALE	NO	CLEAR LUNGS.SECOND CXR NORMAL 20% CLEAR LUNGS.02/04/2014	NO AFB SEEN	NO AFB SEEN	neg	NORMAL		no afb	no afb	sm-ve	YES		not_ontx		20	15-24	2-8wks
803518	07-Dec-12	FEMALE	NO	CLEAR LUNGS	NO AFB SEEN	NO AFB SEEN	neg	NORMAL		no afb	no afb	sm-ve	YES		not_ontx		23	15-24	2-8wks
804777	13-Mar-13	MALE	NO	CLEAR LUNGS	NO AFB SEEN	NO AFB SEEN	neg	NORMAL		no afb	no afb	sm-ve	YES		not_ontx		29	25-34	2-8wks
815821	21-Mar-14	FEMALE	YES	CLEAR LUNGS	NO AFB SEEN	NO AFB SEEN	pos	NORMAL		no afb	no afb	sm-ve	YES		not_ontx		46	>=35	2-8wks
804721	11-Mar-13	FEMALE	YES	CLEAR LUNGS	NO AFB SEEN	NOT DONE	neg	NORMAL		no afb	not done	sm-ve	YES		not_ontx		59	>=35	<2
805047	03-Apr-13	FEMALE	NO	CLEAR LUNGS	NO AFB SEEN	NO AFB SEEN	pos	NORMAL		no afb	no afb	sm-ve	YES		not_ontx		35	>=35	<2
810633	17-Jun-13	MALE	NO	LYMPHADENOPATHY	NO AFB SEEN	NO AFB SEEN	neg	NORMAL		no afb	no afb	sm-ve	YES		not_ontx		39	>=35	2-8wks
801447	09-Jul-12	MALE	YES	HILUM NODULAR OPACITIES	NO AFB SEEN	NO AFB SEEN	pos	NORMAL		no afb	no afb	sm-ve	YES		not_ontx		37	>=35	2-8wks
804185	04-Feb-13	MALE	YES	CLEAR LUNGS	NO AFB SEEN	NO AFB SEEN	pos	NORMAL		no afb	no afb	sm-ve	YES		not_ontx		32	25-34	>8 weeks
815030	04-Feb-14	MALE	NO	CLEAR LUNGS	NO AFB SEEN	NO AFB SEEN	neg	NORMAL		no afb	no afb	sm-ve	YES		not_ontx		26	25-34	2-8wks
801619	25-Jun-12	MALE	NO	CLEAR LUNGS	NO AFB SEEN	NO AFB SEEN	pos	NORMAL		no afb	no afb	sm-ve	YES		not_ontx		27	25-34	2-8wks
814074	05-Dec-13	MALE	NO	CLEAR LUNGS	NO AFB SEEN	NO AFB SEEN	neg	NORMAL		no afb	no afb	sm-ve	YES		not_ontx		32	25-34
800318	09-May-12	MALE	NO	CLEAR LUNGS	NO AFB SEEN	2 AFB	neg	NORMAL		no afb	no afb	sm-ve	YES		not_ontx		25	25-34	<2
802313	03-Sep-12	FEMALE	NO	CLEAR LUNGS	NO AFB SEEN	NO AFB SEEN	neg	NORMAL		no afb	no afb	sm-ve	YES		not_ontx		19	15-24	<2
805240	17-Apr-13	MALE	NO	CLEAR LUNGS	NO AFB SEEN	NO AFB SEEN	pos	NORMAL		no afb	no afb	sm-ve	YES		not_ontx		44	>=35	<2
813427	30-Oct-13	MALE	NO	CLEAR LUNGS	NO AFB SEEN	NO AFB SEEN	neg	NORMAL		no afb	no afb	sm-ve	YES		not_ontx		20	15-24	<2
804943	26-Mar-13	FEMALE	NO	CLEAR LUNGS.CARDIOTHORACIC RATIO 0.57.1 NO SCORE TIMED OUT W.P	NO AFB SEEN	NO AFB SEEN	pos	NORMAL		no afb	no afb	sm-ve	YES		not_ontx		42	>=35	>8 weeks
805227	16-Apr-13	FEMALE	NO	CLEAR LUNGS	NO AFB SEEN	NO AFB SEEN	neg	NORMAL		no afb	no afb	sm-ve	YES		not_ontx		39	>=35	2-8wks
804716	11-Mar-13	FEMALE	NO	CLEAR LUNGS NO SCORE TIMED OUT WHILE PROCESSING	NO AFB SEEN	NOT DONE	neg	NORMAL		no afb	not done	sm-ve	YES		not_ontx		35	>=35	2-8wks
815241	17-Feb-14	MALE	NO	CLEAR LUNGS	NO AFB SEEN	NO AFB SEEN	neg	NORMAL		no afb	no afb	sm-ve	YES		not_ontx		37	>=35	2-8wks
813433	31-Oct-13	MALE	NO	CLEAR LUNGS	NO AFB SEEN	NO AFB SEEN	neg	NORMAL		no afb	no afb	sm-ve	YES		not_ontx		23	15-24	<2
812686	27-Sep-13	FEMALE	NO	CLEAR LUNGS.NO SCORE TIMED OUT WHILE PROCESSING	NO AFB SEEN	NO AFB SEEN	neg	NORMAL		no afb	no afb	sm-ve	YES		not_ontx		29	25-34	2-8wks
810713	24-Jun-13	FEMALE	NO	LYMPHADENOPATHY	NO AFB SEEN	NO AFB SEEN	pos	NORMAL		no afb	no afb	sm-ve	YES		not_ontx		55	>=35	<2
811672	15-Aug-13	MALE	NO	CLEAR LUNGS	NO AFB SEEN	NOT DONE	neg	NORMAL		no afb	not done	sm-ve	YES		not_ontx		33	25-34	<2
800466	31-May-12	FEMALE	NO	CLEAR LUNGS	NO AFB SEEN	NO AFB SEEN	neg	NORMAL		no afb	no afb	sm-ve	YES		not_ontx		35	>=35	2-8wks
803624	18-Dec-12	FEMALE	NO	CLEAR LUNGS	NO AFB SEEN	NO AFB SEEN	pos	NORMAL		no afb	no afb	sm-ve	YES		not_ontx		24	15-24	<2
801343	21-Jun-12	FEMALE	NO	CLEAR LUNGS, NO OPACITY/LESION	NO AFB SEEN	NOT DONE	pos	NORMAL		no afb	not done	sm-ve	YES		not_ontx		32	25-34	2-8wks
812007	03-Sep-13	FEMALE	NO	CLEAR LUNGS	NO AFB SEEN	NO AFB SEEN	pos	NORMAL		no afb	no afb	sm-ve	YES		not_ontx		33	25-34	2-8wks
800112	04-May-12	MALE	NO	CLEAR LUNGS	NO AFB SEEN	NO AFB SEEN	neg	NORMAL		no afb	no afb	sm-ve	YES		not_ontx		32	25-34	>8 weeks
815049	05-Feb-14	MALE	NO	BILATERAL HILAR ADENOPATHY	NO AFB SEEN	NO AFB SEEN	pos	NORMAL		no afb	no afb	sm-ve	YES		not_ontx		15	15-24	<2
815191	13-Feb-14	FEMALE	NO	CLEAR LUNGS	NO AFB SEEN	NOT DONE	neg	NORMAL		no afb	not done	sm-ve	YES		not_ontx		32	25-34	>8 weeks
804395	21-Feb-13	FEMALE	NO	CLEAR LUNGS	NO AFB SEEN	NO AFB SEEN	pos	NORMAL		no afb	no afb	sm-ve	YES		not_ontx		41	>=35	2-8wks
801605	16-Jul-12	FEMALE	NO	CLEAR LUNGS	NO AFB SEEN	NO AFB SEEN	pos	NORMAL		no afb	no afb	sm-ve	YES		not_ontx		39	>=35	2-8wks
810122	13-May-13	MALE	NO	CLEAR LUNGS	NO AFB SEEN	NOT DONE	neg	NORMAL		no afb	not done	sm-ve	YES		not_ontx		24	15-24	<2
803705	21-Dec-12	MALE	NO	CLEAR LUNGS	NO AFB SEEN	NO AFB SEEN	neg	NORMAL		no afb	no afb	sm-ve	YES		not_ontx		36	>=35	<2
801528	27-Jul-12	MALE	NO	MINIMAL PLEURAL EFFUSION ON THE LOWER LOBE OF THE RT LUNG	NO AFB SEEN	NO AFB SEEN	neg	NORMAL		no afb	no afb	sm-ve	YES	31-Jul-12	on_tbtx	3	37	>=35	<2
804388	20-Feb-13	FEMALE	YES	CLEAR LUNGS	NO AFB SEEN	NO AFB SEEN	pos	NORMAL		no afb	no afb	sm-ve	YES		not_ontx		41	>=35	2-8wks
814338	20-Dec-13	FEMALE	NO	CLEAR LUNGS	NO AFB SEEN	NO AFB SEEN	neg	NORMAL		no afb	no afb	sm-ve	YES		not_ontx		26	25-34	>8 weeks
810153	14-May-13	FEMALE	NO	HILAR NODULAR OPACITIES	NO AFB SEEN	NO AFB SEEN	neg	NORMAL		no afb	no afb	sm-ve	YES		not_ontx		20	15-24	>8 weeks
814825	22-Jan-14	FEMALE	NO	CLEAR LUNGS	NO AFB SEEN	NOT DONE	neg	NORMAL		no afb	not done	sm-ve	YES		not_ontx		38	>=35	<2
802027	30-Jul-12	MALE	NO	CLEAR LUNGS	NO AFB SEEN	NO AFB SEEN	neg	NORMAL		no afb	no afb	sm-ve	YES		not_ontx		55	>=35	<2
805395	29-Apr-13	FEMALE	NO	CLEAR LUNGS	NO AFB SEEN	NO AFB SEEN	neg	NORMAL		no afb	no afb	sm-ve	YES		not_ontx		45	>=35	<2
811902	26-Aug-13	FEMALE	NO	CLEAR LUNGS	NO AFB SEEN	NO AFB SEEN	neg	NORMAL		no afb	no afb	sm-ve	YES		not_ontx		52	>=35	2-8wks
803482	05-Dec-12	MALE	NO	CLEAR LUNGS	NO AFB SEEN	NO AFB SEEN	neg	NORMAL		no afb	no afb	sm-ve	YES		not_ontx		20	15-24	2-8wks
815324	20-Feb-14	FEMALE	NO	CLEAR LUNGS	NO AFB SEEN	NO AFB SEEN	pos	NORMAL		no afb	no afb	sm-ve	YES		not_ontx		39	>=35	2-8wks
805033	03-Apr-13	MALE	NO	CLEAR LUNGS	NO AFB SEEN	NO AFB SEEN	pos	NORMAL		no afb	no afb	sm-ve	YES		not_ontx		44	>=35	2-8wks
800978	07-Jun-12	FEMALE	NO	CLEAR LUNGS.	NO AFB SEEN	NO AFB SEEN	pos	NORMAL		no afb	no afb	sm-ve	YES		not_ontx		44	>=35	<2
800980	20-Jun-12	FEMALE	NO	CARDIOMEGARLY	NO AFB SEEN	NO AFB SEEN	neg	NORMAL		no afb	no afb	sm-ve	YES		not_ontx		40	>=35	2-8wks
801501	26-Jul-12	FEMALE	NO	CLEAR LUNGS	NO AFB SEEN	NO AFB SEEN	pos	NORMAL		no afb	no afb	sm-ve	YES		not_ontx		38	>=35	2-8wks
805149	11-Apr-13	MALE	NO	CLEAR LUNGS NO SCORE TIMED OUT WHILE PROCESSING	NO AFB SEEN	NO AFB SEEN	neg	NORMAL		no afb	no afb	sm-ve	YES		not_ontx		27	25-34	<2
800992	19-Jun-12	MALE	NO	CLEAR LUNGS, NO OPACITY/LESION	NO AFB SEEN	NO AFB SEEN	neg	NORMAL		no afb	no afb	sm-ve	YES		not_ontx		40	>=35	2-8wks
803491	27-Nov-12	MALE	NO	CLEAR LUNGFS	NO AFB SEEN	NO AFB SEEN	neg	NORMAL		no afb	no afb	sm-ve	YES		not_ontx		16	15-24	2-8wks
800681	01-Jun-12	FEMALE	NO	CLEAR LUNGS	NO AFB SEEN	NO AFB SEEN	pos	NORMAL		no afb	no afb	sm-ve	YES		not_ontx		53	>=35	<2
800600	14-May-12	MALE	NO	CLEAR LUNGS.	NO AFB SEEN	NO AFB SEEN	pos	NORMAL		no afb	no afb	sm-ve	YES		not_ontx		34	25-34	2-8wks
801852	16-Aug-12	FEMALE	NO	CLEAR LUNGS SCORE 69 FOR THE SECOND X RAY	NO AFB SEEN	SAMPLE NOT RECEIVED	neg	NORMAL		no afb	not done	sm-ve	YES	05-Dec-12	on_tbtx	111	70	>=35	>8 weeks
804345	19-Feb-13	MALE	NO	CLEAR LUNGS	NO AFB SEEN	NO AFB SEEN	neg	NORMAL		no afb	no afb	sm-ve	YES		not_ontx		24	15-24	2-8wks
815917	26-Mar-14	FEMALE	NO	CLEAR LUNGS	NO AFB SEEN	NO AFB SEEN	neg	NORMAL		no afb	no afb	sm-ve	YES		not_ontx		48	>=35	2-8wks
815339	21-Feb-14	MALE	NO	CLEAR LUNGS	NO AFB SEEN	NO AFB SEEN	neg	NORMAL		no afb	no afb	sm-ve	YES		not_ontx		28	25-34	2-8wks
800929	06-Jun-12	FEMALE	NO	NO ACTIVE TB.NORMAL CXR.	NO AFB SEEN	NO AFB SEEN	neg	NORMAL		no afb	no afb	sm-ve	YES		not_ontx		40	>=35	2-8wks
815421	26-Feb-14	FEMALE	YES	CLEAR LUNGS	NO AFB SEEN	NO AFB SEEN	neg	NORMAL		no afb	no afb	sm-ve	YES		not_ontx		69	>=35	2-8wks
810714	24-Jun-13	MALE	NO	CLEAR LUNGS	NOT DONE	NO AFB SEEN	neg	NORMAL		not done	no afb	sm-ve	YES		not_ontx		29	25-34	2-8wks
804358	19-Feb-13	FEMALE	NO	CLEAR LUNGS	NO AFB SEEN	NO AFB SEEN	pos	NORMAL		no afb	no afb	sm-ve	YES		not_ontx		39	>=35	2-8wks
802041	31-Jul-12	MALE	NO	CLEAR LUNGS	NO AFB SEEN	NO AFB SEEN	neg	NORMAL		no afb	no afb	sm-ve	YES		not_ontx		44	>=35	<2
810859	04-Jul-13	FEMALE	NO	CLEAR LUNGS	NO AFB SEEN	NO AFB SEEN	pos	NORMAL		no afb	no afb	sm-ve	YES		not_ontx		38	>=35	2-8wks
803469	04-Dec-12	MALE	NO	CLEAR LUNGS	NO AFB SEEN	NO AFB SEEN	pos	NORMAL		no afb	no afb	sm-ve	YES		not_ontx		35	>=35	<2
800191	27-Apr-12	FEMALE	NO	CLEAR LUNGS	NO AFB SEEN	SAMPLE NOT RECEIVED	neg	NORMAL		no afb	not done	sm-ve	YES		not_ontx		26	25-34	<2
815498	04-Mar-14	FEMALE	YES	CLEAR LUNGS	NO AFB SEEN	NO AFB SEEN	pos	NORMAL		no afb	no afb	sm-ve	YES		not_ontx		35	>=35	<2
813242	25-Oct-13	MALE	NO	CLEAR LUNGS	NO AFB SEEN	NOT DONE	pos	NORMAL		no afb	not done	sm-ve	YES		not_ontx		48	>=35	2-8wks
803928	17-Jan-13	FEMALE	NO	CLEAR LUNGS	NO AFB SEEN	NO AFB SEEN	neg	NORMAL		no afb	no afb	sm-ve	YES		not_ontx		17	15-24	2-8wks
812134	05-Sep-13	FEMALE	YES	CLEAR LUNGS	NO AFB SEEN	NO AFB SEEN	neg	NORMAL		no afb	no afb	sm-ve	YES		not_ontx		28	25-34	<2
801945	22-Aug-12	MALE	NO	HILUM NODULAR OPACITIES	NO AFB SEEN	NO AFB SEEN	neg	NORMAL		no afb	no afb	sm-ve	YES		not_ontx		27	25-34	2-8wks
814234	16-Dec-13	FEMALE	YES	CLEAR LUNGS	NO AFB SEEN	NO AFB SEEN	pos	NORMAL		no afb	no afb	sm-ve	YES		not_ontx		43	>=35	2-8wks
802446	10-Sep-12	MALE	NO	CLEAR LUNGS	NO AFB SEEN	NO AFB SEEN	neg	NORMAL		no afb	no afb	sm-ve	YES		not_ontx		26	25-34	<2
804125	31-Jan-13	FEMALE	NO	CLEAR LUNGS	NO AFB SEEN	SAMPLE NOT RECEIVED	pos	NORMAL		no afb	not done	sm-ve	YES		not_ontx		25	25-34	<2
803762	03-Jan-13	MALE	NO	CLEAR LUNGS	NO AFB SEEN	NO AFB SEEN	pos	NORMAL		no afb	no afb	sm-ve	YES		not_ontx		27	25-34	<2
802318	03-Sep-12	FEMALE	NO	CLEAR LUNGS	NO AFB SEEN	NO AFB SEEN	neg	NORMAL		no afb	no afb	sm-ve	YES		not_ontx		27	25-34	>8 weeks
804146	01-Feb-13	FEMALE	NO	CLEAR LUNGS	NO AFB SEEN	NOT DONE	pos	NORMAL		no afb	not done	sm-ve	YES		not_ontx		50	>=35	2-8wks
810252	20-May-13	FEMALE	NO	CLEAR LUNGS	NO AFB SEEN	NO AFB SEEN	neg	NORMAL		no afb	no afb	sm-ve	YES		not_ontx		50	>=35	2-8wks
801896	20-Aug-12	FEMALE	NO	HILUM NODULAR OPACITIES	NO AFB SEEN	NO AFB SEEN	pos	NORMAL		no afb	no afb	sm-ve	YES		not_ontx		25	25-34	2-8wks
800612	14-May-12	MALE	YES	CLEAR LUNGS.	NO AFB SEEN	NOT DONE	pos	NORMAL		no afb	not done	sm-ve	YES		not_ontx		42	>=35	<2
811663	15-Aug-13	FEMALE	YES	LYMPHADENOPATHY	NO AFB SEEN	NO AFB SEEN	neg	NORMAL		no afb	no afb	sm-ve	YES		not_ontx		39	>=35	<2
801365	09-Jul-12	MALE	YES	HILUM NODULAR OPACITIES	NO AFB SEEN	SAMPLE NOT RECEIVED	pos	NORMAL		no afb	not done	sm-ve	YES		not_ontx		35	>=35	2-8wks
815069	06-Feb-14	FEMALE	NO	CLEAR LUNGS	NO AFB SEEN	NO AFB SEEN	pos	NORMAL		no afb	no afb	sm-ve	YES		not_ontx		33	25-34	2-8wks
813071	21-Oct-13	FEMALE	NO	CLEAR LUNGS	NO AFB SEEN	NO AFB SEEN	neg	NORMAL		no afb	no afb	sm-ve	YES		not_ontx		24	15-24	<2
804488	26-Feb-13	MALE	NO	CLEAR LUNGS	NO AFB SEEN	NO AFB SEEN	neg	NORMAL		no afb	no afb	sm-ve	YES		not_ontx		67	>=35	>8 weeks
803449	03-Dec-12	MALE	NO	CLEAR LUNGS	NO AFB SEEN	NO AFB SEEN	neg	NORMAL		no afb	no afb	sm-ve	YES		not_ontx		16	15-24	<2
814046	04-Dec-13	FEMALE	NO	CLEAR LUNGS	NO AFB SEEN	NO AFB SEEN	pos	NORMAL		no afb	no afb	sm-ve	YES		not_ontx		39	>=35	>8 weeks
800820	16-May-12	MALE	NO	CLEAR LUNGS, NORMAL XRAY	NO AFB SEEN	NO AFB SEEN	neg	NORMAL		no afb	no afb	sm-ve	YES		not_ontx		32	25-34	>8 weeks
803744	02-Jan-13	MALE	NO	CLEAR LUNGS	NO AFB SEEN	NO AFB SEEN	neg	NORMAL		no afb	no afb	sm-ve	YES		not_ontx		54	>=35	2-8wks
800181	12-Apr-12	FEMALE	YES		NO AFB SEEN	NO AFB SEEN	pos	NORMAL		no afb	no afb	sm-ve	YES		not_ontx		32	25-34	2-8wks
805051	04-Apr-13	MALE	NO	CLEAR LUNGS	NO AFB SEEN	NO AFB SEEN	unk	NORMAL		no afb	no afb	sm-ve	YES		not_ontx		36	>=35	2-8wks
815850	24-Mar-14	MALE	YES	CLEAR LUNGS	NO AFB SEEN	NO AFB SEEN	pos	NORMAL		no afb	no afb	sm-ve	YES		not_ontx		27	25-34	2-8wks
800259	10-May-12	MALE	NO	CLEAR LUNGS	NO AFB SEEN	NO AFB SEEN	neg	NORMAL		no afb	no afb	sm-ve	YES		not_ontx		30	25-34	<2
803885	14-Jan-13	MALE	NO	CLEAR LUNGS NO SCORE IMAGE NOT AVAILABLE	NO AFB SEEN	NO AFB SEEN	pos	NORMAL		no afb	no afb	sm-ve	YES		not_ontx		38	>=35	<2
804436	25-Feb-13	FEMALE	NO	CLEAR LUNGS	NO AFB SEEN	NO AFB SEEN	pos	NORMAL		no afb	no afb	sm-ve	YES		not_ontx		42	>=35	2-8wks
802533	19-Sep-12	FEMALE	YES	RT PLEURAL EFFUSION	NO AFB SEEN	NO AFB SEEN	pos	NORMAL		no afb	no afb	sm-ve	YES		not_ontx		26	25-34	<2
800118	13-Apr-12	FEMALE	NO		NO AFB SEEN	NO AFB SEEN	pos	NORMAL		no afb	no afb	sm-ve	YES		not_ontx		34	25-34	2-8wks
805101	08-Apr-13	FEMALE	NO	CLEAR LUNGS	NO AFB SEEN	NO AFB SEEN	neg	NORMAL		no afb	no afb	sm-ve	YES		not_ontx		37	>=35	<2
814190	11-Dec-13	MALE	NO	LYMPHADENOPATHY	NO AFB SEEN	NO AFB SEEN	pos	NORMAL		no afb	no afb	sm-ve	YES		not_ontx		28	25-34	2-8wks
813935	27-Nov-13	MALE	NO	CLEAR LUNGS	NO AFB SEEN	NO AFB SEEN	neg	NORMAL		no afb	no afb	sm-ve	YES		not_ontx		22	15-24	2-8wks
815841	21-Mar-14	FEMALE	NO	CLEAR LUNGS	NO AFB SEEN	NO AFB SEEN	neg	NORMAL		no afb	no afb	sm-ve	YES		not_ontx		37	>=35	>8 weeks
813273	23-Oct-13	MALE	NO	CLEAR LUNGS	NO AFB SEEN	NO AFB SEEN	neg	NORMAL		no afb	no afb	sm-ve	YES		not_ontx		30	25-34	<2
814670	13-Jan-14	FEMALE	NO	BILATERAL HILAR OPACITIES	NO AFB SEEN	NO AFB SEEN	neg	NORMAL		no afb	no afb	sm-ve	YES		not_ontx		25	25-34	<2
800896	10-May-12	MALE	NO	CLEAR LUNGS	NO AFB SEEN	NO AFB SEEN	pos	NORMAL		no afb	no afb	sm-ve	YES		not_ontx		32	25-34	2-8wks
812314	10-Sep-13	FEMALE	NO	CLEAR LUNGS	NO AFB SEEN	NO AFB SEEN	neg	NORMAL		no afb	no afb	sm-ve	YES		not_ontx		54	>=35	2-8wks
800433	22-May-12	FEMALE	NO	CLEAR LUNGS.	NO AFB SEEN	NO AFB SEEN	neg	NORMAL		no afb	no afb	sm-ve	YES		not_ontx		40	>=35	<2
814744	16-Jan-14	FEMALE	NO	CLEAR LUNGS	NO AFB SEEN	NO AFB SEEN	pos	NORMAL		no afb	no afb	sm-ve	YES		not_ontx		38	>=35	>8 weeks
811571	13-Aug-13	FEMALE	NO	CLEAR LUNGS	NO AFB SEEN	AWAITING	neg	NORMAL		no afb	not done	sm-ve	YES		not_ontx		29	25-34	<2
801321	27-Jun-12	FEMALE	NO	CLEAR	NO AFB SEEN	NO AFB SEEN	pos	NORMAL		no afb	no afb	sm-ve	YES		not_ontx		55	>=35	2-8wks
805049	03-Apr-13	FEMALE	NO	CLEAR LUNGS	NO AFB SEEN	NO AFB SEEN	pos	NORMAL		no afb	no afb	sm-ve	YES		not_ontx		35	>=35	2-8wks
802233	28-Aug-12	MALE	YES	CLEAR LUNGS	NO AFB SEEN	NO AFB SEEN	pos	NORMAL		no afb	no afb	sm-ve	YES		not_ontx		36	>=35	2-8wks
802961	13-Nov-12	FEMALE	YES	CLEAR LUNGS.NO SCORE NO PATIENT IN THE DATA BASE WITH THIS ID	NO AFB SEEN	NO AFB SEEN	pos	NORMAL		no afb	no afb	sm-ve	YES		not_ontx		32	25-34	<2
803507	06-Dec-12	FEMALE	NO	CLEAR LUNGS	NO AFB SEEN	NO AFB SEEN	pos	NORMAL		no afb	no afb	sm-ve	YES		not_ontx		35	>=35	<2
812758	30-Sep-13	MALE	YES	CLEAR LUNGS.NO SCORE TIMED OUT WHILE PROCSSING	NO AFB SEEN	NO AFB SEEN	pos	NORMAL		no afb	no afb	sm-ve	YES		not_ontx		49	>=35
802088	02-Aug-12	MALE	NO	CLEAR LUNGS	NO AFB SEEN	NO AFB SEEN	neg	NORMAL		no afb	no afb	sm-ve	YES		not_ontx		30	25-34	2-8wks
811970	28-Aug-13	MALE	NO	CLEAR LUNGS	NO AFB SEEN	NO AFB SEEN	pos	NORMAL		no afb	no afb	sm-ve	YES		not_ontx		25	25-34	2-8wks
813371	29-Oct-13	FEMALE	NO	CLEAR LUNGS	NO AFB SEEN	NO AFB SEEN	pos	NORMAL		no afb	no afb	sm-ve	YES		not_ontx		30	25-34	2-8wks
804818	15-Mar-13	FEMALE	NO	CLEAR LUNGS NO SCORE TIMED OUT WHILE PROCESSING	NO AFB SEEN	SAMPLE NOT RECEIVED	neg	NORMAL		no afb	not done	sm-ve	YES		not_ontx		65	>=35	2-8wks
800116	26-Apr-12	MALE	NO	CLEAR LUNGS	NO AFB SEEN	NO AFB SEEN	neg	NORMAL		no afb	no afb	sm-ve	YES		not_ontx		27	25-34	2-8wks
802115	03-Aug-12	MALE	NO	MINIMAL LT PLEURAL EFFUSION	NO AFB SEEN	SAMPLE NOT RECEIVED	pos	NORMAL		no afb	not done	sm-ve	YES		not_ontx		28	25-34	2-8wks
800543	20-Jun-12	MALE	NO	CLEAR LUNGS, NORMAL CXR	NO AFB SEEN	NO AFB SEEN	neg	NORMAL		no afb	no afb	sm-ve	YES		not_ontx		35	>=35	2-8wks
815291	19-Feb-14	FEMALE	NO	CONSISTENT WITH P.T.B	NO AFB SEEN	NOT DONE	pos	NORMAL		no afb	not done	sm-ve	YES		not_ontx		26	25-34	2-8wks
801359	11-Jul-12	MALE	NO	CLEAR LUNGS	NO AFB SEEN	NO AFB SEEN	neg	NORMAL		no afb	no afb	sm-ve	YES		not_ontx		44	>=35	<2
803456	03-Dec-12	MALE	NO	CLEAR LUNGS	NO AFB SEEN	NO AFB SEEN	neg	NORMAL		no afb	no afb	sm-ve	YES		not_ontx		63	>=35	<2
803575	17-Dec-12	FEMALE	NO	CLEAR LUNGS	NO AFB SEEN	NO AFB SEEN	neg	NORMAL		no afb	no afb	sm-ve	YES		not_ontx		24	15-24	>8 weeks
814624	09-Jan-14	FEMALE	NO	CADIOMEGALY	NO AFB SEEN	NO AFB SEEN	neg	NORMAL		no afb	no afb	sm-ve	YES		not_ontx		60	>=35	2-8wks
801972	24-Aug-12	FEMALE	NO	CLEAR LUNGS	NO AFB SEEN	NO AFB SEEN	neg	NORMAL		no afb	no afb	sm-ve	YES		not_ontx		53	>=35	2-8wks
815382	25-Feb-14	MALE	YES	CLEAR LUNGS	NO AFB SEEN	NO AFB SEEN	pos	NORMAL		no afb	no afb	sm-ve	YES		not_ontx		41	>=35	2-8wks
815928	27-Mar-14	FEMALE	NO	CLEAR LUNGS	NO AFB SEEN	NO AFB SEEN	neg	NORMAL		no afb	no afb	sm-ve	YES		not_ontx		38	>=35	2-8wks
804764	13-Mar-13	FEMALE	YES	CLEAR LUNGS	NO AFB SEEN	NO AFB SEEN	neg	NORMAL		no afb	no afb	sm-ve	YES		not_ontx		68	>=35	2-8wks
813363	29-Oct-13	FEMALE	NO	CLEAR LUNGS	NO AFB SEEN	NO AFB SEEN	pos	NORMAL		no afb	no afb	sm-ve	YES		not_ontx		51	>=35	2-8wks
804751	13-Mar-13	FEMALE	NO	CLEAR LUNGS	NO AFB SEEN	NO AFB SEEN	neg	NORMAL		no afb	no afb	sm-ve	YES		not_ontx		41	>=35	2-8wks
813532	04-Nov-13	FEMALE	NO	CLEAR LUNGS	NO AFB SEEN	NO AFB SEEN	neg	NORMAL		no afb	no afb	sm-ve	YES		not_ontx		34	25-34	2-8wks
814676	13-Jan-14	FEMALE	NO	CLEAR LUNGS	NO AFB SEEN	NO AFB SEEN	pos	NORMAL		no afb	no afb	sm-ve	YES		not_ontx		40	>=35	>8 weeks
815456	03-Mar-14	FEMALE	NO	CLEAR LUNGS	NO AFB SEEN	NO AFB SEEN	neg	NORMAL		no afb	no afb	sm-ve	YES		not_ontx		26	25-34	2-8wks
814890	27-Jan-14	FEMALE	NO	CLEAR LUNGS.SECOND CXR ABNORMAL 69%, CLEAR LUNGS	NO AFB SEEN	NO AFB SEEN	neg	NORMAL		no afb	no afb	sm-ve	YES		not_ontx		17	15-24	2-8wks
812677	26-Sep-13	FEMALE	YES	CLEAR LUNGS NO SCORE TIMED OUT WHILE PROCESSING	NO AFB SEEN	NO AFB SEEN	pos	NORMAL		no afb	no afb	sm-ve	YES		not_ontx		44	>=35	2-8wks
804669	05-Mar-13	MALE	NO	CLEAR LUNGS NO SCORE TIMED OUT PROCESSING	NO AFB SEEN	NO AFB SEEN	neg	NORMAL		no afb	no afb	sm-ve	YES		not_ontx		41	>=35	2-8wks
815381	25-Feb-14	FEMALE	NO	OPACIFICATION IN THE LT LUNG CONSISTENT WITH TB	NO AFB SEEN	NO AFB SEEN	pos	NORMAL		no afb	no afb	sm-ve	YES		not_ontx		30	25-34	2-8wks
801967	23-Aug-12	FEMALE	NO	CLEAR LUNGS	NO AFB SEEN	NO AFB SEEN	pos	NORMAL		no afb	no afb	sm-ve	YES		not_ontx		33	25-34	2-8wks
815578	10-Mar-14	MALE	YES	CLEAR LUNGS	NO AFB SEEN	NO AFB SEEN	pos	NORMAL		no afb	no afb	sm-ve	YES		not_ontx		37	>=35	2-8wks
814763	17-Jan-14	MALE	NO	LYMPHADENOPATHY	NO AFB SEEN	NO AFB SEEN	neg	NORMAL		no afb	no afb	sm-ve	YES		not_ontx		23	15-24	<2
810378	28-May-13	MALE	NO	CLEAR LUNGS	NO AFB SEEN	NO AFB SEEN	pos	NORMAL		no afb	no afb	sm-ve	YES		not_ontx		24	15-24	2-8wks
815853	24-Mar-14	MALE	NO	BILATERAL HILAR OPACITIES	NO AFB SEEN	NO AFB SEEN	pos	NORMAL		no afb	no afb	sm-ve	YES		not_ontx		43	>=35	<2
800481	06-Jun-12	FEMALE	NO	CLEAR LUNGS, NO OPACITY/LESION	NO AFB SEEN	NO AFB SEEN	pos	NORMAL		no afb	no afb	sm-ve	YES		not_ontx		43	>=35	2-8wks
805059	04-Apr-13	MALE	NO	CLEAR LUNGS	NO AFB SEEN	SAMPLE NOT RECEIVED	neg	NORMAL		no afb	not done	sm-ve	YES		not_ontx		32	25-34	2-8wks
805302	22-Apr-13	MALE	NO	CLEAR ;LUNGS	NO AFB SEEN	NO AFB SEEN	pos	NORMAL		no afb	no afb	sm-ve	YES		not_ontx		42	>=35	2-8wks
814453	30-Dec-13	MALE	NO	CLEAR LUNGS	NO AFB SEEN	NO AFB SEEN	pos	NORMAL		no afb	no afb	sm-ve	YES		not_ontx		30	25-34	2-8wks
805099	08-Apr-13	MALE	NO	CLEAR LUNGS	NO AFB SEEN	NO AFB SEEN	neg	NORMAL		no afb	no afb	sm-ve	YES		not_ontx		29	25-34	2-8wks
803841	10-Jan-13	MALE	NO	CLEAR LUNGS	NO AFB SEEN	NO AFB SEEN	neg	NORMAL		no afb	no afb	sm-ve	YES		not_ontx		37	>=35	<2
814016	03-Dec-13	FEMALE	NO	CLEAR LUNGS	NO AFB SEEN	NO AFB SEEN	pos	NORMAL		no afb	no afb	sm-ve	YES		not_ontx		35	>=35	<2
802732	14-Sep-12	MALE	NO	CLEAR LUNGS	NO AFB SEEN	SAMPLE NOT RECEIVED	neg	NORMAL		no afb	not done	sm-ve	YES		not_ontx		34	25-34	2-8wks
814427	27-Dec-13	FEMALE	YES	CLEAR LUNGS	NO AFB SEEN	NO AFB SEEN	pos	NORMAL		no afb	no afb	sm-ve	YES		not_ontx		60	>=35	2-8wks
805329	24-Apr-13	MALE	NO	CLEAR LUNGS NO SCORE TIMED OUT WHILE PROCESING	NO AFB SEEN	NO AFB SEEN	neg	NORMAL		no afb	no afb	sm-ve	YES		not_ontx		26	25-34	>8 weeks
811054	15-Jul-13	FEMALE	YES	CLEAR LUNGS	NO AFB SEEN	NO AFB SEEN	pos	NORMAL		no afb	no afb	sm-ve	YES		not_ontx		20	15-24	<2
812942	09-Oct-13	FEMALE	NO	CLEAR LUNGS. 81%. PROBLEM WITH SCORING	NO AFB SEEN	NO AFB SEEN	pos	NORMAL		no afb	no afb	sm-ve	YES		not_ontx		49	>=35	2-8wks
802050	31-Jul-12	FEMALE	NO	NO ACTIVE PTB	NO AFB SEEN	NO AFB SEEN	neg	NORMAL		no afb	no afb	sm-ve	YES		not_ontx		37	>=35	<2
812436	17-Sep-13	MALE	NO	CLEAR LUNGS	NO AFB SEEN	NO AFB SEEN	pos	NORMAL		no afb	no afb	sm-ve	YES		not_ontx		37	>=35	2-8wks
803754	03-Jan-13	FEMALE	YES	CLEAR LUNGS	NO AFB SEEN	NO AFB SEEN	pos	NORMAL		no afb	no afb	sm-ve	YES		not_ontx		52	>=35	2-8wks
811649	15-Aug-13	FEMALE	NO	CLEAR LUNGS	NO AFB SEEN	NO AFB SEEN	pos	NORMAL		no afb	no afb	sm-ve	YES		not_ontx		30	25-34	<2
803730	02-Jan-13	MALE	NO	LUNGSCLEAR	NO AFB SEEN	NOT DONE	unk	NORMAL		no afb	not done	sm-ve	YES		not_ontx		73	>=35	2-8wks
803781	04-Jan-13	MALE	NO	CLEAR LUNGS	NO AFB SEEN	NO AFB SEEN	neg	NORMAL		no afb	no afb	sm-ve	YES		not_ontx		45	>=35	2-8wks
815544	07-Mar-14	FEMALE	NO	CLEAR LUNGS	NO AFB SEEN	NOT DONE	pos	NORMAL		no afb	not done	sm-ve	YES		not_ontx		29	25-34	2-8wks
801881	20-Aug-12	FEMALE	NO	CLEAR LUNGS	NO AFB SEEN	NO AFB SEEN	neg	NORMAL		no afb	no afb	sm-ve	YES		not_ontx		42	>=35	<2
810215	16-May-13	FEMALE	NO	CLEAR LUNGS	NO AFB SEEN	NO AFB SEEN	neg	NORMAL		no afb	no afb	sm-ve	YES		not_ontx		25	25-34	2-8wks
811857	23-Aug-13	MALE	NO	CLEAR LUNGS	NO AFB SEEN	NO AFB SEEN	unk	NORMAL		no afb	no afb	sm-ve	YES		not_ontx		33	25-34	2-8wks
802033	30-Jul-12	MALE	NO	CLEAR LUNGS	NO AFB SEEN	NO AFB SEEN	neg	NORMAL		no afb	no afb	sm-ve	YES		not_ontx		21	15-24	2-8wks
802184	07-Aug-12	MALE	NO	CLEAR LUNGS	NO AFB SEEN	NO AFB SEEN	neg	NORMAL		no afb	no afb	sm-ve	YES		not_ontx		36	>=35	<2
800439	28-May-12	MALE	YES	HILUM NODULAR MASSES	NO AFB SEEN	NO AFB SEEN	neg	NORMAL		no afb	no afb	sm-ve	YES		not_ontx		28	25-34	2-8wks
812270	12-Sep-13	FEMALE	NO	CLEAR LUNGS	NO AFB SEEN	NO AFB SEEN	neg	NORMAL		no afb	no afb	sm-ve	YES		not_ontx		28	25-34	<2
814696	14-Jan-14	FEMALE	NO	CLEAR LUNGS	NO AFB SEEN	NO AFB SEEN	pos	NORMAL		no afb	no afb	sm-ve	YES		not_ontx		44	>=35	2-8wks
815232	17-Feb-14	MALE	YES	CLEAR LUNGS	NO AFB SEEN	NO AFB SEEN	pos	NORMAL		no afb	no afb	sm-ve	YES		not_ontx		48	>=35	<2
813680	11-Nov-13	FEMALE	NO	CLEAR LUNGS	NO AFB SEEN	NO AFB SEEN	neg	NORMAL		no afb	no afb	sm-ve	YES		not_ontx		35	>=35	<2
815682	14-Mar-14	FEMALE	NO	CLEAR LUNGS	NO AFB SEEN	NO AFB SEEN	unk	NORMAL		no afb	no afb	sm-ve	YES		not_ontx		71	>=35	>8 weeks
814707	14-Jan-14	MALE	YES	CLEAR LUNGS	NO AFB SEEN	NO AFB SEEN	neg	NORMAL		no afb	no afb	sm-ve	YES		not_ontx		64	>=35	>8 weeks
801908	20-Aug-12	FEMALE	YES	NO ACTIVE PTB LESION	NO AFB SEEN	NO AFB SEEN	pos	NORMAL		no afb	no afb	sm-ve	YES		not_ontx		37	>=35	2-8wks
813103	14-Oct-13	MALE	NO	CLEAR LUNGS	NO AFB SEEN	NOT DONE	unk	NORMAL		no afb	not done	sm-ve	YES		not_ontx		22	15-24	2-8wks
801577	04-Jul-12	MALE	NO	NO ACTIVE PTB LESION	NO AFB SEEN	NO AFB SEEN	pos	NORMAL		no afb	no afb	sm-ve	YES		not_ontx		38	>=35	2-8wks
813502	04-Nov-13	FEMALE	NO	CLEAR LUNGS	NO AFB SEEN	NO AFB SEEN	pos	NORMAL		no afb	no afb	sm-ve	YES		not_ontx		28	25-34	2-8wks
804368	19-Feb-13	MALE	NO	CLEAR LUNGS	NO AFB SEEN	NO AFB SEEN	neg	NORMAL		no afb	no afb	sm-ve	YES		not_ontx		31	25-34	<2
810777	28-Jun-13	FEMALE	NO	RT PLEURAL EFFUSION	NO AFB SEEN	NO AFB SEEN	neg	NORMAL		no afb	no afb	sm-ve	YES	03-Jul-13	on_tbtx	5	21	15-24	2-8wks
800843	05-Jun-12	FEMALE	YES	CLEAR LUNGS	NO AFB SEEN	NO AFB SEEN	neg	NORMAL		no afb	no afb	sm-ve	YES		not_ontx		43	>=35	2-8wks
810707	24-Jun-13	FEMALE	YES	LYMPHADENOPATHY	NO AFB SEEN	NO AFB SEEN	pos	NORMAL		no afb	no afb	sm-ve	YES		not_ontx		33	25-34	2-8wks
802348	04-Sep-12	MALE	NO	CLEAR LUNGS	NO AFB SEEN	SAMPLE NOT RECEIVED	neg	NORMAL		no afb	not done	sm-ve	YES		not_ontx		17	15-24	2-8wks
814728	16-Jan-14	MALE	NO	CLEAR LUNGS	NO AFB SEEN	NO AFB SEEN	neg	NORMAL		no afb	no afb	sm-ve	YES		not_ontx		37	>=35	2-8wks
803749	31-Dec-12	MALE	YES	CLEAR LUNGS	NO AFB SEEN	SAMPLE NOT RECEIVED	pos	NORMAL		no afb	not done	sm-ve	YES		not_ontx		39	>=35	2-8wks
814420	27-Dec-13	MALE	NO	CLEAR LUNGS	NO AFB SEEN	NO AFB SEEN	neg	NORMAL		no afb	no afb	sm-ve	YES		not_ontx		26	25-34	2-8wks
803840	10-Jan-13	MALE	YES	CLEAR LUNGS	NO AFB SEEN	NO AFB SEEN	pos	NORMAL		no afb	no afb	sm-ve	YES		not_ontx		38	>=35	>8 weeks
814184	11-Dec-13	FEMALE	NO	CLEAR LUNGS	NO AFB SEEN	NOT DONE	neg	NORMAL		no afb	not done	sm-ve	YES		not_ontx		32	25-34	2-8wks
801807	14-Aug-12	FEMALE	NO	CLEAR LUNGS	NO AFB SEEN	SAMPLE NOT RECEIVED	pos	NORMAL		no afb	not done	sm-ve	YES		not_ontx		30	25-34	2-8wks
800998	21-Jun-12	FEMALE	NO	CLEAR LUNGS, NO OPACITY/LESION	NO AFB SEEN	NO AFB SEEN	neg	NORMAL		no afb	no afb	sm-ve	YES		not_ontx		17	15-24	2-8wks
814650	10-Jan-14	FEMALE	NO	CLEAR LUNGS	NO AFB SEEN	NOT DONE	neg	NORMAL		no afb	not done	sm-ve	YES		not_ontx		23	15-24	2-8wks
802003	27-Aug-12	FEMALE	NO	CLEAR LUNGS	NO AFB SEEN	NO AFB SEEN	neg	NORMAL		no afb	no afb	sm-ve	YES		not_ontx		39	>=35	<2
800499	18-Jun-12	FEMALE	NO	NORMAL CXR	NO AFB SEEN	NO AFB SEEN	pos	NORMAL		no afb	no afb	sm-ve	YES		not_ontx		37	>=35	2-8wks
811416	06-Aug-13	FEMALE	NO	LYMPHADENOPATHY.CONSISTENT WITH P.T.B	NO AFB SEEN	NO AFB SEEN	pos	NORMAL		no afb	no afb	sm-ve	YES	12-Aug-13	on_tbtx	6	29	25-34	>8 weeks
800380	26-Apr-12	FEMALE	YES		NO AFB SEEN	SAMPLE NOT RECEIVED	pos	NORMAL		no afb	not done	sm-ve	YES		not_ontx		32	25-34	2-8wks
813661	12-Nov-13	FEMALE	NO	CLEAR LUNGS	NO AFB SEEN	NO AFB SEEN	pos	NORMAL		no afb	no afb	sm-ve	YES		not_ontx		41	>=35
810673	19-Jun-13	FEMALE	NO	CLEAR LUNGS	NO AFB SEEN	NOT DONE	pos	NORMAL		no afb	not done	sm-ve	YES		not_ontx		27	25-34	2-8wks
810336	24-May-13	MALE	NO	HILAR NODULAR OPACITIES	NO AFB SEEN	SAMPLE NOT RECEIVED	unk	NORMAL		no afb	not done	sm-ve	YES		not_ontx		37	>=35	>8 weeks
810760	27-Jun-13	FEMALE	NO	CLEAR LUNGS	3 AFB	NO AFB SEEN	pos	NORMAL		no afb	no afb	sm-ve	YES		not_ontx		40	>=35	<2
802390	06-Sep-12	MALE	NO	PNEUMONIA ON THE LOWER LOBE OF THE LT LUNG	NO AFB SEEN	NO AFB SEEN	neg	NORMAL		no afb	no afb	sm-ve	YES		not_ontx		33	25-34	<2
801848	16-Aug-12	MALE	YES	NO ACTIVE PTB, PROMINENT ARCH OF AORTA	NO AFB SEEN	NO AFB SEEN	pos	NORMAL		no afb	no afb	sm-ve	YES		not_ontx		55	>=35	<2
802139	07-Aug-12	MALE	NO	CLEAR LUNGS	NO AFB SEEN	NO AFB SEEN	unk	NORMAL		no afb	no afb	sm-ve	YES		not_ontx		53	>=35	>8 weeks
803629	19-Dec-12	FEMALE	NO	CLEAR LUNGS	NO AFB SEEN	NO AFB SEEN	pos	NORMAL		no afb	no afb	sm-ve	YES		not_ontx		32	25-34	2-8wks
801221	17-Jul-12	MALE	YES	HILUM NODULAR OPACITIES	NO AFB SEEN	NO AFB SEEN	neg	NORMAL		no afb	no afb	sm-ve	YES		not_ontx		46	>=35	2-8wks
815647	13-Mar-14	MALE	NO	BILATERAL HILAR OPACITIES	NO AFB SEEN	NO AFB SEEN	pos	NORMAL		no afb	no afb	sm-ve	YES		not_ontx		30	25-34	2-8wks
804187	04-Feb-13	MALE	NO	CLEAR LUNGS	NO AFB SEEN	NO AFB SEEN	neg	NORMAL		no afb	no afb	sm-ve	YES		not_ontx		31	25-34	<2
802167	24-Jul-12	MALE	NO	CLEAR LUNGS	NO AFB SEEN	SAMPLE NOT RECEIVED	neg	NORMAL		no afb	not done	sm-ve	YES		not_ontx		19	15-24	2-8wks
800870	16-May-12	FEMALE	NO	CLEAR LUNGS	NO AFB SEEN	NO AFB SEEN	neg	NORMAL		no afb	no afb	sm-ve	YES		not_ontx		25	25-34	2-8wks
812571	23-Sep-13	FEMALE	NO	CLEAR LUNGS	NO AFB SEEN	NOT DONE	neg	NORMAL		no afb	not done	sm-ve	YES		not_ontx		24	15-24	2-8wks
812021	04-Sep-13	MALE	NO	CLEAR LUNGS	NO AFB SEEN	NO AFB SEEN	unk	NORMAL		no afb	no afb	sm-ve	YES		not_ontx		40	>=35	<2
812813	02-Oct-13	FEMALE	NO	CLEAR LUNGS	NO AFB SEEN	NO AFB SEEN	neg	NORMAL		no afb	no afb	sm-ve	YES		not_ontx		66	>=35	2-8wks
800400	09-May-12	MALE	NO	CLEAR LUNGS	NO AFB SEEN	SAMPLE NOT RECEIVED	neg	NORMAL		no afb	not done	sm-ve	YES		not_ontx		23	15-24	<2
802718	14-Sep-12	MALE	NO	CLEAR LUNGS	NO AFB SEEN	NO AFB SEEN	neg	NORMAL		no afb	no afb	sm-ve	YES		not_ontx		19	15-24	<2
805098	08-Apr-13	FEMALE	NO	CLEAR LUNGS	NO AFB SEEN	NO AFB SEEN	pos	NORMAL		no afb	no afb	sm-ve	YES		not_ontx		45	>=35	<2
802416	07-Sep-12	MALE	NO	CLEAR LUNGS	NO AFB SEEN	SAMPLE NOT RECEIVED	neg	NORMAL		no afb	not done	sm-ve	YES		not_ontx		29	25-34	2-8wks
801992	27-Aug-12	MALE	NO	BILOBE PNEUMONIA	NO AFB SEEN	NO AFB SEEN	neg	NORMAL		no afb	no afb	sm-ve	YES		not_ontx		44	>=35	2-8wks
815530	06-Mar-14	MALE	NO	CLEAR LUNGS	NO AFB SEEN	NOT DONE	pos	NORMAL		no afb	not done	sm-ve	YES		not_ontx		37	>=35	2-8wks
805103	08-Apr-13	MALE	NO	CLEAR LUNGS	NO AFB SEEN	SAMPLE NOT RECEIVED	neg	NORMAL		no afb	not done	sm-ve	YES		not_ontx		25	25-34	>8 weeks
813202	21-Oct-13	FEMALE	NO	CLEAR LUNGS	NO AFB SEEN	NO AFB SEEN	pos	NORMAL		no afb	no afb	sm-ve	YES		not_ontx		18	15-24	<2
802990	15-Nov-12	FEMALE	NO	CLEAR LUNGS	NO AFB SEEN	NO AFB SEEN	neg	NORMAL		no afb	no afb	sm-ve	YES		not_ontx		26	25-34	2-8wks
814636	09-Jan-14	FEMALE	NO	CLEAR LUNGS	NO AFB SEEN	NO AFB SEEN	neg	NORMAL		no afb	no afb	sm-ve	YES		not_ontx		19	15-24	2-8wks
815568	10-Mar-14	FEMALE	NO	CLEAR LUNGS	NO AFB SEEN	NOT DONE	neg	NORMAL		no afb	not done	sm-ve	YES		not_ontx		41	>=35	2-8wks
814145	09-Dec-13	MALE	NO	CLEAR LUNGS	NO AFB SEEN	NO AFB SEEN	pos	NORMAL		no afb	no afb	sm-ve	YES		not_ontx		42	>=35	2-8wks
815483	04-Mar-14	FEMALE	NO	BILATERAL HILAR ADENOPATHY	NO AFB SEEN	NO AFB SEEN	pos	NORMAL		no afb	no afb	sm-ve	YES		not_ontx		37	>=35	<2
813594	06-Nov-13	FEMALE	NO	CLEAR LUNGS	NO AFB SEEN	NOT DONE	neg	NORMAL		no afb	not done	sm-ve	YES		not_ontx		24	15-24	2-8wks
814237	16-Dec-13	FEMALE	NO	CLEAR LUNGS	NO AFB SEEN	NOT DONE	pos	NORMAL		no afb	not done	sm-ve	YES		not_ontx		37	>=35	<2
813445	31-Oct-13	FEMALE	NO	LYMPHADENOPATHY	NO AFB SEEN	NO AFB SEEN	pos	NORMAL		no afb	no afb	sm-ve	YES		not_ontx		34	25-34	2-8wks
814411	27-Dec-13	MALE	NO	CLEAR LUNGS	NO AFB SEEN	NOT DONE	neg	NORMAL		no afb	not done	sm-ve	YES		not_ontx		43	>=35	2-8wks
800629	12-Jun-12	FEMALE	NO	CLEAR LUNGS	NO AFB SEEN	NO AFB SEEN	neg	NORMAL		no afb	no afb	sm-ve	YES		not_ontx		83	>=35	2-8wks
812673	26-Sep-13	MALE	NO	CLEAR LUNGS	NO AFB SEEN	NO AFB SEEN	pos	NORMAL		no afb	no afb	sm-ve	YES		not_ontx		36	>=35	2-8wks
801903	20-Aug-12	FEMALE	NO	CLEAR LUNGS	NO AFB SEEN	NO AFB SEEN	neg	NORMAL		no afb	no afb	sm-ve	YES		not_ontx		61	>=35	<2
800051	07-May-12	FEMALE	NO	CLEAR LUNGS	NO AFB SEEN	NO AFB SEEN	neg	NORMAL		no afb	no afb	sm-ve	YES		not_ontx		30	25-34	<2
800576	08-Jun-12	MALE	NO	CLEAR LUNGS.	NO AFB SEEN	NO AFB SEEN	neg	NORMAL		no afb	no afb	sm-ve	YES		not_ontx		40	>=35	<2
812001	02-Sep-13	FEMALE	NO	CLEAR LUNGS	NO AFB SEEN	NO AFB SEEN	neg	NORMAL		no afb	no afb	sm-ve	YES		not_ontx		22	15-24	<2
815304	20-Feb-14	MALE	NO	CLEAR LUNGS	NO AFB SEEN	NO AFB SEEN	pos	NORMAL		no afb	no afb	sm-ve	YES		not_ontx		30	25-34	2-8wks
801451	13-Jul-12	MALE	NO	CLEAR LUNGS	NO AFB SEEN	NOT DONE	neg	NORMAL		no afb	not done	sm-ve	YES		not_ontx		30	25-34	<2
800604	11-May-12	MALE	NO	CLEAR LUNGS	NO AFB SEEN	NO AFB SEEN	neg	NORMAL		no afb	no afb	sm-ve	YES		not_ontx		62	>=35	<2
811752	20-Aug-13	FEMALE	NO	CLEAR LUNGS	NO AFB SEEN	NO AFB SEEN	neg	NORMAL		no afb	no afb	sm-ve	YES		not_ontx		34	25-34	2-8wks
812552	23-Sep-13	FEMALE	NO	CLEAR LUNGS	NO AFB SEEN	NO AFB SEEN	pos	NORMAL		no afb	no afb	sm-ve	YES		not_ontx		52	>=35
800398	04-May-12	FEMALE	NO	CLEAR LUNGS	NO AFB SEEN	NO AFB SEEN	pos	NORMAL		no afb	no afb	sm-ve	YES		not_ontx		26	25-34	>8 weeks
810260	21-May-13	FEMALE	NO	CLEAR LUNGS	NO AFB SEEN	NO AFB SEEN	pos	NORMAL		no afb	no afb	sm-ve	YES		not_ontx		30	25-34	2-8wks
803506	06-Dec-12	MALE	NO	CLEAR LUNGS	NO AFB SEEN	NO AFB SEEN	neg	NORMAL		no afb	no afb	sm-ve	YES		not_ontx		34	25-34	2-8wks
814084	05-Dec-13	FEMALE	NO	CLEAR LUNGS	NO AFB SEEN	NOT DONE	neg	NORMAL		no afb	not done	sm-ve	YES		not_ontx		20	15-24	<2
810173	15-May-13	FEMALE	NO	CLEAR LUNGS	NO AFB SEEN	NO AFB SEEN	neg	NORMAL		no afb	no afb	sm-ve	YES		not_ontx		30	25-34	<2
814960	30-Jan-14	MALE	NO	CLEAR LUNGS	NO AFB SEEN	NO AFB SEEN	neg	NORMAL		no afb	no afb	sm-ve	YES		not_ontx		18	15-24	>8 weeks
802517	20-Sep-12	MALE	NO	CLEAR LUNGS	NO AFB SEEN	NO AFB SEEN	neg	NORMAL		no afb	no afb	sm-ve	YES		not_ontx		33	25-34	<2
811056	16-Jul-13	MALE	NO	CLEAR LUNGS	NOT DONE	NO AFB SEEN	neg	NORMAL		not done	no afb	sm-ve	YES		not_ontx		44	>=35	2-8wks
812157	06-Sep-13	MALE	NO	CLEAR LUNGS. NO SCORE TIMED OUT WHILE PROCESSING	NO AFB SEEN	NO AFB SEEN	neg	NORMAL		no afb	no afb	sm-ve	YES		not_ontx		47	>=35	<2
800452	31-May-12	MALE	NO	CLEAR LUNGS, NO OPACITIES/LESION. NORMAL XRAY	NO AFB SEEN	NO AFB SEEN	neg	NORMAL		no afb	no afb	sm-ve	YES		not_ontx		25	25-34	2-8wks
802186	07-Aug-12	MALE	NO	CLEAR LUNGS	NO AFB SEEN	NO AFB SEEN	neg	NORMAL		no afb	no afb	sm-ve	YES		not_ontx		24	15-24	<2
802740	17-Sep-12	FEMALE	YES	NO ACTIVE PTB	NO AFB SEEN	NO AFB SEEN	neg	NORMAL		no afb	no afb	sm-ve	YES		not_ontx		60	>=35	2-8wks
800372	07-May-12	MALE	NO	CLEAR LUNGS	NO AFB SEEN	NO AFB SEEN	pos	NORMAL		no afb	no afb	sm-ve	YES		not_ontx		35	>=35	<2
814843	23-Jan-14	MALE	YES	LYMPHADENOPATHY	NO AFB SEEN	NO AFB SEEN	pos	NORMAL		no afb	no afb	sm-ve	YES		not_ontx		35	>=35	2-8wks
804496	26-Feb-13	MALE	YES	CLEAR LUNGS	NO AFB SEEN	NO AFB SEEN	neg	NORMAL		no afb	no afb	sm-ve	YES		not_ontx		40	>=35	<2
815720	17-Mar-14	MALE	NO	CLEAR LUNGS	NO AFB SEEN	NO AFB SEEN	unk	NORMAL		no afb	no afb	sm-ve	YES		not_ontx		50	>=35	2-8wks
814195	12-Dec-13	MALE	YES	CLEAR LUNGS	NO AFB SEEN	NO AFB SEEN	pos	NORMAL		no afb	no afb	sm-ve	YES		not_ontx		44	>=35	<2
815866	24-Mar-14	FEMALE	NO	CLEAR LUNGS	NO AFB SEEN	NO AFB SEEN	pos	NORMAL		no afb	no afb	sm-ve	YES		not_ontx		44	>=35	2-8wks
801537	07-Aug-12	FEMALE	NO	HILUM NODULAR OPACITIES	NO AFB SEEN	NO AFB SEEN	pos	NORMAL		no afb	no afb	sm-ve	YES		not_ontx		45	>=35	2-8wks
811759	20-Aug-13	MALE	NO	CLEAR LUNGS	NO AFB SEEN	NO AFB SEEN	neg	NORMAL		no afb	no afb	sm-ve	YES		not_ontx		77	>=35	>8 weeks
801366	29-Jun-12	MALE	NO	NORMAL CHEST	NO AFB SEEN	NOT DONE	neg	NORMAL		no afb	not done	sm-ve	YES		not_ontx		20	15-24	2-8wks
801772	13-Aug-12	MALE	NO	BILOBER PNEUMONIA	NO AFB SEEN	NO AFB SEEN	neg	NORMAL		no afb	no afb	sm-ve	YES		not_ontx		28	25-34	<2
805265	19-Apr-13	MALE	NO	HILAR OPACITICATIONS	NO AFB SEEN	NO AFB SEEN	neg	NORMAL		no afb	no afb	sm-ve	YES		not_ontx		68	>=35	2-8wks
803429	29-Nov-12	FEMALE	YES	CLEAR LUNGS	NO AFB SEEN	NO AFB SEEN	pos	NORMAL		no afb	no afb	sm-ve	YES		not_ontx		25	25-34	>8 weeks
800293	02-May-12	FEMALE	NO	CLEAR LUNGS	NO AFB SEEN	NO AFB SEEN	neg	NORMAL		no afb	no afb	sm-ve	YES		not_ontx		34	25-34	2-8wks
805094	08-Apr-13	MALE	NO	CLEAR LUNGS	NO AFB SEEN	SAMPLE NOT RECEIVED	neg	NORMAL		no afb	not done	sm-ve	YES		not_ontx		45	>=35	2-8wks
813869	22-Nov-13	FEMALE	YES	LYMPHADENOPATHY	NO AFB SEEN	NO AFB SEEN	pos	NORMAL		no afb	no afb	sm-ve	YES		not_ontx		31	25-34	<2
801448	10-Jul-12	MALE	NO	CLEAR LUNGS	NO AFB SEEN	NO AFB SEEN	neg	NORMAL		no afb	no afb	sm-ve	YES		not_ontx		32	25-34	2-8wks
815352	24-Feb-14	FEMALE	NO	CLEAR LUNGS	NO AFB SEEN	NO AFB SEEN	neg	NORMAL		no afb	no afb	sm-ve	YES		not_ontx		26	25-34	2-8wks
811853	23-Aug-13	FEMALE	NO	CLEAR LUNGS	NO AFB SEEN	AWAITING	neg	NORMAL		no afb	not done	sm-ve	YES		not_ontx		25	25-34	2-8wks
801533	28-Jun-12	MALE	NO	OPACITIES ON THE LOWER LOBES OF THE LT LUNG, SUGGESTIVE OF TB	NO AFB SEEN	NO AFB SEEN	pos	NORMAL		no afb	no afb	sm-ve	YES		not_ontx		19	15-24	2-8wks
815119	10-Feb-14	FEMALE	NO	CLEAR LUNGS	NO AFB SEEN	NO AFB SEEN	neg	NORMAL		no afb	no afb	sm-ve	YES		not_ontx		23	15-24	2-8wks
803481	05-Dec-12	MALE	NO	CLEAR LUNGS	NO AFB SEEN	NO AFB SEEN	neg	NORMAL		no afb	no afb	sm-ve	YES		not_ontx		38	>=35	<2
801415	12-Jul-12	FEMALE	NO	HILUM NODULAR OPACITIES	NO AFB SEEN	NO AFB SEEN	pos	NORMAL		no afb	no afb	sm-ve	YES		not_ontx		32	25-34	2-8wks
803896	15-Jan-13	MALE	YES	CLEAR LUNGS	NO AFB SEEN	NO AFB SEEN	pos	NORMAL		no afb	no afb	sm-ve	YES		not_ontx		43	>=35	2-8wks
815167	12-Feb-14	MALE	NO	BILATERAL HILAR ADENOPATHY	NO AFB SEEN	NOT DONE	pos	NORMAL		no afb	not done	sm-ve	YES		not_ontx		27	25-34	2-8wks
804503	27-Feb-13	MALE	NO	CLEAR LUNGS	NO AFB SEEN	NO AFB SEEN	neg	NORMAL		no afb	no afb	sm-ve	YES		not_ontx		23	15-24	<2
801427	12-Jul-12	MALE	NO	NO P.T.B/LESION	1 AFB	NO AFB SEEN	pos	NORMAL		no afb	no afb	sm-ve	YES	16-Jul-12	on_tbtx	4	35	>=35	2-8wks
811202	23-Jul-13	FEMALE	NO	CLEAR LUNGS	NO AFB SEEN	NO AFB SEEN	neg	NORMAL		no afb	no afb	sm-ve	YES		not_ontx		54	>=35	<2
815601	11-Mar-14	FEMALE	NO	CLEAR LUNGS	NO AFB SEEN	NOT DONE	pos	NORMAL		no afb	not done	sm-ve	YES		not_ontx		26	25-34	2-8wks
801606	25-Jun-12	FEMALE	NO	NO ACTIVE PTB LESION	NO AFB SEEN	NO AFB SEEN	pos	NORMAL		no afb	no afb	sm-ve	YES		not_ontx		31	25-34	2-8wks
800418	30-May-12	MALE	NO	CLEAR LUNGS.NO ACTIVE P.T.B,LESION	NO AFB SEEN	NO AFB SEEN	pos	NORMAL		no afb	no afb	sm-ve	YES		not_ontx		42	>=35	2-8wks
804781	13-Mar-13	FEMALE	YES	CLEAR LUNGS	NO AFB SEEN	SAMPLE NOT RECEIVED	pos	NORMAL		no afb	not done	sm-ve	YES		not_ontx		32	25-34	2-8wks
802721	14-Sep-12	MALE	NO	CLEAR LUNGS	NO AFB SEEN	NO AFB SEEN	pos	NORMAL		no afb	no afb	sm-ve	YES		not_ontx		31	25-34	2-8wks
813291	23-Oct-13	MALE	NO	LYMPHADENOPATHY	NO AFB SEEN	NO AFB SEEN	neg	NORMAL		no afb	no afb	sm-ve	YES		not_ontx		24	15-24	>8 weeks
811272	26-Jul-13	FEMALE	NO	CLEAR LUNGS	NO AFB SEEN	NO AFB SEEN	pos	NORMAL		no afb	no afb	sm-ve	YES		not_ontx		23	15-24	<2
810359	27-May-13	FEMALE	NO	HILAR NODULAR OPACITIES	NO AFB SEEN	NO AFB SEEN	pos	NORMAL		no afb	no afb	sm-ve	YES		not_ontx		69	>=35	2-8wks
802419	07-Sep-12	MALE	NO	CLEAR LUNGS	NO AFB SEEN	NO AFB SEEN	neg	NORMAL		no afb	no afb	sm-ve	YES		not_ontx		29	25-34	2-8wks
814218	13-Dec-13	FEMALE	NO	CLEAR LUNGS	NO AFB SEEN	NO AFB SEEN	neg	NORMAL		no afb	no afb	sm-ve	YES		not_ontx		22	15-24	>8 weeks
813854	21-Nov-13	MALE	YES	BILATERAL HILAR ADENOPATHY	NO AFB SEEN	NO AFB SEEN	pos	NORMAL		no afb	no afb	sm-ve	YES		not_ontx		32	25-34	2-8wks
810491	05-Jun-13	FEMALE	NO	CLEAR LUNGS	NO AFB SEEN	NO AFB SEEN	neg	NORMAL		no afb	no afb	sm-ve	YES		not_ontx		32	25-34	<2
802103	03-Aug-12	FEMALE	NO	CLEAR LUNGS	NO AFB SEEN	NO AFB SEEN	neg	NORMAL		no afb	no afb	sm-ve	YES		not_ontx		21	15-24	2-8wks
813218	22-Oct-13	FEMALE	NO	OPACITY IN THELOWER LOBE OF THE LT LUNG	NO AFB SEEN	NOT DONE	pos	NORMAL		no afb	not done	sm-ve	YES		not_ontx		26	25-34	2-8wks
814206	12-Dec-13	MALE	NO	CLEAR LUNGS	NO AFB SEEN	NOT DONE	pos	NORMAL		no afb	not done	sm-ve	YES		not_ontx		30	25-34	>8 weeks
804768	13-Mar-13	FEMALE	NO	CLEAR LUNGS	NO AFB SEEN	NO AFB SEEN	neg	NORMAL		no afb	no afb	sm-ve	YES		not_ontx		26	25-34	2-8wks
810352	27-May-13	MALE	NO	HILAR NODULAR OPACITIES	NO AFB SEEN	NO AFB SEEN	pos	NORMAL		no afb	no afb	sm-ve	YES		not_ontx		34	25-34	2-8wks
804196	05-Feb-13	MALE	NO	CLEAR LUNGS	NO AFB SEEN	NO AFB SEEN	neg	NORMAL		no afb	no afb	sm-ve	YES		not_ontx		43	>=35	2-8wks
811761	20-Aug-13	FEMALE	NO	CLEAR LUNGS	NO AFB SEEN	NOT DONE	neg	NORMAL		no afb	not done	sm-ve	YES		not_ontx		21	15-24	2-8wks
802277	30-Aug-12	FEMALE	NO	HILUM NODULAR OPACITIES	NO AFB SEEN	SAMPLE NOT RECEIVED	neg	NORMAL		no afb	not done	sm-ve	YES		not_ontx		37	>=35	2-8wks
814215	13-Dec-13	FEMALE	NO	CLEAR LUNGS	NO AFB SEEN	NO AFB SEEN	neg	NORMAL		no afb	no afb	sm-ve	YES		not_ontx		37	>=35	2-8wks
815664	13-Mar-14	MALE	NO	BILATERAL HILAR ADENOPATHY + MINIMAL LT PLEURAL EFFUSION	NO AFB SEEN	NO AFB SEEN	neg	NORMAL		no afb	no afb	sm-ve	YES		not_ontx		46	>=35	<2
801398	09-Jul-12	FEMALE	NO	NO ACTIVE PTB LESION	NO AFB SEEN	SAMPLE NOT RECEIVED	neg	NORMAL		no afb	not done	sm-ve	YES		not_ontx		19	15-24	<2
814900	27-Jan-14	MALE	NO	CLEAR LUNGS	NO AFB SEEN	NO AFB SEEN	neg	NORMAL		no afb	no afb	sm-ve	YES		not_ontx		35	>=35	2-8wks
804658	05-Mar-13	MALE	NO	CLEAR LUNGS	NO AFB SEEN	NO AFB SEEN	neg	NORMAL		no afb	no afb	sm-ve	YES		not_ontx		39	>=35	2-8wks
815877	24-Mar-14	FEMALE	NO	CLEAR LUNGS	NO AFB SEEN	NO AFB SEEN	neg	NORMAL		no afb	no afb	sm-ve	YES		not_ontx		18	15-24	<2
802705	13-Sep-12	FEMALE	NO	CLEAR LUNGS	NO AFB SEEN	NO AFB SEEN	neg	NORMAL		no afb	no afb	sm-ve	YES		not_ontx		38	>=35	2-8wks
815216	17-Feb-14	MALE	YES	LYMPHADENOPATHY	NO AFB SEEN	NO AFB SEEN	pos	NORMAL		no afb	no afb	sm-ve	YES		not_ontx		43	>=35	2-8wks
814147	09-Dec-13	FEMALE	YES	OPACIFICATION IN THE LT LUNG	NO AFB SEEN	NO AFB SEEN	pos	NORMAL		no afb	no afb	sm-ve	YES	12-Dec-13	on_tbtx	3	34	25-34	2-8wks
814337	20-Dec-13	FEMALE	NO	CLEAR LUNGS	NO AFB SEEN	NO AFB SEEN	neg	NORMAL		no afb	no afb	sm-ve	YES		not_ontx		36	>=35	<2
804506	28-Feb-13	MALE	NO	CLEAR LUNGS	NO AFB SEEN	NOT DONE	neg	NORMAL		no afb	not done	sm-ve	YES		not_ontx		31	25-34	<2
812889	07-Oct-13	FEMALE	NO	CLEAR LUNGS	NO AFB SEEN	NO AFB SEEN	neg	NORMAL		no afb	no afb	sm-ve	YES		not_ontx		31	25-34	<2
810943	08-Jul-13	MALE	NO	CLEAR LUNGS	NO AFB SEEN	NO AFB SEEN	neg	NORMAL		no afb	no afb	sm-ve	YES		not_ontx		37	>=35	2-8wks
810884	05-Jul-13	FEMALE	YES	CLEAR LUNGS	NO AFB SEEN	SAMPLE NOT RECEIVED	pos	NORMAL		no afb	not done	sm-ve	YES		not_ontx		42	>=35	2-8wks
815884	25-Mar-14	MALE	NO	CLEAR LUNGS	NO AFB SEEN	NO AFB SEEN	pos	NORMAL		no afb	no afb	sm-ve	YES		not_ontx		20	15-24	<2
811294	30-Jul-13	FEMALE	NO	CLEAR LUNGS	NO AFB SEEN	NO AFB SEEN	neg	NORMAL		no afb	no afb	sm-ve	YES		not_ontx		30	25-34	2-8wks
813579	05-Nov-13	FEMALE	NO	CLEAR LUNGS	NO AFB SEEN	NO AFB SEEN	neg	NORMAL		no afb	no afb	sm-ve	YES		not_ontx		23	15-24	<2
810878	04-Jul-13	MALE	NO	CLEAR LUNGS	NO AFB SEEN	NO AFB SEEN	neg	NORMAL		no afb	no afb	sm-ve	YES		not_ontx		30	25-34	2-8wks
813828	19-Nov-13	FEMALE	NO	CLEAR LUNGS	NO AFB SEEN	NO AFB SEEN	neg	NORMAL		no afb	no afb	sm-ve	YES		not_ontx		29	25-34	2-8wks
804107	30-Jan-13	FEMALE	NO	CLEAR LUNGS	NO AFB SEEN	NO AFB SEEN	neg	NORMAL		no afb	no afb	sm-ve	YES		not_ontx		20	15-24	<2
801527	10-Jul-12	MALE	NO	HILUM NODULAR OPACITIES	NO AFB SEEN	NO AFB SEEN	neg	NORMAL		no afb	no afb	sm-ve	YES		not_ontx		15	15-24	2-8wks
800948	06-Jun-12	MALE	NO	CLEAR LUNGS, NORMAL CXR	NO AFB SEEN	NO AFB SEEN	neg	NORMAL		no afb	no afb	sm-ve	YES		not_ontx		32	25-34	2-8wks
804815	15-Mar-13	MALE	NO	CLEAR LUNGS.CXR 02/09/2013 CLEAR LUNGS 999	NO AFB SEEN	NO AFB SEEN	pos	NORMAL		no afb	no afb	sm-ve	YES		not_ontx		72	>=35	>8 weeks
802739	17-Sep-12	MALE	NO	CLEAR LUNGS	NO AFB SEEN	NO AFB SEEN	neg	NORMAL		no afb	no afb	sm-ve	YES		not_ontx		29	25-34	2-8wks
801808	14-Aug-12	FEMALE	YES	CLEAR LUNGS	NO AFB SEEN	NO AFB SEEN	pos	NORMAL		no afb	no afb	sm-ve	YES		not_ontx		35	>=35	2-8wks
813010	17-Oct-13	MALE	NO	CLEAR LUNGS. SECOND C X R IS ABNORMAL 77% CLEAR LUNGS	NO AFB SEEN	NOT DONE	neg	NORMAL		no afb	not done	sm-ve	YES		not_ontx		70	>=35	2-8wks
813602	06-Nov-13	MALE	NO	LYMPHADENOPATHY	NO AFB SEEN	NOT DONE	pos	NORMAL		no afb	not done	sm-ve	YES		not_ontx		34	25-34	2-8wks
814373	24-Dec-13	MALE	NO	CLEAR LUNGS	NO AFB SEEN	NO AFB SEEN	unk	NORMAL		no afb	no afb	sm-ve	YES		not_ontx		15	15-24	<2
803529	10-Dec-12	FEMALE	YES	CLEAR LUNGS	NO AFB SEEN	NO AFB SEEN	pos	NORMAL		no afb	no afb	sm-ve	YES		not_ontx		62	>=35	2-8wks
815274	18-Feb-14	MALE	NO	CLEAR LUNGS	NO AFB SEEN	NOT DONE	pos	NORMAL		no afb	not done	sm-ve	YES		not_ontx		45	>=35	2-8wks
800280	02-May-12	FEMALE	NO		NO AFB SEEN	NO AFB SEEN	pos	NORMAL		no afb	no afb	sm-ve	YES		not_ontx		42	>=35	>8 weeks
800072	08-May-12	MALE	NO	CLEAR LUNGS	NO AFB SEEN	SAMPLE NOT RECEIVED	neg	NORMAL		no afb	not done	sm-ve	YES		not_ontx		25	25-34	<2
801917	21-Aug-12	FEMALE	NO	NO ACTIVE PTB LESION	NO AFB SEEN	NO AFB SEEN	pos	NORMAL		no afb	no afb	sm-ve	YES		not_ontx		42	>=35	<2
815201	13-Feb-14	MALE	NO	CLEAR LUNGS	NO AFB SEEN	NO AFB SEEN	pos	NORMAL		no afb	no afb	sm-ve	YES		not_ontx		47	>=35	2-8wks
812064	03-Sep-13	FEMALE	NO	CLEAR LUNGS	NO AFB SEEN	NO AFB SEEN	pos	NORMAL		no afb	no afb	sm-ve	YES		not_ontx		56	>=35	<2
813340	28-Oct-13	FEMALE	NO	CLEAR LUNGS	NO AFB SEEN	NO AFB SEEN	pos	NORMAL		no afb	no afb	sm-ve	YES		not_ontx		46	>=35	2-8wks
815476	03-Mar-14	FEMALE	NO	CLEAR LUNGS	NO AFB SEEN	NOT DONE	neg	NORMAL		no afb	not done	sm-ve	YES		not_ontx		20	15-24	2-8wks
801377	16-Jul-12	FEMALE	NO	CLEAR LUNGS, NO OPACITY/LESION	NO AFB SEEN	NO AFB SEEN	pos	NORMAL		no afb	no afb	sm-ve	YES		not_ontx		21	15-24	2-8wks
801825	15-Aug-12	MALE	NO	NO ACTIVE P.T.B./LESION	NO AFB SEEN	SAMPLE NOT RECEIVED	neg	NORMAL		no afb	not done	sm-ve	YES		not_ontx		22	15-24	2-8wks
811888	26-Aug-13	MALE	NO	CLEAR LUNGS	NO AFB SEEN	NO AFB SEEN	neg	NORMAL		no afb	no afb	sm-ve	YES		not_ontx		63	>=35	2-8wks
804922	25-Mar-13	FEMALE	NO	CLEAR LUNGS	NO AFB SEEN	NO AFB SEEN	pos	NORMAL		no afb	no afb	sm-ve	YES		not_ontx		32	25-34	<2
813933	26-Nov-13	FEMALE	NO	CLEAR LUNGS	NO AFB SEEN	NOT DONE	neg	NORMAL		no afb	not done	sm-ve	YES		not_ontx		28	25-34	<2
811683	16-Aug-13	FEMALE	NO	CLEAR LUNGS	NO AFB SEEN	NO AFB SEEN	neg	NORMAL		no afb	no afb	sm-ve	YES		not_ontx		30	25-34	<2
800192	27-Apr-12	MALE	YES	CLEAR LUNGS	NO AFB SEEN	NO AFB SEEN	pos	NORMAL		no afb	no afb	sm-ve	YES		not_ontx		35	>=35	<2
802484	12-Sep-12	MALE	NO	CLEAR LUNGS	NO AFB SEEN	SAMPLE NOT RECEIVED	neg	NORMAL		no afb	not done	sm-ve	YES		not_ontx		22	15-24	>8 weeks
803711	05-Dec-12	MALE	NO	CLEAR LUNGS	NO AFB SEEN	NOT DONE	pos	NORMAL		no afb	not done	sm-ve	YES		not_ontx		30	25-34	<2
800583	21-Jun-12	FEMALE	NO	CLEAR LUNGS	NO AFB SEEN	NO AFB SEEN	neg	NORMAL		no afb	no afb	sm-ve	YES		not_ontx		60	>=35	2-8wks
814405	27-Dec-13	MALE	NO	CLEAR LUNGS	NO AFB SEEN	NO AFB SEEN	neg	NORMAL		no afb	no afb	sm-ve	YES		not_ontx		30	25-34	2-8wks
803823	09-Jan-13	FEMALE	NO	CLEAR LUNGS	NO AFB SEEN	NO AFB SEEN	neg	NORMAL		no afb	no afb	sm-ve	YES		not_ontx		28	25-34	>8 weeks
803497	05-Dec-12	MALE	NO	CLEAR LUNGS	NO AFB SEEN	NOT DONE	pos	NORMAL		no afb	not done	sm-ve	YES		not_ontx		35	>=35	2-8wks
815074	06-Feb-14	FEMALE	NO	CLEAR LUNGS	NO AFB SEEN	NO AFB SEEN	neg	NORMAL		no afb	no afb	sm-ve	YES		not_ontx		26	25-34	2-8wks
805376	26-Apr-13	FEMALE	YES	CLEAR LUNGS	NO AFB SEEN	NO AFB SEEN	pos	NORMAL		no afb	no afb	sm-ve	YES		not_ontx		40	>=35	>8 weeks
802391	06-Sep-12	MALE	NO	CLEAR LUNGS	NO AFB SEEN	SAMPLE NOT RECEIVED	neg	NORMAL		no afb	not done	sm-ve	YES		not_ontx		17	15-24	<2
813280	23-Oct-13	FEMALE	NO	CLEAR LUNGS	NO AFB SEEN	NO AFB SEEN	neg	NORMAL		no afb	no afb	sm-ve	YES		not_ontx		24	15-24	2-8wks
814870	24-Jan-14	FEMALE	YES	CLEAR LUNGS	NO AFB SEEN	NO AFB SEEN	pos	NORMAL		no afb	no afb	sm-ve	YES		not_ontx		39	>=35	2-8wks
815788	20-Mar-14	MALE	NO	CLEAR LUNGS	NO AFB SEEN	NO AFB SEEN	pos	NORMAL		no afb	no afb	sm-ve	YES		not_ontx		71	>=35	2-8wks
810062	07-May-13	MALE	NO	CLEAR LUNGS	NO AFB SEEN	NO AFB SEEN	neg	NORMAL		no afb	no afb	sm-ve	YES		not_ontx		43	>=35	2-8wks
815698	17-Mar-14	MALE	NO	CLEAR LUNGS	NO AFB SEEN	NO AFB SEEN	neg	NORMAL		no afb	no afb	sm-ve	YES		not_ontx		38	>=35	2-8wks
804346	19-Feb-13	FEMALE	NO	CLEAR LUNGS	NO AFB SEEN	NO AFB SEEN	neg	NORMAL		no afb	no afb	sm-ve	YES		not_ontx		76	>=35	<2
804989	28-Mar-13	FEMALE	NO	CLEAR LUNGS	NO AFB SEEN	SAMPLE NOT RECEIVED	pos	NORMAL		no afb	not done	sm-ve	YES		not_ontx		25	25-34	2-8wks
811544	12-Aug-13	MALE	NO	CLEAR LUNGS	NO AFB SEEN	AWAITING	neg	NORMAL		no afb	not done	sm-ve	YES		not_ontx		51	>=35	2-8wks
804799	14-Mar-13	FEMALE	YES	CLEAR LUNGS NO SCORE TIMED OUT WHILE PROCESSING	NO AFB SEEN	NO AFB SEEN	neg	NORMAL		no afb	no afb	sm-ve	YES		not_ontx		68	>=35	2-8wks
813224	22-Oct-13	FEMALE	YES	CLEAR LUNGS.GXP SECOND CX SHOWED CONSISTENT WITH P.TB	NO AFB SEEN	NO AFB SEEN	pos	NORMAL		no afb	no afb	sm-ve	YES	07-Jan-14	on_tbtx	77	40	>=35	2-8wks
814673	13-Jan-14	FEMALE	NO	CLEAR LUNGS	NO AFB SEEN	NO AFB SEEN	neg	NORMAL		no afb	no afb	sm-ve	YES		not_ontx		36	>=35	2-8wks
803422	29-Nov-12	FEMALE	NO	CLEAR LUNGS	NO AFB SEEN	NOT DONE	neg	NORMAL		no afb	not done	sm-ve	YES		not_ontx		41	>=35	2-8wks
805126	09-Apr-13	FEMALE	NO	CLEAR LIUNGS	NO AFB SEEN	NO AFB SEEN	neg	NORMAL		no afb	no afb	sm-ve	YES		not_ontx		46	>=35	2-8wks
811997	30-Aug-13	MALE	YES	CLEAR LUNGS	NO AFB SEEN	NO AFB SEEN	neg	NORMAL		no afb	no afb	sm-ve	YES		not_ontx		32	25-34	2-8wks
804011	13-Feb-13	FEMALE	NO	CLEAR LUNGS	NO AFB SEEN	NO AFB SEEN	pos	NORMAL		no afb	no afb	sm-ve	YES		not_ontx		33	25-34	2-8wks
800417	20-Jun-12	FEMALE	NO	CLEAR LUNGS	NO AFB SEEN	NO AFB SEEN	neg	NORMAL		no afb	no afb	sm-ve	YES		not_ontx		28	25-34	<2
815168	12-Feb-14	MALE	NO	CLEAR LUNGS	NO AFB SEEN	NO AFB SEEN	neg	NORMAL		no afb	no afb	sm-ve	YES		not_ontx		25	25-34	2-8wks
813113	14-Oct-13	FEMALE	NO	CLEAR LUNGS	NO AFB SEEN	NO AFB SEEN	neg	NORMAL		no afb	no afb	sm-ve	YES		not_ontx		23	15-24	2-8wks
810065	07-May-13	FEMALE	YES	CLEAR LUNGS	NO AFB SEEN	NO AFB SEEN	neg	NORMAL		no afb	no afb	sm-ve	YES		not_ontx		57	>=35	2-8wks
804418	22-Feb-13	FEMALE	YES	CLEAR LUNGS	NO AFB SEEN	NO AFB SEEN	pos	NORMAL		no afb	no afb	sm-ve	YES		not_ontx		43	>=35	2-8wks
800584	04-Jun-12	FEMALE	NO	CLEAR LUNGS	NO AFB SEEN	NO AFB SEEN	pos	NORMAL		no afb	no afb	sm-ve	YES		not_ontx		35	>=35	2-8wks
812621	24-Sep-13	MALE	NO	CLEAR LUNGS	NO AFB SEEN	NO AFB SEEN	neg	NORMAL		no afb	no afb	sm-ve	YES		not_ontx		29	25-34	2-8wks
802453	11-Sep-12	FEMALE	NO	CARDIOMEGARLY + MINIMAL BILETERAL PLEURAL EFFUSIONEFFUSION	NO AFB SEEN	NO AFB SEEN	pos	NORMAL		no afb	no afb	sm-ve	YES		not_ontx		31	25-34	>8 weeks
804770	13-Mar-13	MALE	NO	CLEAR LUNGS	NOT DONE	NO AFB SEEN	unk	NORMAL		not done	no afb	sm-ve	YES		not_ontx		37	>=35	2-8wks
811400	02-Aug-13	FEMALE	YES	LYMPHADENOPATHY	NO AFB SEEN	NO AFB SEEN	pos	NORMAL		no afb	no afb	sm-ve	YES		not_ontx		38	>=35	2-8wks
802019	01-Aug-12	MALE	YES	NO ACTIVE PTB	NO AFB SEEN	NO AFB SEEN	neg	NORMAL		no afb	no afb	sm-ve	YES		not_ontx		53	>=35	<2
811697	15-Aug-13	MALE	NO	CLEAR LUNGS	NO AFB SEEN	NO AFB SEEN	neg	NORMAL		no afb	no afb	sm-ve	YES		not_ontx		29	25-34	<2
800109	04-May-12	FEMALE	NO	CLEAR LUNGS	NO AFB SEEN	NO AFB SEEN	pos	NORMAL		no afb	no afb	sm-ve	YES		not_ontx		59	>=35	2-8wks
811552	12-Aug-13	FEMALE	NO	CLEAR LUNGS	NO AFB SEEN	NO AFB SEEN	neg	NORMAL		no afb	no afb	sm-ve	YES		not_ontx		33	25-34	2-8wks
813922	26-Nov-13	FEMALE	NO	CLEAR LUNGS	NO AFB SEEN	NO AFB SEEN	pos	NORMAL		no afb	no afb	sm-ve	YES		not_ontx		24	15-24	<2
805207	16-Apr-13	FEMALE	NO	CLEAR LUNGS	NO AFB SEEN	NOT DONE	neg	NORMAL		no afb	not done	sm-ve	YES		not_ontx		22	15-24	2-8wks
803546	11-Dec-12	FEMALE	YES	CLEAR LUNGS	NO AFB SEEN	NO AFB SEEN	pos	NORMAL		no afb	no afb	sm-ve	YES		not_ontx		18	15-24	>8 weeks
804606	28-Feb-13	MALE	NO	CLEAR LUNGS	NO AFB SEEN	NO AFB SEEN	neg	NORMAL		no afb	no afb	sm-ve	YES		not_ontx		30	25-34	<2
812279	12-Sep-13	FEMALE	NO	CLEAR LUNGS	NO AFB SEEN	NOT DONE	neg	NORMAL		no afb	not done	sm-ve	YES		not_ontx		15	15-24	<2
810227	17-May-13	FEMALE	NO	CLEAR LUNGS	NO AFB SEEN	NO AFB SEEN	neg	NORMAL		no afb	no afb	sm-ve	YES		not_ontx		61	>=35	2-8wks
800625	14-May-12	FEMALE	NO	CLEAR LUNGS	NO AFB SEEN	NO AFB SEEN	pos	NORMAL		no afb	no afb	sm-ve	YES		not_ontx		39	>=35	2-8wks
800449	21-May-12	MALE	NO	CLEAR LUNGS, NO OPACITIES/LESION	NO AFB SEEN	NO AFB SEEN	neg	NORMAL		no afb	no afb	sm-ve	YES		not_ontx		28	25-34	2-8wks
800210	09-May-12	FEMALE	NO	CLEAR LUNGS	NO AFB SEEN	SAMPLE NOT RECEIVED	neg	NORMAL		no afb	not done	sm-ve	YES		not_ontx		28	25-34	<2
803751	02-Jan-13	FEMALE	NO	CLEAR LUNGS	NO AFB SEEN	NO AFB SEEN	neg	NORMAL		no afb	no afb	sm-ve	YES		not_ontx		29	25-34	2-8wks
804666	05-Mar-13	FEMALE	YES	CLEAR LUNGS NO SCORE TIMED OUT WHILE PROCESSING	NO AFB SEEN	NOT DONE	pos	NORMAL		no afb	not done	sm-ve	YES		not_ontx		28	25-34	2-8wks
800441	28-May-12	FEMALE	NO	HILUM NODULAR OPACITIES, BILOBES PNEUMONIA	NO AFB SEEN	NO AFB SEEN	neg	NORMAL		no afb	no afb	sm-ve	YES		not_ontx		21	15-24	<2
802091	02-Aug-12	FEMALE	NO	CLEAR LUNGS	NO AFB SEEN	NO AFB SEEN	neg	NORMAL		no afb	no afb	sm-ve	YES		not_ontx		28	25-34	<2
811896	26-Aug-13	FEMALE	NO	CLEAR LUNGS	NO AFB SEEN	NO AFB SEEN	pos	NORMAL		no afb	no afb	sm-ve	YES		not_ontx		45	>=35	2-8wks
813678	11-Nov-13	FEMALE	NO	CLEAR LUNGS	2 AFB	3 AFB	pos	NORMAL		no afb	no afb	sm-ve	YES		not_ontx		39	>=35	2-8wks
815834	21-Mar-14	FEMALE	YES	CLEAR LUNGS	NO AFB SEEN	NO AFB SEEN	pos	NORMAL		no afb	no afb	sm-ve	YES		not_ontx		44	>=35	<2
811470	07-Aug-13	MALE	NO	CLEAR LUNGS	NO AFB SEEN	NO AFB SEEN	neg	NORMAL		no afb	no afb	sm-ve	YES		not_ontx		49	>=35	2-8wks
814731	16-Jan-14	FEMALE	YES	CLEAR LUNGS	NO AFB SEEN	NO AFB SEEN	pos	NORMAL		no afb	no afb	sm-ve	YES		not_ontx		19	15-24	<2
815407	26-Feb-14	MALE	NO	RT PLEURAL EFFUSION	NO AFB SEEN	NO AFB SEEN	unk	NORMAL		no afb	no afb	sm-ve	YES		not_ontx		36	>=35	2-8wks
802264	29-Aug-12	FEMALE	NO	CLEAR LUNGS	NO AFB SEEN	SAMPLE NOT RECEIVED	neg	NORMAL		no afb	not done	sm-ve	YES		not_ontx		28	25-34	2-8wks
801325	22-Jun-12	FEMALE	NO	BILATERAL PLEURAL EFFUSION	NO AFB SEEN	NO AFB SEEN	neg	NORMAL		no afb	no afb	sm-ve	YES		not_ontx		59	>=35	2-8wks
801684	29-Jun-12	FEMALE	NO	CLEAR LUNGS	NO AFB SEEN	NO AFB SEEN	neg	NORMAL		no afb	no afb	sm-ve	YES		not_ontx		35	>=35	<2
804702	07-Mar-13	FEMALE	NO	CLEAR LUNGS	NO AFB SEEN	NO AFB SEEN	neg	NORMAL		no afb	no afb	sm-ve	YES		not_ontx		60	>=35	2-8wks
803511	10-Dec-12	MALE	NO	CLEAR LUNGS	NO AFB SEEN	NO AFB SEEN	neg	NORMAL		no afb	no afb	sm-ve	YES		not_ontx		71	>=35	2-8wks
815949	28-Mar-14	MALE	NO	CLEAR LUNGS	NO AFB SEEN	NOT DONE	neg	NORMAL		no afb	not done	sm-ve	YES		not_ontx		30	25-34	<2
804172	04-Feb-13	MALE	YES	CLEAR4 LUNGS	NO AFB SEEN	NOT DONE	pos	NORMAL		no afb	not done	sm-ve	YES		not_ontx		40	>=35	<2
800382	02-May-12	FEMALE	NO	CLEAR LUNGS	NO AFB SEEN	NO AFB SEEN	neg	NORMAL		no afb	no afb	sm-ve	YES		not_ontx		41	>=35	2-8wks
801568	18-Jul-12	MALE	YES	HILUM NODULAR OPACITIES	NO AFB SEEN	NO AFB SEEN	pos	NORMAL		no afb	no afb	sm-ve	YES		not_ontx		36	>=35	2-8wks
813275	23-Oct-13	MALE	NO	CLEAR LUNGS	NO AFB SEEN	NO AFB SEEN	neg	NORMAL		no afb	no afb	sm-ve	YES		not_ontx		24	15-24	<2
800326	25-Apr-12	MALE	NO	CLEAR LUNGS	NO AFB SEEN	NO AFB SEEN	pos	NORMAL		no afb	no afb	sm-ve	YES		not_ontx		40	>=35	2-8wks
815703	17-Mar-14	MALE	YES	CLEAR LUNGS	NO AFB SEEN	NO AFB SEEN	pos	NORMAL		no afb	no afb	sm-ve	YES		not_ontx		40	>=35	2-8wks
801953	22-Aug-12	MALE	NO	CLEAR LUNGS	NO AFB SEEN	NOT DONE	pos	NORMAL		no afb	not done	sm-ve	YES		not_ontx		48	>=35	>8 weeks
801410	16-Jul-12	MALE	NO	NO ACTIVE PTB LESION	NO AFB SEEN	NO AFB SEEN	pos	NORMAL		no afb	no afb	sm-ve	YES		not_ontx		48	>=35	2-8wks
800053	07-May-12	MALE	NO	CLEAR LUNGS	NO AFB SEEN	NO AFB SEEN	neg	NORMAL		no afb	no afb	sm-ve	YES		not_ontx		26	25-34	<2
810166	14-May-13	FEMALE	NO	CLEAR LUNGS	NO AFB SEEN	NOT DONE	neg	NORMAL		no afb	not done	sm-ve	YES		not_ontx		26	25-34	2-8wks
810036	06-May-13	FEMALE	NO	CLEAR LUNGS	NO AFB SEEN	NO AFB SEEN	pos	NORMAL		no afb	no afb	sm-ve	YES		not_ontx		35	>=35	2-8wks
812957	10-Oct-13	FEMALE	NO	CLEAR LUNGS. 0. PROBLEM WITH SCORING. SCORED AFTER A DAY	NO AFB SEEN	NO AFB SEEN	pos	NORMAL		no afb	no afb	sm-ve	YES		not_ontx		22	15-24	<2
815358	24-Feb-14	FEMALE	NO	CLEAR LUNGS	NO AFB SEEN	NO AFB SEEN	neg	NORMAL		no afb	no afb	sm-ve	YES		not_ontx		17	15-24	2-8wks
803812	08-Jan-13	FEMALE	NO	CLEAR LUNGS THE PATIENT WITH THIS ID IS NOT FOUND	NO AFB SEEN	NO AFB SEEN	pos	NORMAL		no afb	no afb	sm-ve	YES		not_ontx		31	25-34	2-8wks
800822	18-May-12	MALE	NO	CLEAR LUNGS	NO AFB SEEN	NO AFB SEEN	pos	NORMAL		no afb	no afb	sm-ve	YES		not_ontx		25	25-34	<2
800184	26-Apr-12	MALE	NO		NO AFB SEEN	NO AFB SEEN	neg	NORMAL		no afb	no afb	sm-ve	YES		not_ontx		47	>=35	2-8wks
804119	30-Jan-13	MALE	NO	CLEAR LUNGS	NO AFB SEEN	NO AFB SEEN	neg	NORMAL		no afb	no afb	sm-ve	YES		not_ontx		26	25-34	>8 weeks
815561	07-Mar-14	FEMALE	YES	CLEAR LUNGS	NO AFB SEEN	NO AFB SEEN	pos	NORMAL		no afb	no afb	sm-ve	YES		not_ontx		47	>=35	2-8wks
805009	02-Apr-13	FEMALE	NO	CLEAR LUNGS	NO AFB SEEN	NO AFB SEEN	neg	NORMAL		no afb	no afb	sm-ve	YES		not_ontx		53	>=35	>8 weeks
800175	07-May-12	MALE	NO	CLEAR LUNGS	NO AFB SEEN	NO AFB SEEN	pos	NORMAL		no afb	no afb	sm-ve	YES		not_ontx		26	25-34	2-8wks
810195	15-May-13	MALE	NO	HILAR NODULAR OPACITIES	NO AFB SEEN	NO AFB SEEN	neg	NORMAL		no afb	no afb	sm-ve	YES		not_ontx		52	>=35	<2
814307	19-Dec-13	FEMALE	NO	CLEAR LUNGS	NO AFB SEEN	NO AFB SEEN	neg	NORMAL		no afb	no afb	sm-ve	YES		not_ontx		38	>=35	>8 weeks
802454	11-Sep-12	MALE	NO	CLEAR LUNGS	NO AFB SEEN	NO AFB SEEN	neg	NORMAL		no afb	no afb	sm-ve	YES		not_ontx		16	15-24	>8 weeks
814329	20-Dec-13	MALE	YES	LYMPHADENOPATHY	NO AFB SEEN	NO AFB SEEN	neg	NORMAL		no afb	no afb	sm-ve	YES		not_ontx		28	25-34	<2
801471	25-Jun-12	FEMALE	YES	NO ACTIVE PTB LESION	NO AFB SEEN	NO AFB SEEN	pos	NORMAL		no afb	no afb	sm-ve	YES		not_ontx		34	25-34	2-8wks
813798	18-Nov-13	FEMALE	NO	CLEAR LUNGS	NO AFB SEEN	NOT DONE	neg	NORMAL		no afb	not done	sm-ve	YES		not_ontx		29	25-34	2-8wks
814409	27-Dec-13	FEMALE	NO	CLEAR LUNGS	NO AFB SEEN	NO AFB SEEN	pos	NORMAL		no afb	no afb	sm-ve	YES		not_ontx		36	>=35	<2
811736	19-Aug-13	MALE	NO	CLEAR LUNGS	NO AFB SEEN	NOT DONE	pos	NORMAL		no afb	not done	sm-ve	YES		not_ontx		36	>=35	2-8wks
815404	25-Feb-14	FEMALE	NO	CLEAR LUNGS	NO AFB SEEN	NO AFB SEEN	neg	NORMAL		no afb	no afb	sm-ve	YES		not_ontx		49	>=35	2-8wks
802795	18-Sep-12	MALE	NO	CLEAR LUNGS	NO AFB SEEN	NO AFB SEEN	pos	NORMAL		no afb	no afb	sm-ve	YES		not_ontx		41	>=35	>8 weeks
813360	29-Oct-13	FEMALE	NO	CLEAR LUNGS	NO AFB SEEN	NO AFB SEEN	pos	NORMAL		no afb	no afb	sm-ve	YES		not_ontx		45	>=35	<2
815846	21-Mar-14	FEMALE	NO	CLEAR LUNGS	NO AFB SEEN	NOT DONE	neg	NORMAL		no afb	not done	sm-ve	YES		not_ontx		26	25-34	<2
815598	10-Mar-14	MALE	NO	LYMPHADENOPATHY	NO AFB SEEN	NO AFB SEEN	pos	NORMAL		no afb	no afb	sm-ve	YES		not_ontx		38	>=35	<2
815496	04-Mar-14	FEMALE	NO	CLEAR LUNGS	NO AFB SEEN	NO AFB SEEN	pos	NORMAL		no afb	no afb	sm-ve	YES		not_ontx		27	25-34	2-8wks
800274	09-May-12	MALE	YES	CLEAR LUNGS	NO AFB SEEN	NO AFB SEEN	pos	NORMAL		no afb	no afb	sm-ve	YES	16-May-12	on_tbtx	7	49	>=35	<2
802013	30-Jul-12	MALE	YES	HILUM NODULAR OPACITIES + PNEUMONIA ON THE LOWER LOBE OF THE RIGHT LUNG	NO AFB SEEN	NO AFB SEEN	pos	NORMAL		no afb	no afb	sm-ve	YES		not_ontx		29	25-34	<2
815885	25-Mar-14	MALE	NO	CLEAR LUNGS	NO AFB SEEN	NO AFB SEEN	pos	NORMAL		no afb	no afb	sm-ve	YES		not_ontx		32	25-34	2-8wks
815284	19-Feb-14	FEMALE	NO	CLEAR LUNGS	NO AFB SEEN	NO AFB SEEN	neg	NORMAL		no afb	no afb	sm-ve	YES		not_ontx		23	15-24	>8 weeks
805235	17-Apr-13	FEMALE	YES	CLEAR LUNGS	NO AFB SEEN	NO AFB SEEN	pos	NORMAL		no afb	no afb	sm-ve	YES		not_ontx		57	>=35	2-8wks
800342	02-May-12	FEMALE	NO	CLEAR LUNGS	NO AFB SEEN	NO AFB SEEN	neg	NORMAL		no afb	no afb	sm-ve	YES		not_ontx		74	>=35	<2
804499	26-Feb-13	MALE	NO	CLEAR LUNGS	NO AFB SEEN	NO AFB SEEN	neg	NORMAL		no afb	no afb	sm-ve	YES	27-Feb-13	on_tbtx	1	26	25-34	2-8wks
802537	19-Sep-12	MALE	NO	MODERATE PLEURAL EFFUSION + HULIUM NODULAR OPACITIIES	NO AFB SEEN	NO AFB SEEN	neg	NORMAL		no afb	no afb	sm-ve	YES		not_ontx		23	15-24	2-8wks
804673	05-Mar-13	MALE	YES	CLEAR LUNGS NO SCORE TIMED WHILE PROCESSING	NO AFB SEEN	NOT DONE	pos	NORMAL		no afb	not done	sm-ve	YES		not_ontx		33	25-34	<2
814055	04-Dec-13	FEMALE	NO	OPACIFICATION IN THE LOWER LOBES OF THE RT AND LT LUNGS	NO AFB SEEN	NO AFB SEEN	pos	NORMAL		no afb	no afb	sm-ve	YES		not_ontx		33	25-34	<2
804949	26-Mar-13	MALE	NO	CLEAR LUNGS	NO AFB SEEN	NO AFB SEEN	neg	NORMAL		no afb	no afb	sm-ve	YES		not_ontx		39	>=35	2-8wks
804048	28-Jan-13	MALE	YES	CLEAR LUNGS	NO AFB SEEN	NO AFB SEEN	neg	NORMAL		no afb	no afb	sm-ve	YES		not_ontx		33	25-34	2-8wks
804383	20-Feb-13	MALE	NO	CLEAR LUNGS	NO AFB SEEN	NO AFB SEEN	neg	NORMAL		no afb	no afb	sm-ve	YES		not_ontx		34	25-34	2-8wks
804242	06-Feb-13	FEMALE	NO	CLEAR LUNGS	NO AFB SEEN	NO AFB SEEN	neg	NORMAL		no afb	no afb	sm-ve	YES		not_ontx		35	>=35	2-8wks
804470	26-Feb-13	FEMALE	NO	CLEAR LUNGS	NO AFB SEEN	NO AFB SEEN	neg	NORMAL		no afb	no afb	sm-ve	YES		not_ontx		29	25-34	2-8wks
815560	07-Mar-14	FEMALE	NO	CLEAR LUNGS	NO AFB SEEN	NO AFB SEEN	pos	NORMAL		no afb	no afb	sm-ve	YES		not_ontx		40	>=35	2-8wks
812940	09-Oct-13	MALE	NO	CLEAR LUNGS. 69%. PROBLEM WITH SCORING	NO AFB SEEN	NO AFB SEEN	neg	NORMAL		no afb	no afb	sm-ve	YES		not_ontx		54	>=35	2-8wks
815484	04-Mar-14	MALE	NO	CLEAR LUNGS	NO AFB SEEN	NO AFB SEEN	neg	NORMAL		no afb	no afb	sm-ve	YES		not_ontx		28	25-34	2-8wks
800218	26-Apr-12	FEMALE	YES		NO AFB SEEN	NO AFB SEEN	pos	NORMAL		no afb	no afb	sm-ve	YES		not_ontx		25	25-34	2-8wks
801519	16-Jul-12	FEMALE	NO	CLEAR LUNGS	NO AFB SEEN	NO AFB SEEN	neg	NORMAL		no afb	no afb	sm-ve	YES		not_ontx		35	>=35	2-8wks
800630	11-May-12	MALE	NO	CLEAR LUNGS	NO AFB SEEN	NO AFB SEEN	pos	NORMAL		no afb	no afb	sm-ve	YES		not_ontx		55	>=35	<2
814100	06-Dec-13	FEMALE	NO	LYMPHADENOPATHY	NO AFB SEEN	4 AFB	pos	NORMAL		no afb	no afb	sm-ve	YES	13-Dec-13	on_tbtx	7	36	>=35	2-8wks
813908	25-Nov-13	FEMALE	YES	CLEAR LUNGS	NO AFB SEEN	NO AFB SEEN	pos	NORMAL		no afb	no afb	sm-ve	YES		not_ontx		36	>=35	2-8wks
814013	03-Dec-13	FEMALE	NO	CLEAR LUNGS	NO AFB SEEN	NOT DONE	neg	NORMAL		no afb	not done	sm-ve	YES		not_ontx		26	25-34
811894	26-Aug-13	MALE	NO	CLEAR LUNGS	NO AFB SEEN	NO AFB SEEN	unk	NORMAL		no afb	no afb	sm-ve	YES		not_ontx		30	25-34	2-8wks
804926	25-Mar-13	MALE	NO	CLEAR LUNGS NO SCORE TIMED OUT W.P	NO AFB SEEN	SAMPLE NOT RECEIVED	neg	NORMAL		no afb	not done	sm-ve	YES		not_ontx		29	25-34	<2
803767	02-Jan-13	MALE	YES	CLEAR LUNGS IMAGE NOT AVAILABLE	NO AFB SEEN	NO AFB SEEN	pos	NORMAL		no afb	no afb	sm-ve	YES		not_ontx		35	>=35	2-8wks
805242	17-Apr-13	MALE	NO	HILAR NODULAR OPACITIES	NO AFB SEEN	NO AFB SEEN	neg	NORMAL		no afb	no afb	sm-ve	YES		not_ontx		35	>=35	2-8wks
803949	21-Jan-13	MALE	YES	HILAR NODULAR OPACITIES	NO AFB SEEN	NO AFB SEEN	pos	NORMAL		no afb	no afb	sm-ve	YES		not_ontx		45	>=35	<2
805397	29-Apr-13	FEMALE	NO	CLEAR LUNGS	NO AFB SEEN	NO AFB SEEN	neg	NORMAL		no afb	no afb	sm-ve	YES		not_ontx		66	>=35	<2
804232	06-Feb-13	FEMALE	YES	CLEAR LUNGS	NO AFB SEEN	NO AFB SEEN	pos	NORMAL		no afb	no afb	sm-ve	YES		not_ontx		35	>=35	2-8wks
815845	21-Mar-14	FEMALE	NO	CLEAR LUNGS	NO AFB SEEN	NO AFB SEEN	neg	NORMAL		no afb	no afb	sm-ve	YES		not_ontx		50	>=35
814995	03-Feb-14	MALE	NO	BILATERAL HILAR ADENOPATHY	NO AFB SEEN	NO AFB SEEN	neg	NORMAL		no afb	no afb	sm-ve	YES		not_ontx		49	>=35	2-8wks
804028	24-Jan-13	MALE	NO	CLEAR LUNGS	NO AFB SEEN	NO AFB SEEN	neg	NORMAL		no afb	no afb	sm-ve	YES		not_ontx		19	15-24	<2
803670	24-Dec-12	MALE	NO	CLEAR LUNGS	NO AFB SEEN	NO AFB SEEN	neg	NORMAL		no afb	no afb	sm-ve	YES		not_ontx		20	15-24	>8 weeks
812759	30-Sep-13	MALE	NO	CLEAR LUNGS	NO AFB SEEN	NO AFB SEEN	unk	NORMAL		no afb	no afb	sm-ve	YES		not_ontx		30	25-34	<2
810640	17-Jun-13	MALE	NO	CLEAR LUNGS	NO AFB SEEN	NO AFB SEEN	neg	NORMAL		no afb	no afb	sm-ve	YES		not_ontx		43	>=35	2-8wks
811036	12-Jul-13	FEMALE	NO	CLEAR LUNGS	NO AFB SEEN	NO AFB SEEN	pos	NORMAL		no afb	no afb	sm-ve	YES		not_ontx		46	>=35	>8 weeks
810751	26-Jun-13	MALE	NO	CLEAR LUNGS	NO AFB SEEN	NO AFB SEEN	unk	NORMAL		no afb	no afb	sm-ve	YES		not_ontx		43	>=35	2-8wks
801315	10-Jul-12	FEMALE	NO	NO ACTIVE PTB LESIONS	NO AFB SEEN	NO AFB SEEN	neg	NORMAL		no afb	no afb	sm-ve	YES		not_ontx		53	>=35	>8 weeks
800415	16-May-12	FEMALE	NO	CLEAR LUNGS, NORMAL XRAY	NO AFB SEEN	NO AFB SEEN	pos	NORMAL		no afb	no afb	sm-ve	YES		not_ontx		29	25-34	2-8wks
814910	28-Jan-14	FEMALE	NO	LYMPHADENOPATHY	NO AFB SEEN	NO AFB SEEN	pos	NORMAL		no afb	no afb	sm-ve	YES		not_ontx		36	>=35	<2
810281	22-May-13	MALE	NO	LYMPHADINOPATHY + LT PLEURAL EFFUSION	NO AFB SEEN	NO AFB SEEN	neg	NORMAL		no afb	no afb	sm-ve	YES		not_ontx		25	25-34	2-8wks
800673	24-May-12	MALE	NO	CLEAR LUNGS.	NO AFB SEEN	NO AFB SEEN	neg	NORMAL		no afb	no afb	sm-ve	YES		not_ontx		36	>=35	2-8wks
813863	21-Nov-13	FEMALE	NO	CLEAR LUNGS	NO AFB SEEN	NO AFB SEEN	pos	NORMAL		no afb	no afb	sm-ve	YES		not_ontx		35	>=35	<2
804391	21-Feb-13	FEMALE	NO	CLEAR LUNGS	NO AFB SEEN	NO AFB SEEN	neg	NORMAL		no afb	no afb	sm-ve	YES		not_ontx		21	15-24	2-8wks
811273	26-Jul-13	FEMALE	NO	CLEAR LUNGS	NOT DONE	NO AFB SEEN	neg	NORMAL		not done	no afb	sm-ve	YES		not_ontx		45	>=35	<2
800350	08-May-12	MALE	NO	CLEAR LUNGS	NO AFB SEEN	NO AFB SEEN	neg	NORMAL		no afb	no afb	sm-ve	YES	22-Jun-12	on_tbtx	44	38	>=35	2-8wks
803878	14-Jan-13	MALE	NO	CLEAR LUNGS	NO AFB SEEN	NO AFB SEEN	neg	NORMAL		no afb	no afb	sm-ve	YES		not_ontx		34	25-34	<2
804870	20-Mar-13	MALE	YES	CLEAR LUNGS NO SCORE TIMED OUT WHILE PROCESSING	NO AFB SEEN	NO AFB SEEN	pos	NORMAL		no afb	no afb	sm-ve	YES		not_ontx		43	>=35	2-8wks
803709	21-Dec-12	MALE	YES	CLEAR LUNGS	NO AFB SEEN	NO AFB SEEN	pos	NORMAL		no afb	no afb	sm-ve	YES		not_ontx		35	>=35	2-8wks
814584	07-Jan-14	MALE	YES	\CLEAR LUNGS	NO AFB SEEN	NO AFB SEEN	neg	NORMAL		no afb	no afb	sm-ve	YES		not_ontx		39	>=35	2-8wks
803604	17-Dec-12	MALE	NO	CLEAR LUNGS	NO AFB SEEN	NO AFB SEEN	neg	NORMAL		no afb	no afb	sm-ve	YES		not_ontx		38	>=35	2-8wks
801240	16-Jul-12	MALE	NO	CLEAR LUNGS	NO AFB SEEN	NO AFB SEEN	neg	NORMAL		no afb	no afb	sm-ve	YES		not_ontx		31	25-34	<2
813884	25-Nov-13	FEMALE	NO	CLEAR LUNGS	NO AFB SEEN	NO AFB SEEN	neg	NORMAL		no afb	no afb	sm-ve	YES		not_ontx		23	15-24	2-8wks
803950	21-Jan-13	MALE	NO	CLEAR LUNGS	NO AFB SEEN	NO AFB SEEN	neg	NORMAL		no afb	no afb	sm-ve	YES		not_ontx		35	>=35	>8 weeks
815569	10-Mar-14	FEMALE	NO	CLEAR LUNGS	NO AFB SEEN	NO AFB SEEN	neg	NORMAL		no afb	no afb	sm-ve	YES		not_ontx		21	15-24	<2
804260	11-Feb-13	MALE	NO	CLEAR LUNGS	NO AFB SEEN	NO AFB SEEN	pos	NORMAL		no afb	no afb	sm-ve	YES		not_ontx		36	>=35	2-8wks
813944	27-Nov-13	FEMALE	NO	CLEAR LUNGS	NO AFB SEEN	NO AFB SEEN	pos	NORMAL		no afb	no afb	sm-ve	YES		not_ontx		20	15-24	2-8wks
805001	02-Apr-13	FEMALE	NO	CLEAR LUNGS	NO AFB SEEN	NO AFB SEEN	pos	NORMAL		no afb	no afb	sm-ve	YES		not_ontx		43	>=35	2-8wks
815944	28-Mar-14	MALE	NO	CLEAR LUNGS	NO AFB SEEN	NO AFB SEEN	neg	NORMAL		no afb	no afb	sm-ve	YES		not_ontx		39	>=35	2-8wks
813911	25-Nov-13	FEMALE	NO	CLEAR LUNGS	NO AFB SEEN	NO AFB SEEN	neg	NORMAL		no afb	no afb	sm-ve	YES		not_ontx		36	>=35	2-8wks
810151	14-May-13	MALE	NO	CLEAR LUNGS	NO AFB SEEN	NO AFB SEEN	neg	NORMAL		no afb	no afb	sm-ve	YES		not_ontx		42	>=35	<2
810205	16-May-13	MALE	NO	CLEAR LUNGS	NO AFB SEEN	NO AFB SEEN	pos	NORMAL		no afb	no afb	sm-ve	YES		not_ontx		45	>=35	<2
814603	08-Jan-14	FEMALE	NO	CLEAR LUNGS	NO AFB SEEN	NO AFB SEEN	neg	NORMAL		no afb	no afb	sm-ve	YES		not_ontx		18	15-24	<2
800934	15-Jun-12	FEMALE	NO	INFILTRATION IN THE UPPER LOBE OF THE RT LUNG, NOT SUGGESTIVE OF PTB	NO AFB SEEN	NO AFB SEEN	pos	NORMAL		no afb	no afb	sm-ve	YES	19-Jun-12	on_tbtx	4	41	>=35	2-8wks
813807	19-Nov-13	MALE	NO	CLEAR LUNGS	NO AFB SEEN	NO AFB SEEN	pos	NORMAL		no afb	no afb	sm-ve	YES		not_ontx		34	25-34	<2
810902	05-Jul-13	MALE	NO	CLEAR LUNGS	NO AFB SEEN	NO AFB SEEN	neg	NORMAL		no afb	no afb	sm-ve	YES		not_ontx		36	>=35	<2
802270	29-Aug-12	FEMALE	NO	CLEAR LUNGS	NO AFB SEEN	NO AFB SEEN	pos	NORMAL		no afb	no afb	sm-ve	YES		not_ontx		33	25-34	2-8wks
804616	01-Mar-13	FEMALE	NO	NORMAL CXR NO SCORE TIMED OUT WHILE PROCESSING	NO AFB SEEN	NO AFB SEEN	pos	NORMAL		no afb	no afb	sm-ve	YES		not_ontx		26	25-34	2-8wks
812926	08-Oct-13	MALE	NO	CLEAR LUNGS	NO AFB SEEN	NO AFB SEEN	pos	NORMAL		no afb	no afb	sm-ve	YES		not_ontx		29	25-34	2-8wks
815388	25-Feb-14	MALE	YES	CLEAR LUNGS	NO AFB SEEN	NO AFB SEEN	unk	NORMAL		no afb	no afb	sm-ve	YES		not_ontx		35	>=35	<2
810060	07-May-13	FEMALE	NO	CLEAR LUNGS	NO AFB SEEN	SAMPLE NOT RECEIVED	pos	NORMAL		no afb	not done	sm-ve	YES		not_ontx		47	>=35	<2
815350	24-Feb-14	MALE	NO	CLEAR LUNGS	NO AFB SEEN	NO AFB SEEN	neg	NORMAL		no afb	no afb	sm-ve	YES		not_ontx		37	>=35	2-8wks
815734	18-Mar-14	MALE	YES	CLEAR LUNGS	NO AFB SEEN	NO AFB SEEN	pos	NORMAL		no afb	no afb	sm-ve	YES		not_ontx		48	>=35	2-8wks
814388	26-Dec-13	MALE	YES	CLEAR LUNGS	NO AFB SEEN	NO AFB SEEN	pos	NORMAL		no afb	no afb	sm-ve	YES		not_ontx		38	>=35	2-8wks
814404	26-Dec-13	FEMALE	NO	CLEAR LUNGS	NO AFB SEEN	NO AFB SEEN	pos	NORMAL		no afb	no afb	sm-ve	YES		not_ontx		36	>=35	2-8wks
812005	02-Sep-13	FEMALE	NO	CARDIOMEGULY	NO AFB SEEN	NO AFB SEEN	neg	NORMAL		no afb	no afb	sm-ve	YES		not_ontx		52	>=35	<2
805010	03-Apr-13	FEMALE	NO	CLEAR LUNGS	NO AFB SEEN	NO AFB SEEN	neg	NORMAL		no afb	no afb	sm-ve	YES		not_ontx		37	>=35	2-8wks
815749	18-Mar-14	FEMALE	NO	CLEAR LUNGS	NO AFB SEEN	NO AFB SEEN	pos	NORMAL		no afb	no afb	sm-ve	YES		not_ontx		40	>=35	2-8wks
812817	02-Oct-13	MALE	NO	CLEAR LUNGS	NO AFB SEEN	NO AFB SEEN	neg	NORMAL		no afb	no afb	sm-ve	YES		not_ontx		22	15-24	<2
800651	14-May-12	FEMALE	NO	CLEAR LUNGS.	NO AFB SEEN	NO AFB SEEN	neg	NORMAL		no afb	no afb	sm-ve	YES		not_ontx		45	>=35	2-8wks
814376	24-Dec-13	MALE	YES	CLEAR LUNGS	NO AFB SEEN	NO AFB SEEN	neg	NORMAL		no afb	no afb	sm-ve	YES		not_ontx		34	25-34	2-8wks
812707	27-Sep-13	MALE	NO	CLEAR LUNGS	NO AFB SEEN	NO AFB SEEN	neg	NORMAL		no afb	no afb	sm-ve	YES		not_ontx		29	25-34	2-8wks
801738	09-Aug-12	FEMALE	NO	HILUM NODULAR OPACITIES CONSISTENT WITH PTB	NO AFB SEEN	NO AFB SEEN	pos	NORMAL		no afb	no afb	sm-ve	YES		not_ontx		54	>=35	2-8wks
810659	18-Jun-13	FEMALE	NO	CLEAR LUNGS	NO AFB SEEN	NO AFB SEEN	neg	NORMAL		no afb	no afb	sm-ve	YES		not_ontx		33	25-34	>8 weeks
801797	14-Aug-12	FEMALE	NO	CLEAR LUNGS	NO AFB SEEN	NO AFB SEEN	neg	NORMAL		no afb	no afb	sm-ve	YES		not_ontx		70	>=35	<2
804361	19-Feb-13	MALE	YES	CLEAR LUNGS	NO AFB SEEN	NO AFB SEEN	neg	NORMAL		no afb	no afb	sm-ve	YES		not_ontx		31	25-34	2-8wks
802160	24-Jul-12	FEMALE	NO	CLEAR LUNGS	NO AFB SEEN	NO AFB SEEN	neg	NORMAL		no afb	no afb	sm-ve	YES		not_ontx		22	15-24	2-8wks
801522	28-Jun-12	FEMALE	NO	CLEAR LUNGS	NO AFB SEEN	NO AFB SEEN	pos	NORMAL		no afb	no afb	sm-ve	YES		not_ontx		37	>=35	2-8wks
815293	19-Feb-14	FEMALE	YES	CLEAR LUNGS	NO AFB SEEN	NO AFB SEEN	pos	NORMAL		no afb	no afb	sm-ve	YES		not_ontx		42	>=35	2-8wks
814799	21-Jan-14	FEMALE	NO	CLEAR LUNGS	NO AFB SEEN	NOT DONE	neg	NORMAL		no afb	not done	sm-ve	YES		not_ontx		28	25-34	2-8wks
800256	08-May-12	MALE	YES	CLEAR LUNGS BUT SECOND CXR SHOWED ABNORMAL WITH LYMPHADONOPATHY ON 26/07/ 2013	NO AFB SEEN	NO AFB SEEN	neg	NORMAL		no afb	no afb	sm-ve	YES		not_ontx				2-8wks
815663	13-Mar-14	FEMALE	NO	CLEAR LUNGS	NO AFB SEEN	NO AFB SEEN	pos	NORMAL		no afb	no afb	sm-ve	YES		not_ontx		29	25-34	<2
810029	06-May-13	FEMALE	YES	CARDIOMEGALY.CLEAR LUNGS	NO AFB SEEN	NO AFB SEEN	neg	NORMAL		no afb	no afb	sm-ve	YES		not_ontx		62	>=35	>8 weeks
814098	06-Dec-13	FEMALE	NO	CLEAR LUNGS	NO AFB SEEN	NO AFB SEEN	pos	NORMAL		no afb	no afb	sm-ve	YES		not_ontx		34	25-34	<2
811601	13-Aug-13	MALE	NO	CLEAR LUNGS	NO AFB SEEN	NO AFB SEEN	neg	NORMAL		no afb	no afb	sm-ve	YES		not_ontx		20	15-24	<2
813472	01-Nov-13	FEMALE	YES	CLEAR LUNGS	NO AFB SEEN	NO AFB SEEN	pos	NORMAL		no afb	no afb	sm-ve	YES		not_ontx		37	>=35	>8 weeks
804647	04-Mar-13	MALE	NO	CLEAR LUNGS NO SCORE NO PATIENT FOUND	NO AFB SEEN	NOT DONE	pos	NORMAL		no afb	not done	sm-ve	YES		not_ontx		42	>=35	2-8wks
813038	18-Oct-13	MALE	NO	CLEAR LUNGS NO SCORE TIMED OUT WHILE PROCESSING	NO AFB SEEN	NO AFB SEEN	neg	NORMAL		no afb	no afb	sm-ve	YES		not_ontx		28	25-34	2-8wks
805234	17-Apr-13	FEMALE	YES	CLEAR LUNGS	NO AFB SEEN	NO AFB SEEN	pos	NORMAL		no afb	no afb	sm-ve	YES		not_ontx		42	>=35	2-8wks
800229	02-May-12	MALE	YES	CLEAR LUNGS	NO AFB SEEN	NO AFB SEEN	pos	NORMAL		no afb	no afb	sm-ve	YES		not_ontx		32	25-34	2-8wks
814710	14-Jan-14	FEMALE	NO	CLEAR LUNGS	NO AFB SEEN	NO AFB SEEN	neg	NORMAL		no afb	no afb	sm-ve	YES		not_ontx		31	25-34	<2
803686	26-Dec-12	FEMALE	YES	CLEAR LUNGS	NO AFB SEEN	NO AFB SEEN	pos	NORMAL		no afb	no afb	sm-ve	YES		not_ontx		47	>=35	2-8wks
810224	17-May-13	MALE	NO	OPACIFICATION IN THE LOWER LOBE OF THE LT LUNG	NO AFB SEEN	SAMPLE NOT RECEIVED	unk	NORMAL		no afb	not done	sm-ve	YES		not_ontx		54	>=35	2-8wks
810178	14-May-13	FEMALE	YES	HILAR NODULAR OPACITIES	NO AFB SEEN	NO AFB SEEN	pos	NORMAL		no afb	no afb	sm-ve	YES		not_ontx		55	>=35	<2
813627	07-Nov-13	MALE	NO	CLEAR LUNGS	NO AFB SEEN	NO AFB SEEN	neg	NORMAL		no afb	no afb	sm-ve	YES		not_ontx		25	25-34	2-8wks
812650	25-Sep-13	MALE	NO	CLEAR LUNGS	NO AFB SEEN	NOT DONE	neg	NORMAL		no afb	not done	sm-ve	YES		not_ontx		27	25-34	<2
812437	17-Sep-13	FEMALE	NO	CLEAR LUNGS	NO AFB SEEN	NO AFB SEEN	pos	NORMAL		no afb	no afb	sm-ve	YES		not_ontx		39	>=35	<2
815133	10-Feb-14	FEMALE	NO	CLEAR LUNGS	NO AFB SEEN	NO AFB SEEN	neg	NORMAL		no afb	no afb	sm-ve	YES		not_ontx		35	>=35	2-8wks
800731	10-May-12	MALE	YES	CLEAR LUNGS	NO AFB SEEN	NO AFB SEEN	pos	NORMAL		no afb	no afb	sm-ve	YES		not_ontx		40	>=35	2-8wks
813108	14-Oct-13	MALE	NO	LYMPHADENOPATHY	NO AFB SEEN	NO AFB SEEN	neg	NORMAL		no afb	no afb	sm-ve	YES		not_ontx		20	15-24	2-8wks
813797	18-Nov-13	FEMALE	NO	CLEAR LUNGS	NO AFB SEEN	NO AFB SEEN	neg	NORMAL		no afb	no afb	sm-ve	YES		not_ontx		32	25-34	2-8wks
811650	15-Aug-13	FEMALE	NO	CLEAR LUNGS	NO AFB SEEN	NO AFB SEEN	pos	NORMAL		no afb	no afb	sm-ve	YES		not_ontx		34	25-34	2-8wks
801492	11-Jul-12	MALE	NO	CLEAR LUNGS	NO AFB SEEN	NO AFB SEEN	pos	NORMAL		no afb	no afb	sm-ve	YES		not_ontx		44	>=35	<2
800290	24-Apr-12	MALE	YES		NO AFB SEEN	NO AFB SEEN	neg	NORMAL		no afb	no afb	sm-ve	YES		not_ontx		19	15-24	>8 weeks
804236	06-Feb-13	MALE	NO	CLEAR LUNGS	NO AFB SEEN	NO AFB SEEN	neg	NORMAL		no afb	no afb	sm-ve	YES		not_ontx		31	25-34	2-8wks
804298	12-Feb-13	FEMALE	NO	CLEAR LUNGS	NO AFB SEEN	SAMPLE NOT RECEIVED	pos	NORMAL		no afb	not done	sm-ve	YES		not_ontx		25	25-34	>8 weeks
811017	12-Jul-13	FEMALE	NO	CLEAR LUNGS	NO AFB SEEN	NO AFB SEEN	neg	NORMAL		no afb	no afb	sm-ve	YES		not_ontx		25	25-34	2-8wks
803963	21-Jan-13	MALE	NO	CLEAR LUNGS	NO AFB SEEN	NO AFB SEEN	neg	NORMAL		no afb	no afb	sm-ve	YES		not_ontx		56	>=35	2-8wks
804755	13-Mar-13	MALE	NO	CLEAR LUNGS	NO AFB SEEN	NO AFB SEEN	pos	NORMAL		no afb	no afb	sm-ve	YES		not_ontx		35	>=35	2-8wks
813257	28-Oct-13	MALE	NO	LYMPHADENOPATHY CRT 0.51.1	NO AFB SEEN	NO AFB SEEN	pos	NORMAL		no afb	no afb	sm-ve	YES		not_ontx		32	25-34	2-8wks
814788	20-Jan-14	MALE	NO	CLEAR LUNGS	NO AFB SEEN	NO AFB SEEN	neg	NORMAL		no afb	no afb	sm-ve	YES		not_ontx		27	25-34	2-8wks
802759	17-Sep-12	MALE	YES	HILUM NODULAR OPACITIES	NO AFB SEEN	NO AFB SEEN	pos	NORMAL		no afb	no afb	sm-ve	YES		not_ontx		41	>=35	2-8wks
815040	04-Feb-14	FEMALE	NO	CLEAR LUNGS	NO AFB SEEN	NO AFB SEEN	pos	NORMAL		no afb	no afb	sm-ve	YES		not_ontx		44	>=35	2-8wks
803731	31-Dec-12	MALE	YES	CLEAR LUNGS	NO AFB SEEN	NO AFB SEEN	neg	NORMAL		no afb	no afb	sm-ve	YES		not_ontx		38	>=35	2-8wks
810557	11-Jun-13	FEMALE	NO	HILAR NODULAR OPACITIES	NO AFB SEEN	NO AFB SEEN	pos	NORMAL		no afb	no afb	sm-ve	YES		not_ontx		45	>=35	<2
802263	29-Aug-12	MALE	NO	CARDIOTHORACIC RATIO 0.65;1, MINIMAL BILATERAL PLEURAL EFFUSION AND CARDIOMEGALY	NO AFB SEEN	NO AFB SEEN	pos	NORMAL		no afb	no afb	sm-ve	YES		not_ontx		42	>=35	2-8wks
815728	17-Mar-14	FEMALE	NO	CLEAR LUNGS	NO AFB SEEN	NO AFB SEEN	pos	NORMAL		no afb	no afb	sm-ve	YES		not_ontx		30	25-34	2-8wks
805132	10-Apr-13	MALE	NO	CLEAR LUNGS	NO AFB SEEN	NO AFB SEEN	neg	NORMAL		no afb	no afb	sm-ve	YES		not_ontx		39	>=35	2-8wks
811742	19-Aug-13	MALE	NO	CONSISTENT WITH PNEUMONIA.	NO AFB SEEN	NO AFB SEEN	neg	NORMAL		no afb	no afb	sm-ve	YES		not_ontx		55	>=35	2-8wks
815340	21-Feb-14	MALE	NO	CLEAR LUNGS	NO AFB SEEN	NOT DONE	neg	NORMAL		no afb	not done	sm-ve	YES		not_ontx		19	15-24	<2
800402	04-Jun-12	MALE	NO	CLEAR LUNGS	NO AFB SEEN	NO AFB SEEN	pos	NORMAL		no afb	no afb	sm-ve	YES		not_ontx		35	>=35	2-8wks
800492	31-May-12	MALE	NO	NO ACTIVE PTB LESION	NO AFB SEEN	NO AFB SEEN	pos	NORMAL		no afb	no afb	sm-ve	YES		not_ontx		32	25-34	2-8wks
811620	14-Aug-13	FEMALE	NO	CLEAR LUNGS	NO AFB SEEN	NO AFB SEEN	pos	NORMAL		no afb	no afb	sm-ve	YES		not_ontx		34	25-34	2-8wks
811482	08-Aug-13	FEMALE	NO	CLEAR LUNGS	NO AFB SEEN	NO AFB SEEN	pos	NORMAL		no afb	no afb	sm-ve	YES		not_ontx		41	>=35	2-8wks
811513	09-Aug-13	FEMALE	NO	CLEARLUNGS	NO AFB SEEN	NO AFB SEEN	pos	NORMAL		no afb	no afb	sm-ve	YES		not_ontx		67	>=35	2-8wks
813990	02-Dec-13	MALE	NO	CLEAR LUNGS	NO AFB SEEN	NO AFB SEEN	pos	NORMAL		no afb	no afb	sm-ve	YES		not_ontx		41	>=35	>8 weeks
812412	16-Sep-13	FEMALE	NO	CLEAR LUNGS	NO AFB SEEN	NO AFB SEEN	pos	NORMAL		no afb	no afb	sm-ve	YES		not_ontx		38	>=35	<2
810879	05-Jul-13	FEMALE	NO	CLEAR LUNGS	NO AFB SEEN	NOT DONE	neg	NORMAL		no afb	not done	sm-ve	YES		not_ontx		33	25-34	>8 weeks
804175	04-Feb-13	MALE	NO	CLEAR LUNGS	NO AFB SEEN	NOT DONE	pos	NORMAL		no afb	not done	sm-ve	YES		not_ontx		38	>=35	2-8wks
813685	11-Nov-13	FEMALE	NO	CLEAR LUNGS	NO AFB SEEN	NO AFB SEEN	pos	NORMAL		no afb	no afb	sm-ve	YES		not_ontx		43	>=35	2-8wks
800652	15-May-12	FEMALE	NO	CLEAR LUNGS	NO AFB SEEN	NO AFB SEEN	pos	NORMAL		no afb	no afb	sm-ve	YES		not_ontx		28	25-34	<2
800491	22-May-12	FEMALE	NO	CALCIFIED ARCH OF AORTA. CLEAR LUNGS.	NO AFB SEEN	NO AFB SEEN	neg	NORMAL		no afb	no afb	sm-ve	YES		not_ontx		71	>=35	2-8wks
804376	20-Feb-13	MALE	NO	CLEAR LUNGS	NO AFB SEEN	NO AFB SEEN	pos	NORMAL		no afb	no afb	sm-ve	YES		not_ontx		48	>=35	2-8wks
813726	14-Nov-13	MALE	NO	CLEAR LUNGS	NO AFB SEEN	NO AFB SEEN	neg	NORMAL		no afb	no afb	sm-ve	YES		not_ontx		37	>=35	2-8wks
804836	18-Mar-13	FEMALE	NO	CLEAR LUNGS	NO AFB SEEN	NO AFB SEEN	pos	NORMAL		no afb	no afb	sm-ve	YES		not_ontx		47	>=35	2-8wks
815644	13-Mar-14	MALE	NO	CONSISTENT WITH P.T.B	NO AFB SEEN	NO AFB SEEN	pos	NORMAL		no afb	no afb	sm-ve	YES		not_ontx		43	>=35	2-8wks
800653	11-May-12	FEMALE	NO	CLEAR LUNGS	NO AFB SEEN	NO AFB SEEN	pos	NORMAL		no afb	no afb	sm-ve	YES		not_ontx		27	25-34	<2
812145	06-Sep-13	MALE	NO	CLEAR LUNGS	NO AFB SEEN	AWAITING	pos	NORMAL		no afb	not done	sm-ve	YES		not_ontx		43	>=35	2-8wks
814180	11-Dec-13	MALE	NO	CLEAR LUNGS	NO AFB SEEN	NOT DONE	neg	NORMAL		no afb	not done	sm-ve	YES		not_ontx		21	15-24	<2
804149	01-Feb-13	FEMALE	NO	CLEAR LUNGS	NO AFB SEEN	NOT DONE	neg	NORMAL		no afb	not done	sm-ve	YES		not_ontx		52	>=35	<2
814330	20-Dec-13	FEMALE	NO	CLEAR LUNS	NO AFB SEEN	NO AFB SEEN	neg	NORMAL		no afb	no afb	sm-ve	YES		not_ontx		37	>=35	>8 weeks
815478	04-Mar-14	MALE	NO	CLEAR LUNGS	NO AFB SEEN	NO AFB SEEN	neg	NORMAL		no afb	no afb	sm-ve	YES		not_ontx		42	>=35	>8 weeks
814277	18-Dec-13	MALE	NO	CLEAR LUNGS	NO AFB SEEN	NO AFB SEEN	neg	NORMAL		no afb	no afb	sm-ve	YES		not_ontx		45	>=35	<2
802245	28-Aug-12	FEMALE	NO	CLEAR LUNGS	NO AFB SEEN	NO AFB SEEN	pos	NORMAL		no afb	no afb	sm-ve	YES		not_ontx		28	25-34	<2
814878	27-Jan-14	MALE	NO	CLEAR LUNGS	NO AFB SEEN	NO AFB SEEN	neg	NORMAL		no afb	no afb	sm-ve	YES		not_ontx		47	>=35	>8 weeks
813906	25-Nov-13	MALE	NO	CLEAR LUNGS	NO AFB SEEN	NO AFB SEEN	neg	NORMAL		no afb	no afb	sm-ve	YES		not_ontx		23	15-24	2-8wks
813094	21-Oct-13	FEMALE	NO	CLEAR LUNGS	NO AFB SEEN	NOT DONE	pos	NORMAL		no afb	not done	sm-ve	YES		not_ontx		27	25-34	2-8wks
810139	13-May-13	FEMALE	NO	CLEAR LUNGS + CARDIOMERGALY	NO AFB SEEN	NOT DONE	pos	NORMAL		no afb	not done	sm-ve	YES		not_ontx		49	>=35	2-8wks
815023	04-Feb-14	MALE	NO	CLEAR LUNGS	NO AFB SEEN	NO AFB SEEN	neg	NORMAL		no afb	no afb	sm-ve	YES		not_ontx		22	15-24	2-8wks
805034	03-Apr-13	FEMALE	YES	CLEAR LUNGS	NO AFB SEEN	NO AFB SEEN	pos	NORMAL		no afb	no afb	sm-ve	YES		not_ontx		19	15-24	2-8wks
815025	04-Feb-14	FEMALE	NO	CLEAR LUNGS	NO AFB SEEN	NO AFB SEEN	neg	NORMAL		no afb	no afb	sm-ve	YES		not_ontx		23	15-24	2-8wks
814193	11-Dec-13	MALE	NO	CLEAR LUNGS	NO AFB SEEN	NOT DONE	unk	NORMAL		no afb	not done	sm-ve	YES		not_ontx		19	15-24	<2
803945	21-Jan-13	MALE	NO	CLEAR LUNGS	NO AFB SEEN	NO AFB SEEN	neg	NORMAL		no afb	no afb	sm-ve	YES		not_ontx		30	25-34	2-8wks
800571	19-Jun-12	MALE	NO	NO ACTIVE PTB LESION	NO AFB SEEN	NO AFB SEEN	neg	NORMAL		no afb	no afb	sm-ve	YES		not_ontx		57	>=35	2-8wks
802300	30-Aug-12	MALE	YES	HILUM NODULAR OPACITIES	NO AFB SEEN	NO AFB SEEN	pos	NORMAL		no afb	no afb	sm-ve	YES		not_ontx		29	25-34	2-8wks
811111	18-Jul-13	FEMALE	YES	CLEAR LUNGS	NO AFB SEEN	NO AFB SEEN	neg	NORMAL		no afb	no afb	sm-ve	YES		not_ontx		65	>=35	2-8wks
814183	11-Dec-13	FEMALE	NO	CLEAR LUNGS	NO AFB SEEN	NO AFB SEEN	pos	NORMAL		no afb	no afb	sm-ve	YES		not_ontx		27	25-34	2-8wks
803722	31-Dec-12	MALE	NO	CLEAR LUNGS	NO AFB SEEN	NOT DONE	neg	NORMAL		no afb	not done	sm-ve	YES		not_ontx		18	15-24	2-8wks
812958	10-Oct-13	FEMALE	NO	CLEAR LUNGS	NO AFB SEEN	NOT DONE	pos	NORMAL		no afb	not done	sm-ve	YES		not_ontx		43	>=35	2-8wks
803480	05-Dec-12	FEMALE	YES	CLEAR LUNGS	NO AFB SEEN	NOT DONE	neg	NORMAL		no afb	not done	sm-ve	YES		not_ontx		59	>=35	>8 weeks
815905	26-Mar-14	FEMALE	NO	CLEAR LUNGS	NO AFB SEEN	NO AFB SEEN	neg	NORMAL		no afb	no afb	sm-ve	YES		not_ontx		57	>=35	2-8wks
804170	04-Feb-13	FEMALE	YES	CLEAR LUNGS	NO AFB SEEN	NO AFB SEEN	pos	NORMAL		no afb	not done	sm-ve	YES		not_ontx		37	>=35	2-8wks
802111	03-Aug-12	FEMALE	NO	CLEAR LUNGS	NO AFB SEEN	NO AFB SEEN	pos	NORMAL		no afb	no afb	sm-ve	YES	08-Aug-12	on_tbtx	5	28	25-34	2-8wks
803933	18-Jan-13	FEMALE	NO	HILAR NODULAR OPACITIES	NO AFB SEEN	NOT DONE	pos	NORMAL		no afb	not done	sm-ve	YES		not_ontx		29	25-34	<2
804991	28-Mar-13	MALE	NO	CLEAR LUNGS	NO AFB SEEN	NO AFB SEEN	neg	NORMAL		no afb	no afb	sm-ve	YES		not_ontx		35	>=35	2-8wks
811332	30-Jul-13	MALE	NO	CLEAR LUNGS	NO AFB SEEN	NO AFB SEEN	neg	NORMAL		no afb	no afb	sm-ve	YES		not_ontx		58	>=35	2-8wks
815773	19-Mar-14	FEMALE	NO	CLEAR LUNGS	NO AFB SEEN	NO AFB SEEN	neg	NORMAL		no afb	no afb	sm-ve	YES		not_ontx		30	25-34	2-8wks
813501	04-Nov-13	FEMALE	NO	CLEAR LUNGS	NO AFB SEEN	NO AFB SEEN	neg	NORMAL		no afb	no afb	sm-ve	YES		not_ontx		56	>=35	2-8wks
800050	07-May-12	MALE	NO	CLEAR LUNGS	NO AFB SEEN	NO AFB SEEN	neg	NORMAL		no afb	no afb	sm-ve	YES		not_ontx		43	>=35	<2
810095	09-May-13	FEMALE	NO	HILAR NODULAR OPACITIES	NO AFB SEEN	NO AFB SEEN	neg	NORMAL		no afb	no afb	sm-ve	YES		not_ontx		58	>=35	2-8wks
812923	08-Oct-13	MALE	YES	CLEAR LUNGS.81%. PROBLEM WITH SCORING. SCORED AFTER A DAY	NO AFB SEEN	NO AFB SEEN	pos	NORMAL		no afb	no afb	sm-ve	YES		not_ontx		41	>=35	2-8wks
800563	11-Jun-12	FEMALE	NO	CLEAR LUNGS	NO AFB SEEN	NO AFB SEEN	neg	NORMAL		no afb	no afb	sm-ve	YES		not_ontx		60	>=35	2-8wks
802748	17-Sep-12	FEMALE	NO	NO ACTIVE PTB LESIONS	NO AFB SEEN	NO AFB SEEN	pos	NORMAL		no afb	no afb	sm-ve	YES		not_ontx		36	>=35	2-8wks
800975	18-Jun-12	FEMALE	NO	CLEAR LUNGS, NO ACTIVE PTB LESION	NO AFB SEEN	NO AFB SEEN	neg	NORMAL		no afb	no afb	sm-ve	YES		not_ontx		20	15-24	>8 weeks
804118	30-Jan-13	MALE	NO	CLEAR LUNG	NO AFB SEEN	NO AFB SEEN	pos	NORMAL		no afb	no afb	sm-ve	YES		not_ontx		30	25-34	<2
815214	17-Feb-14	FEMALE	NO	CLEAR LUNGS	NO AFB SEEN	NO AFB SEEN	neg	NORMAL		no afb	no afb	sm-ve	YES		not_ontx		31	25-34	2-8wks
812125	05-Sep-13	MALE	NO	CLEAR LUNGS	NO AFB SEEN	NO AFB SEEN	neg	NORMAL		no afb	no afb	sm-ve	YES		not_ontx		16	15-24	<2
800864	10-May-12	MALE	YES	CLEAR LUNGS	NO AFB SEEN	NO AFB SEEN	neg	NORMAL		no afb	no afb	sm-ve	YES		not_ontx		40	>=35	<2
804906	22-Mar-13	MALE	NO	CLEAR LUNGS	NO AFB SEEN	SAMPLE NOT RECEIVED	neg	NORMAL		no afb	not done	sm-ve	YES		not_ontx		29	25-34	2-8wks
814355	23-Dec-13	MALE	NO	CLEAR LUNGS	NO AFB SEEN	NO AFB SEEN	neg	NORMAL		no afb	no afb	sm-ve	YES		not_ontx		22	15-24	2-8wks
814803	21-Jan-14	FEMALE	NO	CLEAR LUNGS	NO AFB SEEN	NO AFB SEEN	neg	NORMAL		no afb	no afb	sm-ve	YES		not_ontx		45	>=35	2-8wks
802719	14-Sep-12	MALE	NO	CLEAR LUNGS	NO AFB SEEN	SAMPLE NOT RECEIVED	neg	NORMAL		no afb	not done	sm-ve	YES		not_ontx		19	15-24	2-8wks
814666	13-Jan-14	MALE	NO	CLEAR LUNGS	NO AFB SEEN	NO AFB SEEN	pos	NORMAL		no afb	no afb	sm-ve	YES		not_ontx		33	25-34	<2
801297	25-Jul-12	FEMALE	YES	CLEAR LUNGS	NO AFB SEEN	NO AFB SEEN	pos	NORMAL		no afb	no afb	sm-ve	YES		not_ontx		29	25-34	<2
815229	17-Feb-14	MALE	NO	LYMPHADENOPATHY	NO AFB SEEN	NO AFB SEEN	pos	NORMAL		no afb	no afb	sm-ve	YES		not_ontx		40	>=35	2-8wks
810206	16-May-13	FEMALE	NO	CLEAR LUNGS	NO AFB SEEN	NO AFB SEEN	neg	NORMAL		no afb	no afb	sm-ve	YES		not_ontx		34	25-34	<2
813518	04-Nov-13	MALE	NO	CLEAR LUNGS	NO AFB SEEN	NO AFB SEEN	neg	NORMAL		no afb	no afb	sm-ve	YES		not_ontx		52	>=35	2-8wks
814781	20-Jan-14	FEMALE	NO	CLEAR LUNGS	NO AFB SEEN	NO AFB SEEN	pos	NORMAL		no afb	no afb	sm-ve	YES		not_ontx		30	25-34	2-8wks
800336	13-Apr-12	MALE	NO	NOT SCORED ON CAD	NO AFB SEEN	NO AFB SEEN	neg	NORMAL		no afb	no afb	sm-ve	YES		not_ontx		67	>=35	2-8wks
801462	07-Aug-12	FEMALE	NO	CLEAR LUNGS	NO AFB SEEN	NO AFB SEEN	pos	NORMAL		no afb	no afb	sm-ve	YES		not_ontx				2-8wks
815193	13-Feb-14	FEMALE	NO	CLEAR LUNGS	NO AFB SEEN	NO AFB SEEN	neg	NORMAL		no afb	no afb	sm-ve	YES		not_ontx		17	15-24	2-8wks
802229	28-Aug-12	MALE	NO	HILUM NODULAR OPACITIES	NO AFB SEEN	NO AFB SEEN	unk	NORMAL		no afb	no afb	sm-ve	YES		not_ontx		45	>=35	2-8wks
804143	01-Feb-13	MALE	NO	CLEAR LUNGS]	NO AFB SEEN	NO AFB SEEN	pos	NORMAL		no afb	no afb	sm-ve	YES		not_ontx		35	>=35	<2
814347	20-Dec-13	MALE	NO	CLEAR LUNGS	NO AFB SEEN	NO AFB SEEN	unk	NORMAL		no afb	no afb	sm-ve	YES		not_ontx		17	15-24	>8 weeks
803758	02-Jan-13	MALE	NO	CLEAR LUNGS	NO AFB SEEN	NO AFB SEEN	neg	NORMAL		no afb	no afb	sm-ve	YES		not_ontx		25	25-34	2-8wks
800216	02-May-12	FEMALE	YES	CLEAR LUNGS	NO AFB SEEN	NO AFB SEEN	pos	NORMAL		no afb	no afb	sm-ve	YES		not_ontx		35	>=35	<2
800121	26-Apr-12	MALE	NO		NO AFB SEEN	NO AFB SEEN	neg	NORMAL		no afb	no afb	sm-ve	YES		not_ontx		43	>=35	<2
800425	29-May-12	MALE	NO	CLEAR LUNGS,NO OPACITY/LESION.NORMAL CHEST	NO AFB SEEN	NO AFB SEEN	neg	NORMAL		no afb	no afb	sm-ve	YES	30-Apr-12	on_tbtx		44	>=35	<2
810800	03-Jul-13	MALE	NO	CLEAR LUNGS	NO AFB SEEN	SAMPLE NOT RECEIVED	pos	NORMAL		no afb	not done	sm-ve	YES		not_ontx		46	>=35	2-8wks
800971	18-Jun-12	MALE	NO	HILUM NODULAR OPACITIES	NO AFB SEEN	NO AFB SEEN	pos	NORMAL		no afb	no afb	sm-ve	YES		not_ontx		28	25-34	>8 weeks
801787	13-Aug-12	FEMALE	NO	CLEAR LUNGS	NO AFB SEEN	NO AFB SEEN	neg	NORMAL		no afb	no afb	sm-ve	YES		not_ontx		31	25-34	>8 weeks
810819	03-Jul-13	MALE	YES	CLEAR LUNGS	NO AFB SEEN	NO AFB SEEN	neg	NORMAL		no afb	no afb	sm-ve	YES		not_ontx		41	>=35	2-8wks
814477	31-Dec-13	MALE	NO	CLEAR LUNGS	NO AFB SEEN	NOT DONE	neg	NORMAL		no afb	not done	sm-ve	YES		not_ontx		31	25-34	2-8wks
812792	01-Oct-13	MALE	NO	LYMPHADENOPATHY	NO AFB SEEN	NO AFB SEEN	unk	NORMAL		no afb	no afb	sm-ve	YES		not_ontx		46	>=35	2-8wks
814112	06-Dec-13	FEMALE	NO	CLEAR LUNGS	NO AFB SEEN	NOT DONE	pos	NORMAL		no afb	not done	sm-ve	YES		not_ontx		19	15-24	<2
805148	11-Apr-13	MALE	NO	CLEAR LUNGS NO SCORE TIMED OUT WHILE PROCESSING	NO AFB SEEN	NO AFB SEEN	neg	NORMAL		no afb	no afb	sm-ve	YES		not_ontx		25	25-34	2-8wks
815408	26-Feb-14	FEMALE	NO	CLEAR LUNGS	NO AFB SEEN	NO AFB SEEN	neg	NORMAL		no afb	no afb	sm-ve	YES		not_ontx		40	>=35	2-8wks
800426	22-May-12	MALE	NO	CLEAR LUNGS.	NO AFB SEEN	NO AFB SEEN	neg	NORMAL		no afb	no afb	sm-ve	YES		not_ontx		42	>=35	2-8wks
803881	14-Jan-13	MALE	NO	CLEAR LUNGS	NO AFB SEEN	NO AFB SEEN	neg	NORMAL		no afb	no afb	sm-ve	YES		not_ontx		20	15-24	2-8wks
814333	20-Dec-13	MALE	NO	OLD P.T.B SCARS CONSIDER SPUTUM	NO AFB SEEN	NOT DONE	pos	NORMAL		no afb	not done	sm-ve	YES		not_ontx		31	25-34	>8 weeks
804343	18-Feb-13	FEMALE	NO	CLEAR LUNGS	NO AFB SEEN	NO AFB SEEN	pos	NORMAL		no afb	no afb	sm-ve	YES		not_ontx		70	>=35	<2
813844	20-Nov-13	MALE	NO	CLEAR LUNGS	NO AFB SEEN	NO AFB SEEN	neg	NORMAL		no afb	no afb	sm-ve	YES		not_ontx		24	15-24	2-8wks
815525	06-Mar-14	FEMALE	NO	CLEAR LUNGS	NO AFB SEEN	NO AFB SEEN	neg	NORMAL		no afb	no afb	sm-ve	YES		not_ontx		19	15-24	<2
804364	19-Feb-13	FEMALE	NO	CLEAR LUNGS	NO AFB SEEN	NO AFB SEEN	pos	NORMAL		no afb	no afb	sm-ve	YES		not_ontx		26	25-34	>8 weeks
800713	16-May-12	MALE	NO	CLEAR LUNGS, NORMAL XRAY	NO AFB SEEN	NO AFB SEEN	neg	NORMAL		no afb	no afb	sm-ve	YES		not_ontx		29	25-34	2-8wks
814470	31-Dec-13	FEMALE	NO	CLEAR LUNGS	NO AFB SEEN	NOT DONE	unk	NORMAL		no afb	not done	sm-ve	YES		not_ontx		35	>=35	2-8wks
815169	12-Feb-14	FEMALE	NO	CLEAR LUNGS	NO AFB SEEN	NOT DONE	pos	NORMAL		no afb	not done	sm-ve	YES		not_ontx		51	>=35	<2
803630	19-Dec-12	MALE	NO	CLEAR LUNGS	NO AFB SEEN	NO AFB SEEN	neg	NORMAL		no afb	no afb	sm-ve	YES		not_ontx		25	25-34	>8 weeks
802252	29-Aug-12	MALE	NO	CLEAR LUNGS	NO AFB SEEN	NO AFB SEEN	neg	NORMAL		no afb	no afb	sm-ve	YES		not_ontx		35	>=35	2-8wks
802211	27-Aug-12	FEMALE	NO	CLEAR LUNGS	NO AFB SEEN	NO AFB SEEN	neg	NORMAL		no afb	no afb	sm-ve	YES		not_ontx				2-8wks
800203	02-May-12	MALE	YES	CLEAR LUNGS	NO AFB SEEN	NO AFB SEEN	pos	NORMAL		no afb	no afb	sm-ve	YES		not_ontx		37	>=35	2-8wks
814914	28-Jan-14	MALE	NO	CLEAR LUNGS	NO AFB SEEN	NO AFB SEEN	neg	NORMAL		no afb	no afb	sm-ve	YES		not_ontx		66	>=35	2-8wks
801608	05-Jul-12	MALE	NO		NO AFB SEEN	SAMPLE NOT RECEIVED	neg	NORMAL		no afb	not done	sm-ve	YES		not_ontx		30	25-34	2-8wks
804475	27-Feb-13	FEMALE	NO	CLEAR LUNGS	NO AFB SEEN	NO AFB SEEN	pos	NORMAL		no afb	no afb	sm-ve	YES		not_ontx		40	>=35	2-8wks
814872	24-Jan-14	MALE	NO	CLEAR LUNGS	NO AFB SEEN	NO AFB SEEN	neg	NORMAL		no afb	no afb	sm-ve	YES		not_ontx		24	15-24	<2
805174	15-Apr-13	FEMALE	NO	CLEAR LUNGS	NO AFB SEEN	NO AFB SEEN	neg	NORMAL		no afb	no afb	sm-ve	YES		not_ontx		62	>=35	2-8wks
811890	26-Aug-13	MALE	NO	CLEAR LUNGS.NO SCORE TIMED OUT WHILE PROCESSING	NO AFB SEEN	NO AFB SEEN	neg	NORMAL		no afb	no afb	sm-ve	YES		not_ontx		29	25-34	2-8wks
803651	20-Dec-12	FEMALE	NO	CLEAR LUNGS	NO AFB SEEN	NO AFB SEEN	neg	NORMAL		no afb	no afb	sm-ve	YES		not_ontx		30	25-34	>8 weeks
804667	05-Mar-13	MALE	NO	CLEAR LUNGS NO SCORE NO PATIENT FOUND	NO AFB SEEN	NO AFB SEEN	pos	NORMAL		no afb	no afb	sm-ve	YES		not_ontx		38	>=35	2-8wks
810001	02-May-13	FEMALE	NO	CLEAR LUNGS	NO AFB SEEN	SAMPLE NOT RECEIVED	neg	NORMAL		no afb	not done	sm-ve	YES		not_ontx		18	15-24	<2
813998	02-Dec-13	MALE	NO	LYMPHADENOPATHY	NO AFB SEEN	NOT DONE	pos	NORMAL		no afb	not done	sm-ve	YES		not_ontx		34	25-34	2-8wks
810101	10-May-13	FEMALE	YES	OPACIFICATION THE LOWER LOBE OF THE LT LUNG	NO AFB SEEN	NO AFB SEEN	pos	NORMAL		no afb	no afb	sm-ve	YES		not_ontx		25	25-34	2-8wks
814438	30-Dec-13	MALE	YES	BILATERAL HILAR OPACITIES	NO AFB SEEN	NO AFB SEEN	pos	NORMAL		no afb	no afb	sm-ve	YES		not_ontx		37	>=35	2-8wks
814146	09-Dec-13	FEMALE	NO	CLEAR LUNGS	NO AFB SEEN	NOT DONE	neg	NORMAL		no afb	not done	sm-ve	YES		not_ontx		22	15-24	2-8wks
815660	13-Mar-14	FEMALE	NO	LYMPADENOPATHY	NO AFB SEEN	NOT DONE	neg	NORMAL		no afb	not done	sm-ve	YES		not_ontx		57	>=35	2-8wks
814364	23-Dec-13	FEMALE	NO	OPACIFICATION IN THE LOWER LOBE OF THE LT LUNGS	NO AFB SEEN	NO AFB SEEN	pos	NORMAL		no afb	no afb	sm-ve	YES		not_ontx		15	15-24	2-8wks
804329	15-Feb-13	MALE	NO	CLEAR LUNGS	NO AFB SEEN	NO AFB SEEN	neg	NORMAL		no afb	no afb	sm-ve	YES		not_ontx		40	>=35	<2
804265	11-Feb-13	FEMALE	NO	CLEAR LUNGS	NO AFB SEEN	NO AFB SEEN	pos	NORMAL		no afb	no afb	sm-ve	YES		not_ontx		29	25-34	2-8wks
801360	06-Jul-12	MALE	NO	NO ACTIVE P.T.B./LESION	NO AFB SEEN	SAMPLE NOT RECEIVED	neg	NORMAL		no afb	not done	sm-ve	YES		not_ontx		19	15-24	2-8wks
811778	20-Aug-13	MALE	NO	CLEAR LUNGS	NO AFB SEEN	NO AFB SEEN	pos	NORMAL		no afb	no afb	sm-ve	YES		not_ontx		53	>=35	2-8wks
803849	11-Jan-13	FEMALE	NO	CLEAR LUNGS	NO AFB SEEN	NOT DONE	neg	NORMAL		no afb	not done	sm-ve	YES		not_ontx		44	>=35	2-8wks
800567	07-Jun-12	MALE	NO	CLEAR LUNGS.	NO AFB SEEN	NO AFB SEEN	neg	NORMAL		no afb	no afb	sm-ve	YES		not_ontx		31	25-34	2-8wks
814839	22-Jan-14	MALE	NO	CLEAR LUNGS	NO AFB SEEN	NO AFB SEEN	neg	NORMAL		no afb	no afb	sm-ve	YES		not_ontx		25	25-34	>8 weeks
803710	28-Dec-12	MALE	NO	HILUM NODULAR OPACITIES	NO AFB SEEN	NO AFB SEEN	neg	NORMAL		no afb	no afb	sm-ve	YES		not_ontx		28	25-34
800177	04-May-12	FEMALE	NO	CLEAR LUNGS	NO AFB SEEN	NO AFB SEEN	neg	NORMAL		no afb	no afb	sm-ve	YES		not_ontx		25	25-34	2-8wks
801643	25-Jun-12	MALE	NO	NO ACTIVE PTB	NO AFB SEEN	NO AFB SEEN	neg	NORMAL		no afb	no afb	sm-ve	YES		not_ontx		37	>=35	2-8wks
804760	13-Mar-13	FEMALE	NO	CLEAR LUNGS THE SCORE WAS 0	NO AFB SEEN	NO AFB SEEN	pos	NORMAL		no afb	no afb	sm-ve	YES		not_ontx		21	15-24	2-8wks
813020	17-Oct-13	MALE	YES	CLEAR LUNGS	NO AFB SEEN	NO AFB SEEN	pos	NORMAL		no afb	no afb	sm-ve	YES		not_ontx		53	>=35	2-8wks
814585	07-Jan-14	FEMALE	NO	CLEAR LUNGS	NO AFB SEEN	NO AFB SEEN	neg	NORMAL		no afb	no afb	sm-ve	YES		not_ontx		21	15-24	<2
802339	03-Sep-12	FEMALE	NO	CLEAR LUNGS	NO AFB SEEN	NO AFB SEEN	pos	NORMAL		no afb	no afb	sm-ve	YES		not_ontx		32	25-34	2-8wks
814395	26-Dec-13	FEMALE	NO	CLEAR LUNGS	NO AFB SEEN	NO AFB SEEN	neg	NORMAL		no afb	no afb	sm-ve	YES		not_ontx		28	25-34	<2
814635	09-Jan-14	MALE	NO	CLEAR LUNGS	NO AFB SEEN	NO AFB SEEN	neg	NORMAL		no afb	no afb	sm-ve	YES		not_ontx		24	15-24	2-8wks
814519	06-Jan-14	FEMALE	NO	CLEAR LUNGS	NO AFB SEEN	NO AFB SEEN	pos	NORMAL		no afb	no afb	sm-ve	YES		not_ontx		38	>=35	2-8wks
800624	14-May-12	MALE	NO	CLEAR LUNGS.	NO AFB SEEN	NO AFB SEEN	pos	NORMAL		no afb	no afb	sm-ve	YES		not_ontx		24	15-24	2-8wks
801557	16-Jul-12	FEMALE	NO	CLEAR LUNGS	NO AFB SEEN	SAMPLE NOT RECEIVED	neg	NORMAL		no afb	not done	sm-ve	YES		not_ontx		48	>=35	2-8wks
803500	04-Dec-12	MALE	NO	CLEAR LUNGS	NO AFB SEEN	NO AFB SEEN	neg	NORMAL		no afb	no afb	sm-ve	YES		not_ontx		63	>=35	2-8wks
805388	29-Apr-13	FEMALE	NO	CLEAR LUNGS	NO AFB SEEN	NO AFB SEEN	pos	NORMAL		no afb	no afb	sm-ve	YES		not_ontx		21	15-24	<2
804095	29-Jan-13	FEMALE	NO	CLEAR LUNGS	NO AFB SEEN	NO AFB SEEN	neg	NORMAL		no afb	no afb	sm-ve	YES		not_ontx		37	>=35	2-8wks
811398	02-Aug-13	FEMALE	NO	CLEAR LUNGS	NO AFB SEEN	NOT DONE	pos	NORMAL		no afb	not done	sm-ve	YES		not_ontx		30	25-34	2-8wks
802178	24-Jul-12	MALE	NO	CLEAR LUNGS	NO AFB SEEN	NO AFB SEEN	pos	NORMAL		no afb	no afb	sm-ve	YES		not_ontx		33	25-34	2-8wks
804646	04-Mar-13	MALE	NO	CLEAR LUNGS NO SCORE TIMED OUT WHILE PROCESSING	NO AFB SEEN	NO AFB SEEN	neg	NORMAL		no afb	no afb	sm-ve	YES		not_ontx		19	15-24	2-8wks
810304	23-May-13	FEMALE	YES	HILAR NODULAR OPACITIES	NO AFB SEEN	NO AFB SEEN	pos	NORMAL		no afb	no afb	sm-ve	YES		not_ontx		43	>=35	2-8wks
801443	13-Jul-12	FEMALE	NO	NO ACTIVE P.T.B./LESION	NO AFB SEEN	NO AFB SEEN	pos	NORMAL		no afb	no afb	sm-ve	YES		not_ontx		26	25-34	2-8wks
804725	11-Mar-13	MALE	NO	CLEAR LUNGS	NO AFB SEEN	NO AFB SEEN	unk	NORMAL		no afb	no afb	sm-ve	YES		not_ontx		30	25-34	<2
814723	15-Jan-14	MALE	YES	CLEAR LUNGS	NO AFB SEEN	NO AFB SEEN	pos	NORMAL		no afb	no afb	sm-ve	YES		not_ontx		29	25-34	2-8wks
800416	23-May-12	MALE	NO	CLEAR LUNGS.	NO AFB SEEN	NO AFB SEEN	pos	NORMAL		no afb	no afb	sm-ve	YES		not_ontx		34	25-34	2-8wks
804398	18-Feb-13	FEMALE	NO	CLEAR LUNGS	NO AFB SEEN	NOT DONE	neg	NORMAL		no afb	not done	sm-ve	YES		not_ontx		31	25-34	<2
803312	20-Nov-12	FEMALE	NO		NO AFB SEEN	NO AFB SEEN	pos	NORMAL		no afb	no afb	sm-ve	YES		not_ontx		45	>=35	>8 weeks
800030	24-Apr-12	FEMALE	NO	CLEAR LUNGS.	NO AFB SEEN	NO AFB SEEN	neg	NORMAL		no afb	no afb	sm-ve	YES		not_ontx		32	25-34	2-8wks
800618	13-Jun-12	MALE	NO	CLEAR LUNGS,NO ACTIVE P.T.B/LESION	NO AFB SEEN	NO AFB SEEN	pos	NORMAL		no afb	no afb	sm-ve	YES		not_ontx		28	25-34	2-8wks
810396	29-May-13	FEMALE	YES	CLEAR LUNGS	NO AFB SEEN	NO AFB SEEN	neg	NORMAL		no afb	no afb	sm-ve	YES		not_ontx		18	15-24	2-8wks
813964	28-Nov-13	FEMALE	YES	CLEAR LUNGS	NO AFB SEEN	NO AFB SEEN	pos	NORMAL		no afb	no afb	sm-ve	YES		not_ontx		38	>=35	<2
814166	10-Dec-13	FEMALE	YES	CLEAR LUNGS	NO AFB SEEN	NOT DONE	pos	NORMAL		no afb	not done	sm-ve	YES		not_ontx		33	25-34	<2
805169	12-Apr-13	MALE	NO	CLEAR LUNGS	NO AFB SEEN	NO AFB SEEN	neg	NORMAL		no afb	no afb	sm-ve	YES		not_ontx		26	25-34	>8 weeks
802504	20-Sep-12	MALE	NO	NO ACTIVE PTB LESION	NO AFB SEEN	NO AFB SEEN	pos	NORMAL		no afb	no afb	sm-ve	YES		not_ontx		28	25-34	2-8wks
800179	27-Apr-12	MALE	NO	CLEAR LUNGS	NO AFB SEEN	SAMPLE NOT RECEIVED	neg	NORMAL		no afb	not done	sm-ve	YES		not_ontx		30	25-34	2-8wks
815205	14-Feb-14	FEMALE	NO	CLEAR LUNGS	NO AFB SEEN	NO AFB SEEN	pos	NORMAL		no afb	no afb	sm-ve	YES		not_ontx		19	15-24	<2
803880	14-Jan-13	MALE	NO	CLEAR LUNGS	NO AFB SEEN	NO AFB SEEN	neg	NORMAL		no afb	no afb	sm-ve	YES		not_ontx		44	>=35	<2
814064	05-Dec-13	FEMALE	NO	CLEAR LUNGS	NO AFB SEEN	NO AFB SEEN	neg	NORMAL		no afb	no afb	sm-ve	YES		not_ontx		65	>=35
814076	05-Dec-13	MALE	NO	CLEAR LUNGS	NO AFB SEEN	NO AFB SEEN	neg	NORMAL		no afb	no afb	sm-ve	YES		not_ontx		35	>=35
813264	25-Oct-13	MALE	NO	LYMPHADENOPATHY	NO AFB SEEN	NO AFB SEEN	neg	NORMAL		no afb	no afb	sm-ve	YES		not_ontx		37	>=35	2-8wks
812327	10-Sep-13	MALE	NO	CLEARL LUNGS	NO AFB SEEN	NO AFB SEEN	unk	NORMAL		no afb	no afb	sm-ve	YES		not_ontx		28	25-34	<2
811112	18-Jul-13	MALE	NO	CLEAR LUNGS	NO AFB SEEN	NO AFB SEEN	neg	NORMAL		no afb	no afb	sm-ve	YES		not_ontx		38	>=35	2-8wks
810801	04-Jul-13	FEMALE	NO	CLEAR LUNGS	NO AFB SEEN	NO AFB SEEN	neg	NORMAL		no afb	no afb	sm-ve	YES		not_ontx				2-8wks
801372	05-Jul-12	FEMALE	NO		NO AFB SEEN	NO AFB SEEN	neg	NORMAL		no afb	no afb	sm-ve	YES		not_ontx		72	>=35	2-8wks
800193	27-Apr-12	FEMALE	NO	CLEAR LUNGS.	NO AFB SEEN	NO AFB SEEN	pos	NORMAL		no afb	no afb	sm-ve	YES		not_ontx		30	25-34	<2
801506	19-Jul-12	MALE	NO	CLEAR LUNGS	NO AFB SEEN	NO AFB SEEN	pos	NORMAL		no afb	no afb	sm-ve	YES		not_ontx		32	25-34
812260	13-Sep-13	FEMALE	NO	CLEAR LUNGS	NO AFB SEEN	NOT DONE	pos	NORMAL		no afb	not done	sm-ve	YES		not_ontx		27	25-34	2-8wks
813793	18-Nov-13	FEMALE	NO	CLEAR LUNGS	NO AFB SEEN	NO AFB SEEN	neg	NORMAL		no afb	no afb	sm-ve	YES		not_ontx		17	15-24	2-8wks
800196	27-Apr-12	MALE	NO	CLEAR LUNGS.	NO AFB SEEN	NO AFB SEEN	neg	NORMAL		no afb	no afb	sm-ve	YES		not_ontx		19	15-24	2-8wks
805241	17-Apr-13	MALE	NO	CLEAR LUNGS	NO AFB SEEN	NO AFB SEEN	neg	NORMAL		no afb	no afb	sm-ve	YES		not_ontx		27	25-34	<2
813147	15-Oct-13	FEMALE	YES	LYMPHADINOPATHY	NO AFB SEEN	NO AFB SEEN	pos	NORMAL		no afb	no afb	sm-ve	YES		not_ontx		30	25-34	<2
815577	10-Mar-14	FEMALE	NO	CLEAR LUNGS	NO AFB SEEN	NO AFB SEEN	neg	NORMAL		no afb	no afb	sm-ve	YES		not_ontx		23	15-24	<2
811368	31-Jul-13	FEMALE	NO	CLEAR LUNGS	NO AFB SEEN	NO AFB SEEN	neg	NORMAL		no afb	no afb	sm-ve	YES		not_ontx		43	>=35	2-8wks
802345	04-Sep-12	FEMALE	NO	CLEAR NLUNGS	NO AFB SEEN	NO AFB SEEN	neg	NORMAL		no afb	no afb	sm-ve	YES		not_ontx		35	>=35	<2
804058	28-Jan-13	FEMALE	NO	CLEAR LUNGS	NO AFB SEEN	NO AFB SEEN	pos	NORMAL		no afb	no afb	sm-ve	YES		not_ontx		29	25-34	2-8wks
815208	14-Feb-14	FEMALE	NO	PROMINANT AORTIC ARC MODIASTINAL MIDENTRY IN THE UPPER PART	NO AFB SEEN	NO AFB SEEN	neg	NORMAL		no afb	no afb	sm-ve	YES		not_ontx		52	>=35	2-8wks
800495	06-Jun-12	FEMALE	NO	CLEAR LUNGS, NO OPACITY/LESION	NO AFB SEEN	NO AFB SEEN	neg	NORMAL		no afb	no afb	sm-ve	YES		not_ontx		27	25-34	<2
800879	29-May-12	MALE	YES	CLEAR LUNGS,NO OPACITY/ LESION	NO AFB SEEN	SAMPLE NOT RECEIVED	pos	NORMAL		no afb	not done	sm-ve	YES		not_ontx		41	>=35	2-8wks
801788	13-Aug-12	FEMALE	YES	CLEAR LUNGS	NO AFB SEEN	NO AFB SEEN	neg	NORMAL		no afb	no afb	sm-ve	YES		not_ontx		23	15-24	2-8wks
804432	25-Feb-13	FEMALE	NO	CLREAR LUNGS	NO AFB SEEN	NOT DONE	pos	NORMAL		no afb	not done	sm-ve	YES		not_ontx		24	15-24	2-8wks
800453	31-May-12	FEMALE	NO	CLEAR LUNGS	NO AFB SEEN	NO AFB SEEN	neg	NORMAL		no afb	no afb	sm-ve	YES		not_ontx		29	25-34	<2
815045	05-Feb-14	MALE	NO	CLEAR LUNGS	NO AFB SEEN	NO AFB SEEN	neg	NORMAL		no afb	no afb	sm-ve	YES		not_ontx		33	25-34	2-8wks
804697	07-Mar-13	MALE	NO	CLEAR LUNGS NO SCORE TIMED OUT WHILE PROCESSING	NO AFB SEEN	NO AFB SEEN	neg	NORMAL		no afb	no afb	sm-ve	YES		not_ontx		56	>=35	2-8wks
801887	20-Aug-12	MALE	NO	CLEAR LUNGS	NO AFB SEEN	NO AFB SEEN	pos	NORMAL		no afb	no afb	sm-ve	YES		not_ontx		47	>=35	2-8wks
813997	02-Dec-13	FEMALE	NO	CLEAR LUNGS	NO AFB SEEN	NO AFB SEEN	pos	NORMAL		no afb	no afb	sm-ve	YES		not_ontx		45	>=35	2-8wks
801587	29-Jun-12	FEMALE	NO	CLEAR LUNGS	NO AFB SEEN	NO AFB SEEN	neg	NORMAL		no afb	no afb	sm-ve	YES		not_ontx		35	>=35	<2
813514	04-Nov-13	MALE	NO	LYMPHADENOPATHY	NO AFB SEEN	NOT DONE	neg	NORMAL		no afb	not done	sm-ve	YES		not_ontx		48	>=35	<2
803527	10-Dec-12	MALE	NO	CLEAR LUNGS	NO AFB SEEN	NO AFB SEEN	neg	NORMAL		no afb	no afb	sm-ve	YES		not_ontx		69	>=35	2-8wks
803451	03-Dec-12	FEMALE	NO	CLEAR LUNGS	NO AFB SEEN	NO AFB SEEN	neg	NORMAL		no afb	no afb	sm-ve	YES		not_ontx		41	>=35	2-8wks
800107	04-May-12	FEMALE	NO	CLEAR LUNGS	NO AFB SEEN	NOT DONE	pos	NORMAL		no afb	not done	sm-ve	YES		not_ontx		40	>=35	>8 weeks
801832	16-Aug-12	FEMALE	YES	CLEAR LUNGS	NO AFB SEEN	NO AFB SEEN	neg	NORMAL		no afb	no afb	sm-ve	YES		not_ontx		33	25-34	2-8wks
802056	31-Jul-12	MALE	NO	CLEAR LUNGS	NO AFB SEEN	NO AFB SEEN	neg	NORMAL		no afb	no afb	sm-ve	YES		not_ontx		45	>=35	2-8wks
813698	11-Nov-13	FEMALE	NO	CLEAR LUNGS	NO AFB SEEN	NO AFB SEEN	neg	NORMAL		no afb	no afb	sm-ve	YES		not_ontx		22	15-24	>8 weeks
814829	22-Jan-14	MALE	NO	CLEAR LUNGS	NO AFB SEEN	NOT DONE	neg	NORMAL		no afb	not done	sm-ve	YES		not_ontx		16	15-24	2-8wks
812804	02-Oct-13	MALE	NO	CLEAR LUNGS NO SCORE TIMED OUT WHILE PROCESSING	NO AFB SEEN	NO AFB SEEN	pos	NORMAL		no afb	no afb	sm-ve	YES		not_ontx		45	>=35	2-8wks
804133	01-Feb-13	FEMALE	NO	CLEAR LUNGS	NO AFB SEEN	NO AFB SEEN	pos	NORMAL		no afb	no afb	sm-ve	YES		not_ontx		25	25-34	2-8wks
805368	26-Apr-13	MALE	NO	CLEAR LUNGS	NO AFB SEEN	NO AFB SEEN	neg	NORMAL		no afb	no afb	sm-ve	YES		not_ontx		26	25-34	2-8wks
814099	06-Dec-13	MALE	NO	CLEAR LUNGS	NO AFB SEEN	NOT DONE	neg	NORMAL		no afb	not done	sm-ve	YES		not_ontx		25	25-34	<2
804120	30-Jan-13	MALE	NO	CLEAR LUNGS	NO AFB SEEN	NO AFB SEEN	neg	NORMAL		no afb	no afb	sm-ve	YES		not_ontx		28	25-34	2-8wks
803444	03-Dec-12	FEMALE	NO	CLEAR LUNGS	NO AFB SEEN	NO AFB SEEN	pos	NORMAL		no afb	no afb	sm-ve	YES		not_ontx		47	>=35	2-8wks
801774	13-Aug-12	MALE	NO	NO ACTIVE P.T.B./LESION	NO AFB SEEN	NO AFB SEEN	pos	NORMAL		no afb	no afb	sm-ve	YES		not_ontx		53	>=35	2-8wks
801399	21-Jun-12	MALE	NO	CLEAR LUNGS	NO AFB SEEN	NO AFB SEEN	neg	NORMAL		no afb	no afb	sm-ve	YES		not_ontx		36	>=35	<2
814749	17-Jan-14	FEMALE	NO	CLEAR LUNGS	NO AFB SEEN	NO AFB SEEN	pos	NORMAL		no afb	no afb	sm-ve	YES		not_ontx		48	>=35	2-8wks
810873	04-Jul-13	FEMALE	YES	LYMPHADENOPATHY	NO AFB SEEN	AWAITING	pos	NORMAL		no afb	not done	sm-ve	YES		not_ontx		31	25-34	<2
813504	04-Nov-13	MALE	NO	CLEAR LUNGS	NO AFB SEEN	NOT DONE	unk	NORMAL		no afb	not done	sm-ve	YES		not_ontx		26	25-34	2-8wks
815316	20-Feb-14	MALE	NO	LYMPHADENOPATHY	NO AFB SEEN	NO AFB SEEN	unk	NORMAL		no afb	no afb	sm-ve	YES		not_ontx		31	25-34	2-8wks
814942	29-Jan-14	FEMALE	YES	CLEAR LUNGS	NO AFB SEEN	NO AFB SEEN	pos	NORMAL		no afb	no afb	sm-ve	YES		not_ontx		45	>=35	2-8wks
800247	30-Apr-12	MALE	NO	CLEAR LUNGS, NO OPACITY	NO AFB SEEN	NOT DONE	neg	NORMAL		no afb	not done	sm-ve	YES		not_ontx		45	>=35	2-8wks
814318	19-Dec-13	FEMALE	NO	CLEAR LUNGS	NO AFB SEEN	NOT DONE	neg	NORMAL		no afb	not done	sm-ve	YES		not_ontx		34	25-34	>8 weeks
811458	07-Aug-13	MALE	NO	CLEAR LUNGS	NO AFB SEEN	NO AFB SEEN	neg	NORMAL		no afb	no afb	sm-ve	YES		not_ontx		79	>=35	2-8wks
803698	27-Dec-12	FEMALE	NO	CLEAR LUNGS	NO AFB SEEN	NOT DONE	pos	NORMAL		no afb	not done	sm-ve	YES		not_ontx		48	>=35	2-8wks
815584	10-Mar-14	FEMALE	NO	CLEAR LUNGS	NO AFB SEEN	NO AFB SEEN	unk	NORMAL		no afb	no afb	sm-ve	YES		not_ontx		28	25-34	2-8wks
801696	29-Jun-12	FEMALE	NO	CLEAR LUNGS. NORMAL XRAY	NO AFB SEEN	NO AFB SEEN	pos	NORMAL		no afb	no afb	sm-ve	YES		not_ontx		32	25-34	<2
814310	19-Dec-13	FEMALE	YES	CLEAR LUNGS	NO AFB SEEN	NO AFB SEEN	pos	NORMAL		no afb	no afb	sm-ve	YES		not_ontx		38	>=35	<2
804714	11-Mar-13	MALE	NO	CLEAR LUNGS NO SCORE TIMED OUT WHILE PROCESSING	NO AFB SEEN	NO AFB SEEN	neg	NORMAL		no afb	no afb	sm-ve	YES		not_ontx		48	>=35	<2
800728	11-May-12	FEMALE	NO	CLEAR LUNGS	NO AFB SEEN	NO AFB SEEN	neg	NORMAL		no afb	no afb	sm-ve	YES		not_ontx		70	>=35	2-8wks
810354	27-May-13	MALE	NO	CLEAR LUNGS	NO AFB SEEN	NO AFB SEEN	pos	NORMAL		no afb	no afb	sm-ve	YES		not_ontx		28	25-34	2-8wks
805379	26-Apr-13	FEMALE	NO	CLEAR LUNGS	NO AFB SEEN	NO AFB SEEN	neg	NORMAL		no afb	no afb	sm-ve	YES		not_ontx		32	25-34	<2
813372	29-Oct-13	MALE	NO	CLEAR LUNGS	NO AFB SEEN	NO AFB SEEN	pos	NORMAL		no afb	no afb	sm-ve	YES		not_ontx		40	>=35	2-8wks
804299	12-Feb-13	FEMALE	NO	CLEAR LUNGS	NO AFB SEEN	NO AFB SEEN	neg	NORMAL		no afb	no afb	sm-ve	YES		not_ontx		32	25-34	>8 weeks
815089	07-Feb-14	FEMALE	YES	CLEAR LUNGS	NO AFB SEEN	NOT DONE	pos	NORMAL		no afb	not done	sm-ve	YES		not_ontx		55	>=35	2-8wks
800647	16-May-12	MALE	NO	CLEAR LUNGS	NO AFB SEEN	NO AFB SEEN	neg	NORMAL		no afb	no afb	sm-ve	YES		not_ontx		35	>=35	<2
814733	16-Jan-14	MALE	NO	CLEAR LUNGS	NO AFB SEEN	NO AFB SEEN	neg	NORMAL		no afb	no afb	sm-ve	YES		not_ontx		37	>=35	>8 weeks
800749	04-Jun-12	MALE	NO	CLEAR LUNGS	NO AFB SEEN	NOT DONE	neg	NORMAL		no afb	not done	sm-ve	YES		not_ontx		34	25-34	2-8wks
800148	27-Apr-12	FEMALE	NO	NORMAL LUNGS	NO AFB SEEN	NO AFB SEEN	pos	NORMAL		no afb	no afb	sm-ve	YES		not_ontx		37	>=35	2-8wks
813086	21-Oct-13	MALE	NO	CLEAR LUNGS	NO AFB SEEN	NOT DONE	pos	NORMAL		no afb	not done	sm-ve	YES		not_ontx		32	25-34	2-8wks
814040	04-Dec-13	FEMALE	NO	CLEAR LUNGS	NO AFB SEEN	NO AFB SEEN	neg	NORMAL		no afb	no afb	sm-ve	YES		not_ontx		52	>=35
803487	27-Nov-12	MALE	NO	CLEAR LUNGS	NO AFB SEEN	NO AFB SEEN	unk	NORMAL		no afb	no afb	sm-ve	YES		not_ontx		43	>=35	>8 weeks
813646	12-Nov-13	MALE	NO	CLEAR LUNGS	NO AFB SEEN	NO AFB SEEN	neg	NORMAL		no afb	no afb	sm-ve	YES		not_ontx		26	25-34	<2
813757	15-Nov-13	FEMALE	NO	CLEAR LUNGS	NO AFB SEEN	NOT DONE	neg	NORMAL		no afb	not done	sm-ve	YES		not_ontx		46	>=35	2-8wks
813244	25-Oct-13	MALE	NO	CLEAR LUNGS	NO AFB SEEN	NOT DONE	pos	NORMAL		no afb	not done	sm-ve	YES		not_ontx		15	15-24	2-8wks
800190	27-Apr-12	FEMALE	NO	CLEAR LUNGS.	NO AFB SEEN	NO AFB SEEN	neg	NORMAL		no afb	no afb	sm-ve	YES		not_ontx		40	>=35	<2
804800	14-Mar-13	FEMALE	NO	CLEAR LUNGS TIMED OUT WHILE PROCESSING	NO AFB SEEN	NO AFB SEEN	unk	NORMAL		no afb	no afb	sm-ve	YES		not_ontx		60	>=35	2-8wks
813770	18-Nov-13	FEMALE	NO	CLEAR LUNGS	NO AFB SEEN	NOT DONE	neg	NORMAL		no afb	not done	sm-ve	YES		not_ontx		40	>=35	2-8wks
800999	20-Jun-12	FEMALE	YES	CLEAR LUNGS, NO OPACITY/LESION	NO AFB SEEN	NOT DONE	pos	NORMAL		no afb	not done	sm-ve	YES		not_ontx		36	>=35	2-8wks
810708	24-Jun-13	FEMALE	NO	CLEAR LUNGS	NO AFB SEEN	NO AFB SEEN	neg	NORMAL		no afb	no afb	sm-ve	YES		not_ontx		26	25-34	2-8wks
800389	24-Apr-12	MALE	NO	NO SCORE SCORING ERROR,TIMED OUT WHILE PROCESSING THE IMAGE	NO AFB SEEN	NO AFB SEEN	neg	NORMAL		no afb	no afb	sm-ve	YES		not_ontx		22	15-24	2-8wks
805330	24-Apr-13	MALE	NO	CLEAR LUNGS	NO AFB SEEN	NO AFB SEEN	unk	NORMAL		no afb	no afb	sm-ve	YES		not_ontx		48	>=35	>8 weeks
804027	24-Jan-13	MALE	NO	CLEAR LUNGS	NO AFB SEEN	NO AFB SEEN	neg	NORMAL		no afb	no afb	sm-ve	YES		not_ontx		29	25-34	2-8wks
804182	04-Feb-13	MALE	YES	CLEAR LUNGS	NO AFB SEEN	NO AFB SEEN	pos	NORMAL		no afb	no afb	sm-ve	YES		not_ontx		31	25-34	<2
801648	29-Jun-12	MALE	NO	CLEAR LUNGS	NO AFB SEEN	SAMPLE NOT RECEIVED	neg	NORMAL		no afb	not done	sm-ve	YES		not_ontx		34	25-34	2-8wks
811509	09-Aug-13	MALE	NO	CLEAR LUNGS	NO AFB SEEN	NOT DONE	neg	NORMAL		no afb	not done	sm-ve	YES		not_ontx		44	>=35	<2
803905	15-Jan-13	MALE	NO	CLEAR LUNGS	NO AFB SEEN	SAMPLE NOT RECEIVED	neg	NORMAL		no afb	not done	sm-ve	YES		not_ontx		22	15-24	2-8wks
815653	13-Mar-14	FEMALE	NO	CLEAR LUNGS	NO AFB SEEN	NO AFB SEEN	neg	NORMAL		no afb	no afb	sm-ve	YES		not_ontx		20	15-24	<2
801603	04-Jul-12	FEMALE	YES	NO ACTIVE PTB LESION	NO AFB SEEN	NO AFB SEEN	neg	NORMAL		no afb	no afb	sm-ve	YES		not_ontx		48	>=35	2-8wks
802787	18-Sep-12	MALE	NO	BILOBER PNEUMONIA	NO AFB SEEN	NO AFB SEEN	neg	NORMAL		no afb	no afb	sm-ve	YES		not_ontx		36	>=35	2-8wks
812937	09-Oct-13	FEMALE	NO	CLEAR LUNGS	NO AFB SEEN	NO AFB SEEN	pos	NORMAL		no afb	no afb	sm-ve	YES		not_ontx		34	25-34	<2
802460	11-Sep-12	FEMALE	NO	CLEAR LUNGS	NO AFB SEEN	NO AFB SEEN	pos	NORMAL		no afb	no afb	sm-ve	YES		not_ontx		39	>=35	<2
814532	06-Jan-14	MALE	NO	CLEAR LUNGS	NO AFB SEEN	NO AFB SEEN	neg	NORMAL		no afb	no afb	sm-ve	YES		not_ontx		27	25-34	2-8wks
810290	22-May-13	FEMALE	NO	CLEAR LUNGS	NO AFB SEEN	NO AFB SEEN	pos	NORMAL		no afb	no afb	sm-ve	YES		not_ontx		33	25-34	<2
801931	21-Aug-12	FEMALE	NO	CLEAR LUNGS	NO AFB SEEN	NO AFB SEEN	pos	NORMAL		no afb	no afb	sm-ve	YES		not_ontx		35	>=35	2-8wks
811384	01-Aug-13	MALE	NO	CLEAR LUNGS	NO AFB SEEN	NOT DONE	neg	NORMAL		no afb	not done	sm-ve	YES		not_ontx		27	25-34	2-8wks
811000	11-Jul-13	MALE	NO	CLEAR LUNGS	NO AFB SEEN	NO AFB SEEN	neg	NORMAL		no afb	no afb	sm-ve	YES		not_ontx		62	>=35	2-8wks
801597	16-Jul-12	FEMALE	YES	CLEAR LUNGS	NO AFB SEEN	NO AFB SEEN	pos	NORMAL		no afb	no afb	sm-ve	YES		not_ontx		25	25-34	<2
800676	24-May-12	MALE	NO	CLEAR LUNGS	NO AFB SEEN	NO AFB SEEN	neg	NORMAL		no afb	no afb	sm-ve	YES		not_ontx		26	25-34	<2
813763	15-Nov-13	FEMALE	NO	CLEAR LUNGS	NO AFB SEEN	NO AFB SEEN	pos	NORMAL		no afb	no afb	sm-ve	YES		not_ontx		29	25-34	2-8wks
803614	18-Dec-12	MALE	NO	CLEAR LUNGS	NO AFB SEEN	NO AFB SEEN	neg	NORMAL		no afb	no afb	sm-ve	YES	02-Aug-13	on_tbtx	227	35	>=35	<2
810286	22-May-13	MALE	NO	HILAR OPACITIES	NO AFB SEEN	NOT DONE	pos	NORMAL		no afb	not done	sm-ve	YES		not_ontx		34	25-34	2-8wks
813850	20-Nov-13	FEMALE	NO	CLEAR LUNGS	NO AFB SEEN	NO AFB SEEN	pos	NORMAL		no afb	no afb	sm-ve	YES		not_ontx		29	25-34	2-8wks
801330	21-Jun-12	FEMALE	NO	CLEAR LUNGS, COMENT : NORMAL XRAY	NO AFB SEEN	NO AFB SEEN	neg	NORMAL		no afb	no afb	sm-ve	YES		not_ontx		53	>=35	<2
800860	23-May-12	FEMALE	NO		NO AFB SEEN	NO AFB SEEN	pos	NORMAL		no afb	no afb	sm-ve	YES		not_ontx		24	15-24	2-8wks
812704	27-Sep-13	FEMALE	NO	CLEAR LUNGS.NO SCORE TIMED OUT WHILE PROCESSING	NO AFB SEEN	NO AFB SEEN	neg	NORMAL		no afb	no afb	sm-ve	YES		not_ontx		54	>=35	<2
802022	30-Jul-12	MALE	NO	NO ACTIVE PTB SEEN	NO AFB SEEN	NO AFB SEEN	neg	NORMAL		no afb	not done	sm-ve	YES		not_ontx		74	>=35	<2
811125	18-Jul-13	FEMALE	YES	CLEAR LUNGS	NO AFB SEEN	NO AFB SEEN	pos	NORMAL		no afb	no afb	sm-ve	YES		not_ontx		40	>=35	2-8wks
800871	28-May-12	MALE	NO	CLEAR LUNGS	NO AFB SEEN	NO AFB SEEN	pos	NORMAL		no afb	no afb	sm-ve	YES		not_ontx		51	>=35	<2
812379	11-Sep-13	MALE	YES	CLEAR LUNGS	NO AFB SEEN	NO AFB SEEN	pos	NORMAL		no afb	no afb	sm-ve	YES		not_ontx		39	>=35	>8 weeks
800378	09-May-12	FEMALE	NO	CLEAR LUNGS	NO AFB SEEN	NO AFB SEEN	neg	NORMAL		no afb	no afb	sm-ve	YES		not_ontx		51	>=35	>8 weeks
813985	02-Dec-13	FEMALE	NO	CLEAR LUNGS	NO AFB SEEN	NO AFB SEEN	pos	NORMAL		no afb	no afb	sm-ve	YES		not_ontx		36	>=35	2-8wks
813741	14-Nov-13	FEMALE	NO	CLEAR LUNGS	NO AFB SEEN	NO AFB SEEN	pos	NORMAL		no afb	no afb	sm-ve	YES		not_ontx		24	15-24	<2
804883	21-Mar-13	FEMALE	NO	CLEAR LUNGS NO SCORE TIMED OUT WHILE PROCESSING	NO AFB SEEN	NO AFB SEEN	neg	NORMAL		no afb	no afb	sm-ve	YES		not_ontx		29	25-34	2-8wks
813269	23-Oct-13	MALE	NO	CLEAR LUNGS NO SCORE TIMED OUT WHILE PROCESSING	NO AFB SEEN	NO AFB SEEN	neg	NORMAL		no afb	no afb	sm-ve	YES		not_ontx		23	15-24
802215	31-Aug-12	FEMALE	NO	CLEAR LUNGS	NO AFB SEEN	NO AFB SEEN	neg	NORMAL		no afb	no afb	sm-ve	YES		not_ontx		72	>=35	2-8wks
814151	09-Dec-13	FEMALE	NO	CLEAR LUNGS	NO AFB SEEN	NO AFB SEEN	pos	NORMAL		no afb	no afb	sm-ve	YES		not_ontx		32	25-34	2-8wks
812214	13-Sep-13	MALE	NO	CLEAR LUNGS	NO AFB SEEN	NO AFB SEEN	neg	NORMAL		no afb	no afb	sm-ve	YES		not_ontx		36	>=35	2-8wks
814019	03-Dec-13	MALE	YES	CLEAR LUNGS	NO AFB SEEN	NO AFB SEEN	neg	NORMAL		no afb	no afb	sm-ve	YES		not_ontx		32	25-34	2-8wks
812540	20-Sep-13	MALE	NO	CLEAR LUNGS	NO AFB SEEN	NO AFB SEEN	neg	NORMAL		no afb	no afb	sm-ve	YES		not_ontx		20	15-24	2-8wks
802792	18-Sep-12	MALE	NO	CLEAR LUNGS	NO AFB SEEN	SAMPLE NOT RECEIVED	neg	NORMAL		no afb	not done	sm-ve	YES		not_ontx		66	>=35	2-8wks
810061	07-May-13	MALE	YES	CLEAR LUNGS	NO AFB SEEN	NO AFB SEEN	pos	NORMAL		no afb	no afb	sm-ve	YES		not_ontx		45	>=35	2-8wks
815070	06-Feb-14	FEMALE	NO	CLEAR LUNGS	NO AFB SEEN	NO AFB SEEN	pos	NORMAL		no afb	no afb	sm-ve	YES		not_ontx		39	>=35	2-8wks
801355	21-Jun-12	MALE	NO	NO ACTIVE PTB LESION	NO AFB SEEN	NO AFB SEEN	unk	NORMAL		no afb	no afb	sm-ve	YES		not_ontx		35	>=35	<2
802490	12-Sep-12	FEMALE	NO	CLEAR LUNGS	NO AFB SEEN	NO AFB SEEN	pos	NORMAL		no afb	no afb	sm-ve	YES		not_ontx		37	>=35	>8 weeks
802284	30-Aug-12	FEMALE	NO	NO ACTIVE P.T.B/LESION	NO AFB SEEN	SAMPLE NOT RECEIVED	neg	NORMAL		no afb	not done	sm-ve	YES		not_ontx		34	25-34	2-8wks
803416	28-Nov-12	FEMALE	NO	CLEAR LUNGS	NO AFB SEEN	NO AFB SEEN	neg	NORMAL		no afb	no afb	sm-ve	YES		not_ontx		28	25-34	2-8wks
802724	14-Sep-12	FEMALE	NO	CLEAR LUNGS	NO AFB SEEN	NO AFB SEEN	neg	NORMAL		no afb	no afb	sm-ve	YES		not_ontx		37	>=35	2-8wks
815395	25-Feb-14	MALE	NO	CLEAR LUNGS	NO AFB SEEN	NO AFB SEEN	neg	NORMAL		no afb	no afb	sm-ve	YES		not_ontx		25	25-34	2-8wks
810613	14-Jun-13	FEMALE	NO	CLEAR LUNGS	NO AFB SEEN	NO AFB SEEN	neg	NORMAL		no afb	no afb	sm-ve	YES		not_ontx		25	25-34	2-8wks
814548	06-Jan-14	FEMALE	NO	CLEAR LUNGS	NO AFB SEEN	NO AFB SEEN	neg	NORMAL		no afb	no afb	sm-ve	YES		not_ontx		33	25-34	2-8wks
813812	19-Nov-13	MALE	NO	CLEAR LUNGS	NO AFB SEEN	NO AFB SEEN	pos	NORMAL		no afb	no afb	sm-ve	YES		not_ontx		33	25-34	2-8wks
811463	07-Aug-13	FEMALE	NO	LYMPHADENOPATHY	NO AFB SEEN	NO AFB SEEN	pos	NORMAL		no afb	no afb	sm-ve	YES		not_ontx		50	>=35	2-8wks
802053	31-Jul-12	FEMALE	YES	CLEAR LUNGS	NO AFB SEEN	NO AFB SEEN	pos	NORMAL		no afb	no afb	sm-ve	YES		not_ontx		63	>=35	2-8wks
815034	04-Feb-14	FEMALE	YES	CLEAR LUNGS	NO AFB SEEN	NO AFB SEEN	pos	NORMAL		no afb	no afb	sm-ve	YES		not_ontx		41	>=35	2-8wks
804960	26-Mar-13	MALE	NO	CLEAR LUNGS	NOT DONE	NO AFB SEEN	neg	NORMAL		not done	no afb	sm-ve	YES		not_ontx		23	15-24	2-8wks
800905	18-Jun-12	FEMALE	NO	CLEAR LUNGS, COMENT: NORMAL XRAY	NO AFB SEEN	NO AFB SEEN	pos	NORMAL		no afb	no afb	sm-ve	YES		not_ontx		24	15-24	2-8wks
815575	10-Mar-14	FEMALE	NO	CLEAR LUNGS	NO AFB SEEN	NOT DONE	neg	NORMAL		no afb	not done	sm-ve	YES		not_ontx		75	>=35	<2
812041	03-Sep-13	MALE	NO	CLEAR LUNGS	NO AFB SEEN	NO AFB SEEN	pos	NORMAL		no afb	no afb	sm-ve	YES		not_ontx		28	25-34	2-8wks
803452	03-Dec-12	MALE	NO	CLEARE LUNGS	NO AFB SEEN	NO AFB SEEN	neg	NORMAL		no afb	no afb	sm-ve	YES		not_ontx		24	15-24	2-8wks
810053	06-May-13	MALE	NO	CLEAR LUNGS	NO AFB SEEN	NO AFB SEEN	neg	NORMAL		no afb	no afb	sm-ve	YES		not_ontx		33	25-34	2-8wks
810682	20-Jun-13	FEMALE	NO	CLEAR LUNGS	NO AFB SEEN	NO AFB SEEN	pos	NORMAL		no afb	no afb	sm-ve	YES		not_ontx		32	25-34	<2
811609	14-Aug-13	FEMALE	YES	CLEAR LUNGS	NO AFB SEEN	NO AFB SEEN	pos	NORMAL		no afb	no afb	sm-ve	YES		not_ontx		34	25-34	2-8wks
802531	19-Sep-12	MALE	NO	HIULM NODULAR OPACITIES	NO AFB SEEN	NO AFB SEEN	neg	NORMAL		no afb	no afb	sm-ve	YES		not_ontx		36	>=35	2-8wks
802082	02-Aug-12	FEMALE	NO	CLEAR LUNGS	NO AFB SEEN	NO AFB SEEN	pos	NORMAL		no afb	no afb	sm-ve	YES		not_ontx		43	>=35	>8 weeks
800763	11-Jun-12	FEMALE	NO	CLEAR LUNGS	NO AFB SEEN	NO AFB SEEN	neg	NORMAL		no afb	no afb	sm-ve	YES		not_ontx		19	15-24	<2
815060	05-Feb-14	MALE	NO	CLEAR LUNGS	NO AFB SEEN	NO AFB SEEN	pos	NORMAL		no afb	no afb	sm-ve	YES		not_ontx		28	25-34	2-8wks
803956	21-Jan-13	MALE	YES	CLEAR LUNGS. 2ND CXR DONE 04.07.2013. ABNORMAL, CADSCORE 69	NO AFB SEEN	NO AFB SEEN	pos	NORMAL		no afb	no afb	sm-ve	YES		not_ontx		36	>=35	<2
814398	26-Dec-13	FEMALE	YES	CLEAR LUNG	NO AFB SEEN	NO AFB SEEN	pos	NORMAL		no afb	no afb	sm-ve	YES		not_ontx		48	>=35	<2
802613	28-Sep-12	FEMALE	NO	CLEAR LUNGS	NO AFB SEEN	SAMPLE NOT RECEIVED	neg	NORMAL		no afb	not done	sm-ve	YES		not_ontx		33	25-34	<2
810315	23-May-13	FEMALE	NO	CLEAR LUNGS	NO AFB SEEN	NO AFB SEEN	neg	NORMAL		no afb	no afb	sm-ve	YES		not_ontx		35	>=35	2-8wks
800977	17-May-12	MALE	NO	RT. PLEURAL EFFUSION.	NO AFB SEEN	NO AFB SEEN	neg	NORMAL		no afb	no afb	sm-ve	YES	13-Jun-12	on_tbtx	27	49	>=35	<2
814739	16-Jan-14	MALE	NO	MINIMAL RT PLEURAL EFFUSION	NO AFB SEEN	NO AFB SEEN	neg	NORMAL		no afb	no afb	sm-ve	YES		not_ontx		35	>=35	<2
805031	04-Apr-13	FEMALE	NO	CLEAR LUNGS	NO AFB SEEN	NO AFB SEEN	neg	NORMAL		no afb	no afb	sm-ve	YES		not_ontx		46	>=35	2-8wks
804375	20-Feb-13	FEMALE	NO	CLEAR LUNGS	NO AFB SEEN	NO AFB SEEN	pos	NORMAL		no afb	no afb	sm-ve	YES		not_ontx		26	25-34	2-8wks
813483	01-Nov-13	FEMALE	NO	CLEAR LUNGS	NO AFB SEEN	NO AFB SEEN	pos	NORMAL		no afb	no afb	sm-ve	YES		not_ontx		32	25-34	2-8wks
800839	16-May-12	FEMALE	NO	CLEAR LUNGS, NORMAL XRAY	NO AFB SEEN	NO AFB SEEN	neg	NORMAL		no afb	no afb	sm-ve	YES		not_ontx		36	>=35	<2
812179	09-Sep-13	FEMALE	NO	CLEAR LUNGS	NO AFB SEEN	NO AFB SEEN	pos	NORMAL		no afb	no afb	sm-ve	YES		not_ontx		55	>=35
800746	04-Jun-12	MALE	YES	ACTIVE TB.	NO AFB SEEN	NO AFB SEEN	pos	NORMAL		no afb	no afb	sm-ve	YES	06-Jun-12	on_tbtx	2	36	>=35	<2
814358	23-Dec-13	MALE	YES	CLEAR LUNGS	NO AFB SEEN	NOT DONE	neg	NORMAL		no afb	not done	sm-ve	YES		not_ontx		37	>=35	2-8wks
815072	06-Feb-14	MALE	NO	CLEAR LUNGS	NO AFB SEEN	NO AFB SEEN	pos	NORMAL		no afb	no afb	sm-ve	YES		not_ontx		51	>=35	2-8wks
801840	16-Aug-12	MALE	NO	HILUM NODULAR OPACITIES	NO AFB SEEN	NO AFB SEEN	pos	NORMAL		no afb	no afb	sm-ve	YES		not_ontx		35	>=35	2-8wks
810591	12-Jun-13	FEMALE	NO	HILAR NODULAR OPACITIES	NO AFB SEEN	NO AFB SEEN	pos	NORMAL		no afb	no afb	sm-ve	YES		not_ontx		29	25-34	<2
811963	28-Aug-13	FEMALE	YES	CLEAR LUNGS	NO AFB SEEN	NO AFB SEEN	pos	NORMAL		no afb	no afb	sm-ve	YES		not_ontx		50	>=35	<2
813668	12-Nov-13	FEMALE	NO	CLEAR LUNGS	NO AFB SEEN	NO AFB SEEN	neg	NORMAL		no afb	no afb	sm-ve	YES		not_ontx		23	15-24	2-8wks
813054	18-Oct-13	MALE	NO	LYMPHADENOPATHY	NO AFB SEEN	NO AFB SEEN	pos	NORMAL		no afb	no afb	sm-ve	YES		not_ontx		32	25-34	2-8wks
804622	01-Mar-13	MALE	YES	CLEAR LUNGS NO SCORE TIMED OUT WHILE PROCESSING	NO AFB SEEN	NO AFB SEEN	pos	NORMAL		no afb	no afb	sm-ve	YES		not_ontx		39	>=35	2-8wks
802788	18-Sep-12	MALE	NO	ACTIVE PTB	NO AFB SEEN	NO AFB SEEN	pos	NORMAL		no afb	no afb	sm-ve	YES		not_ontx		38	>=35	2-8wks
814871	24-Jan-14	MALE	NO	CLEAR LUNGS	NO AFB SEEN	NOT DONE	neg	NORMAL		no afb	not done	sm-ve	YES		not_ontx		22	15-24	<2
800724	18-Jun-12	FEMALE	NO	CLEAR LUNGS, NO ACTIVE PTB LESION	NO AFB SEEN	NO AFB SEEN	neg	NORMAL		no afb	no afb	sm-ve	YES		not_ontx		21	15-24	<2
802201	27-Aug-12	MALE	NO	CONSISTENT WITH P.T.B	NO AFB SEEN	NO AFB SEEN	neg	NORMAL		no afb	no afb	sm-ve	YES		not_ontx		32	25-34	<2
811654	15-Aug-13	MALE	NO	LYMPHADENOPATHY	NO AFB SEEN	NO AFB SEEN	pos	NORMAL		no afb	no afb	sm-ve	YES		not_ontx		45	>=35	2-8wks
813604	06-Nov-13	MALE	NO	LT PLEURAL EFFUSION	NO AFB SEEN	NO AFB SEEN	pos	NORMAL		no afb	no afb	sm-ve	YES		not_ontx		30	25-34	>8 weeks
813064	21-Oct-13	MALE	NO	LYMPHADENOPATHY	NO AFB SEEN	NO AFB SEEN	neg	NORMAL		no afb	no afb	sm-ve	YES		not_ontx		29	25-34	2-8wks
805226	16-Apr-13	FEMALE	NO	CLEAR LUNGS	NO AFB SEEN	NO AFB SEEN	neg	NORMAL		no afb	no afb	sm-ve	YES		not_ontx		31	25-34	2-8wks
810710	24-Jun-13	MALE	NO	CARDIOMEGALY/BILATERAL PLEURAL EFFUSION	NO AFB SEEN	NO AFB SEEN	neg	NORMAL		no afb	no afb	sm-ve	YES		not_ontx		74	>=35	2-8wks
802380	05-Sep-12	FEMALE	NO	CLEAR LUNGS	NO AFB SEEN	NO AFB SEEN	unk	NORMAL		no afb	no afb	sm-ve	YES		not_ontx		38	>=35	<2
802005	27-Aug-12	MALE	NO	CLEAR LUNGS	NO AFB SEEN	NO AFB SEEN	neg	NORMAL		no afb	no afb	sm-ve	YES		not_ontx		17	15-24	2-8wks
804306	14-Feb-13	FEMALE	YES	CLEAR LUNG	NO AFB SEEN	NO AFB SEEN	pos	NORMAL		no afb	no afb	sm-ve	YES		not_ontx		47	>=35	2-8wks
810727	25-Jun-13	MALE	YES	CLEAR LUNG	NO AFB SEEN	NO AFB SEEN	neg	NORMAL		no afb	no afb	sm-ve	YES		not_ontx		16	15-24	2-8wks
803446	03-Dec-12	MALE	NO	CLEAR LUNGS	NO AFB SEEN	NO AFB SEEN	pos	NORMAL		no afb	no afb	sm-ve	YES		not_ontx		38	>=35	2-8wks
814486	02-Jan-14	FEMALE	NO	CLEAR LUNGS	NO AFB SEEN	NO AFB SEEN	neg	NORMAL		no afb	no afb	sm-ve	YES		not_ontx		33	25-34	2-8wks
802485	12-Sep-12	MALE	NO	CLEAR LUNGS	NO AFB SEEN	NO AFB SEEN	pos	NORMAL		no afb	no afb	sm-ve	YES		not_ontx		43	>=35	<2
813283	23-Oct-13	FEMALE	YES	CLEAR LUNGS	NO AFB SEEN	NO AFB SEEN	pos	NORMAL		no afb	no afb	sm-ve	YES		not_ontx		41	>=35	<2
802083	02-Aug-12	FEMALE	YES	CLEAR LUNGS	NO AFB SEEN	NO AFB SEEN	pos	NORMAL		no afb	no afb	sm-ve	YES		not_ontx		44	>=35	2-8wks
802218	31-Aug-12	MALE	NO	CLEAR LUNGS	NO AFB SEEN	NOT DONE	neg	NORMAL		no afb	not done	sm-ve	YES		not_ontx		26	25-34	2-8wks
803779	04-Jan-13	FEMALE	YES	CLEAR LUNGS	NO AFB SEEN	NO AFB SEEN	neg	NORMAL		no afb	no afb	sm-ve	YES		not_ontx		50	>=35	2-8wks
802720	14-Sep-12	FEMALE	NO	CLEAR LUNGS	NO AFB SEEN	NOT DONE	neg	NORMAL		no afb	not done	sm-ve	YES		not_ontx		24	15-24	<2
803433	30-Nov-12	FEMALE	NO	CLEAR LUNGS	NO AFB SEEN	NO AFB SEEN	neg	NORMAL		no afb	no afb	sm-ve	YES		not_ontx		22	15-24	<2
801979	24-Aug-12	FEMALE	NO	NO ACTIVE PTB	NO AFB SEEN	NO AFB SEEN	pos	NORMAL		no afb	no afb	sm-ve	YES		not_ontx		19	15-24	2-8wks
805140	10-Apr-13	FEMALE	NO	CLEAR LUNGS	NO AFB SEEN	NO AFB SEEN	pos	NORMAL		no afb	no afb	sm-ve	YES		not_ontx		54	>=35	2-8wks
810184	15-May-13	FEMALE	NO	CLEAR LUNGS	NO AFB SEEN	NO AFB SEEN	neg	NORMAL		no afb	no afb	sm-ve	YES		not_ontx		53	>=35	2-8wks
813988	02-Dec-13	FEMALE	YES	CLEAR LUNGS	NO AFB SEEN	NO AFB SEEN	pos	NORMAL		no afb	no afb	sm-ve	YES		not_ontx		28	25-34	<2
801801	14-Aug-12	FEMALE	NO	CLEAR LUNGS	NO AFB SEEN	SAMPLE NOT RECEIVED	neg	NORMAL		no afb	not done	sm-ve	YES		not_ontx		34	25-34	2-8wks
800306	24-Apr-12	FEMALE	NO	CLEAR LUNGS,NO OPACITY/LESION	NO AFB SEEN	NO AFB SEEN	pos	NORMAL		no afb	no afb	sm-ve	YES		not_ontx		26	25-34	>8 weeks
813840	20-Nov-13	MALE	NO	LYMPHADENOPATHY	NO AFB SEEN	NO AFB SEEN	neg	NORMAL		no afb	no afb	sm-ve	YES	10-Mar-14	on_tbtx	110	25	25-34	2-8wks
804619	01-Mar-13	MALE	NO	CLEAR LUNGS NO SCORE TIMED OUT WHILE PROCESSINGS	NO AFB SEEN	NOT DONE	neg	NORMAL		no afb	not done	sm-ve	YES		not_ontx		29	25-34	2-8wks
800513	31-May-12	MALE	NO	PNEUMONIA ARCH OF THE AORTA, CLEAR LUNGS, CARDIOTHORACIC RATIO 0.50:1	NO AFB SEEN	NO AFB SEEN	neg	NORMAL		no afb	no afb	sm-ve	YES		not_ontx				2-8wks
814746	16-Jan-14	MALE	NO	CLEAR LUNGS	NO AFB SEEN	NO AFB SEEN	neg	NORMAL		no afb	no afb	sm-ve	YES		not_ontx		40	>=35	2-8wks
814083	05-Dec-13	FEMALE	NO	CLEAR LUNGS	NO AFB SEEN	NO AFB SEEN	neg	NORMAL		no afb	no afb	sm-ve	YES		not_ontx		22	15-24	<2
801865	17-Aug-12	MALE	NO	CLEAR LUNGS	NO AFB SEEN	SAMPLE NOT RECEIVED	neg	NORMAL		no afb	not done	sm-ve	YES		not_ontx		24	15-24	2-8wks
800796	17-May-12	FEMALE	NO	CLEAR LUNGS/NO OPACITY, LIASIONS.	NO AFB SEEN	NO AFB SEEN	pos	NORMAL		no afb	no afb	sm-ve	YES		not_ontx		21	15-24	<2
803590	17-Dec-12	FEMALE	NO	CLEAR LUNGS	NO AFB SEEN	NO AFB SEEN	pos	NORMAL		no afb	no afb	sm-ve	YES		not_ontx		25	25-34	2-8wks
804445	25-Feb-13	FEMALE	NO	CLEAR LUNGS	NO AFB SEEN	NO AFB SEEN	neg	NORMAL		no afb	no afb	sm-ve	YES		not_ontx		32	25-34	<2
801585	29-Jun-12	FEMALE	NO	CLEAR LUNGS	NO AFB SEEN	NO AFB SEEN	neg	NORMAL		no afb	no afb	sm-ve	YES		not_ontx		36	>=35	2-8wks
801390	29-Jun-12	FEMALE	NO	CLEAR LUNGS	NO AFB SEEN	NO AFB SEEN	pos	NORMAL		no afb	no afb	sm-ve	YES		not_ontx		29	25-34	2-8wks
805121	09-Apr-13	MALE	NO	CLEAR LUNGS	NO AFB SEEN	NO AFB SEEN	neg	NORMAL		no afb	no afb	sm-ve	YES	15-Apr-13	on_tbtx	6	28	25-34	2-8wks
814025	03-Dec-13	FEMALE	NO	CLEAR LUNGS	NO AFB SEEN	NO AFB SEEN	unk	NORMAL		no afb	no afb	sm-ve	YES		not_ontx		18	15-24	2-8wks
813575	05-Nov-13	FEMALE	NO	CLEAR LUNGS	NO AFB SEEN	NOT DONE	neg	NORMAL		no afb	not done	sm-ve	YES		not_ontx		35	>=35	<2
800811	17-May-12	MALE	NO	CLEAR LUNGS.	NO AFB SEEN	NO AFB SEEN	neg	NORMAL		no afb	no afb	sm-ve	YES		not_ontx		52	>=35	<2
812273	12-Sep-13	FEMALE	NO	CLEAR LUNGS.NO SCORE TIMED OUT WHILE PROCESSING	NO AFB SEEN	NO AFB SEEN	neg	NORMAL		no afb	no afb	sm-ve	YES		not_ontx		44	>=35
814265	17-Dec-13	MALE	NO	CLEAR LUNGS	NO AFB SEEN	NO AFB SEEN	pos	NORMAL		no afb	no afb	sm-ve	YES		not_ontx		39	>=35	2-8wks
815183	12-Feb-14	FEMALE	NO	CLEAR LUNGS	NO AFB SEEN	NOT DONE	neg	NORMAL		no afb	not done	sm-ve	YES		not_ontx		34	25-34	<2
815883	25-Mar-14	MALE	NO	CLEAR LUNGS	NO AFB SEEN	NO AFB SEEN	unk	NORMAL		no afb	no afb	sm-ve	YES		not_ontx		46	>=35	<2
812784	01-Oct-13	FEMALE	NO	CLEAR LUNGS	NO AFB SEEN	NO AFB SEEN	neg	NORMAL		no afb	no afb	sm-ve	YES		not_ontx		29	25-34	2-8wks
814834	22-Jan-14	MALE	NO	CARDIOMEGALY	NO AFB SEEN	NO AFB SEEN	unk	NORMAL		no afb	no afb	sm-ve	YES		not_ontx		28	25-34	2-8wks
810680	20-Jun-13	MALE	NO	CLEAR LUNGS	NO AFB SEEN	NO AFB SEEN	neg	NORMAL		no afb	no afb	sm-ve	YES		not_ontx		25	25-34	>8 weeks
800640	14-May-12	FEMALE	NO	CLEAR LUNGS.	NO AFB SEEN	NO AFB SEEN	pos	NORMAL		no afb	no afb	sm-ve	YES		not_ontx		32	25-34	>8 weeks
802266	29-Aug-12	MALE	NO	CLEAR LUNGS	NO AFB SEEN	NO AFB SEEN	neg	NORMAL		no afb	no afb	sm-ve	YES		not_ontx		42	>=35	2-8wks
814852	23-Jan-14	MALE	NO	CLEAR LUNGS	NO AFB SEEN	NO AFB SEEN	unk	NORMAL		no afb	no afb	sm-ve	YES		not_ontx		46	>=35	<2
815323	20-Feb-14	MALE	NO	CLEAR LUNGS	NO AFB SEEN	NO AFB SEEN	neg	NORMAL		no afb	no afb	sm-ve	YES		not_ontx		19	15-24	2-8wks
813022	17-Oct-13	FEMALE	YES	CLEAR LUNGS	NO AFB SEEN	NO AFB SEEN	pos	NORMAL		no afb	no afb	sm-ve	YES		not_ontx		38	>=35	2-8wks
811786	21-Aug-13	MALE	NO	CLEAR LUNGS	NO AFB SEEN	NO AFB SEEN	pos	NORMAL		no afb	no afb	sm-ve	YES		not_ontx		41	>=35	2-8wks
800335	12-Apr-12	FEMALE	YES		NO AFB SEEN	NO AFB SEEN	neg	NORMAL		no afb	no afb	sm-ve	YES		not_ontx		48	>=35	2-8wks
800088	08-May-12	MALE	NO	CLEAR LUNGS	NO AFB SEEN	NO AFB SEEN	pos	NORMAL		no afb	no afb	sm-ve	YES		not_ontx		29	25-34	<2
801994	27-Aug-12	MALE	NO	CLEAR LUNGS	NO AFB SEEN	NO AFB SEEN	neg	NORMAL		no afb	no afb	sm-ve	YES		not_ontx		26	25-34	<2
804007	24-Jan-13	MALE	NO	CLEAR LUNGS	NO AFB SEEN	NO AFB SEEN	pos	NORMAL		no afb	no afb	sm-ve	YES		not_ontx		34	25-34	2-8wks
803979	22-Jan-13	FEMALE	YES	HILAR OPACITIES	NO AFB SEEN	NO AFB SEEN	pos	NORMAL		no afb	no afb	sm-ve	YES		not_ontx		31	25-34	2-8wks
801378	29-Jun-12	FEMALE	NO	CLEAR LUNGS, COMENT: NORMAL XRAY	NO AFB SEEN	NO AFB SEEN	pos	NORMAL		no afb	no afb	sm-ve	YES		not_ontx		42	>=35	2-8wks
804954	26-Mar-13	MALE	NO	CLEAR LUNGS	NO AFB SEEN	NO AFB SEEN	pos	NORMAL		no afb	no afb	sm-ve	YES		not_ontx		36	>=35	2-8wks
804222	06-Feb-13	MALE	YES	HILUM NODULAR OPACITIES	NO AFB SEEN	NO AFB SEEN	pos	NORMAL		no afb	no afb	sm-ve	YES		not_ontx		29	25-34	<2
800447	30-May-12	MALE	NO	HILUM NODULAR OPACITIES MINIMAL RT PLEURAL EFFUSION.ACTIVE P.T.B.	NO AFB SEEN	NO AFB SEEN	neg	NORMAL		no afb	no afb	sm-ve	YES		not_ontx		18	15-24	2-8wks
804174	04-Feb-13	FEMALE	NO	CLEAR LUNGS	NO AFB SEEN	NOT DONE	neg	NORMAL		no afb	not done	sm-ve	YES		not_ontx		28	25-34	<2
804392	21-Feb-13	MALE	YES	CLEAR LUNGS	NO AFB SEEN	NO AFB SEEN	unk	NORMAL		no afb	no afb	sm-ve	YES		not_ontx		37	>=35	2-8wks
814473	31-Dec-13	MALE	YES	CLEAR LUNGS	NO AFB SEEN	NO AFB SEEN	pos	NORMAL		no afb	no afb	sm-ve	YES		not_ontx		39	>=35	2-8wks
801936	21-Aug-12	MALE	YES	HILUM NODULAR OPACITIES	NO AFB SEEN	SAMPLE NOT RECEIVED	neg	NORMAL		no afb	not done	sm-ve	YES		not_ontx		22	15-24	<2
813973	29-Nov-13	MALE	NO	CLEAR LUNGS	NO AFB SEEN	NO AFB SEEN	pos	NORMAL		no afb	no afb	sm-ve	YES		not_ontx		41	>=35	>8 weeks
802378	05-Sep-12	FEMALE	NO	CLEAR LUNGS	NO AFB SEEN	NO AFB SEEN	pos	NORMAL		no afb	no afb	sm-ve	YES		not_ontx		33	25-34	<2
804370	20-Feb-13	MALE	NO	CLEAR LUNGS	NO AFB SEEN	NO AFB SEEN	neg	NORMAL		no afb	no afb	sm-ve	YES		not_ontx		53	>=35	2-8wks
813440	31-Oct-13	MALE	NO	CLEAR LUNGS	NO AFB SEEN	NO AFB SEEN	neg	NORMAL		no afb	no afb	sm-ve	YES		not_ontx		19	15-24	2-8wks
804626	04-Mar-13	MALE	NO	CLEAR LUNGS	NO AFB SEEN	NO AFB SEEN	pos	NORMAL		no afb	no afb	sm-ve	YES		not_ontx		37	>=35	2-8wks
811225	24-Jul-13	FEMALE	NO	CLEAR LUNGS	NO AFB SEEN	NO AFB SEEN	neg	NORMAL		no afb	no afb	sm-ve	YES		not_ontx		30	25-34	2-8wks
800556	08-Jun-12	MALE	NO	NO ACTIVE TB LESIONS	NO AFB SEEN	NO AFB SEEN	neg	NORMAL		no afb	no afb	sm-ve	YES		not_ontx		28	25-34	<2
814854	23-Jan-14	MALE	NO	CLEAR LUNGS	NOT DONE	NO AFB SEEN	pos	NORMAL		not done	no afb	sm-ve	YES		not_ontx		40	>=35	2-8wks
801669	11-Jul-12	MALE	NO	HILUM NODULAR OPACITIES	NO AFB SEEN	NO AFB SEEN	neg	NORMAL		no afb	no afb	sm-ve	YES		not_ontx		29	25-34	2-8wks
800595	14-Jun-12	FEMALE	NO	CLEAR LUNGS	NO AFB SEEN	NO AFB SEEN	neg	NORMAL		no afb	no afb	sm-ve	YES		not_ontx		32	25-34	2-8wks
802706	13-Sep-12	MALE	NO	CLEAR LUNGS	NO AFB SEEN	NOT DONE	neg	NORMAL		no afb	not done	sm-ve	YES		not_ontx		28	25-34	<2
814537	06-Jan-14	FEMALE	NO	CLEAR LUNGS	NO AFB SEEN	NO AFB SEEN	pos	NORMAL		no afb	no afb	sm-ve	YES		not_ontx		36	>=35	2-8wks
801974	24-Aug-12	MALE	NO	CARDIOTHORACIC RATIO 0.66;1. COMENT, CARDIOMEGARY	NO AFB SEEN	NO AFB SEEN	pos	NORMAL		no afb	no afb	sm-ve	YES		not_ontx		40	>=35	2-8wks
811309	29-Jul-13	MALE	NO	LYMPHADENOPATHY	NO AFB SEEN	NO AFB SEEN	pos	NORMAL		no afb	no afb	sm-ve	YES		not_ontx		38	>=35	<2
804365	19-Feb-13	FEMALE	NO	CLEAR LUNGS	NO AFB SEEN	NOT DONE	neg	NORMAL		no afb	not done	sm-ve	YES		not_ontx		34	25-34	>8 weeks
814618	08-Jan-14	MALE	NO	CLEAR LUNGS	NO AFB SEEN	NO AFB SEEN	pos	NORMAL		no afb	no afb	sm-ve	YES		not_ontx		23	15-24	2-8wks
801641	29-Jun-12	FEMALE	NO	CLEAR LUNGS	NO AFB SEEN	NO AFB SEEN	neg	NORMAL		no afb	no afb	sm-ve	YES		not_ontx		29	25-34	2-8wks
802310	03-Sep-12	FEMALE	NO	CLEAR LUNGS	NO AFB SEEN	NO AFB SEEN	pos	NORMAL		no afb	no afb	sm-ve	YES		not_ontx		32	25-34	<2
805385	29-Apr-13	FEMALE	NO	CLEAR LUNGS	NOT DONE	NO AFB SEEN	neg	NORMAL		not done	no afb	sm-ve	YES		not_ontx		43	>=35	>8 weeks
803760	05-Dec-12	MALE	NO	CLEAR LUNGS	NO AFB SEEN	NO AFB SEEN	neg	NORMAL		no afb	no afb	sm-ve	YES		not_ontx		32	25-34	2-8wks
815954	31-Mar-14	FEMALE	NO	CLEAR LUNGS	NO AFB SEEN	NO AFB SEEN	pos	NORMAL		no afb	no afb	sm-ve	YES		not_ontx		23	15-24	2-8wks
815194	13-Feb-14	FEMALE	NO	CLEAR LUNGS	NO AFB SEEN	NO AFB SEEN	neg	NORMAL		no afb	no afb	sm-ve	YES		not_ontx		36	>=35	<2
801405	06-Jul-12	FEMALE	NO	CLEAR LUNGS	NO AFB SEEN	NO AFB SEEN	pos	NORMAL		no afb	no afb	sm-ve	YES		not_ontx		24	15-24	<2
810951	09-Jul-13	FEMALE	NO	CLEAR LUNGS	NO AFB SEEN	NOT DONE	pos	NORMAL		no afb	not done	sm-ve	YES		not_ontx		25	25-34	2-8wks
815732	18-Mar-14	FEMALE	NO	CLEAR LUNGS	NO AFB SEEN	NO AFB SEEN	pos	NORMAL		no afb	no afb	sm-ve	YES		not_ontx		53	>=35	2-8wks
802052	31-Jul-12	MALE	NO	NO ACTIVE PTB	NO AFB SEEN	NO AFB SEEN	neg	NORMAL		no afb	no afb	sm-ve	YES		not_ontx		46	>=35	2-8wks
811516	09-Aug-13	MALE	NO	CLEAR LUNGS	NO AFB SEEN	NO AFB SEEN	neg	NORMAL		no afb	no afb	sm-ve	YES		not_ontx		41	>=35	2-8wks
815612	11-Mar-14	FEMALE	YES	CLEAR LUNGS	NO AFB SEEN	NO AFB SEEN	pos	NORMAL		no afb	no afb	sm-ve	YES		not_ontx		42	>=35	<2
801990	27-Aug-12	MALE	NO	CLEAR LUNGS	NO AFB SEEN	NO AFB SEEN	neg	NORMAL		no afb	no afb	sm-ve	YES		not_ontx		20	15-24	<2
813877	22-Nov-13	FEMALE	NO	CLEAR LUNGS	NO AFB SEEN	NO AFB SEEN	pos	NORMAL		no afb	no afb	sm-ve	YES		not_ontx		39	>=35	2-8wks
801416	12-Jul-12	MALE	NO	HILUM NODULAR OPACITIES	NO AFB SEEN	NO AFB SEEN	pos	NORMAL		no afb	no afb	sm-ve	YES		not_ontx		38	>=35	>8 weeks
801571	17-Jul-12	MALE	NO	CLEAR LUNGS	NO AFB SEEN	NO AFB SEEN	neg	NORMAL		no afb	no afb	sm-ve	YES		not_ontx		25	25-34	<2
810172	14-May-13	FEMALE	YES	CLEAR LUNGS	NO AFB SEEN	SAMPLE NOT RECEIVED	neg	NORMAL		no afb	not done	sm-ve	YES		not_ontx		23	15-24	2-8wks
812815	02-Oct-13	FEMALE	YES	CLEAR LUNGS NO SCORE TIMED OUT WHILE PROCESSING	NO AFB SEEN	NO AFB SEEN	pos	NORMAL		no afb	no afb	sm-ve	YES		not_ontx		38	>=35	2-8wks
801728	09-Aug-12	MALE	NO	CLEAR LUNGS	NO AFB SEEN	NO AFB SEEN	neg	NORMAL		no afb	no afb	sm-ve	YES		not_ontx		23	15-24	2-8wks
810861	04-Jul-13	FEMALE	NO	CLEAR LUNGS	NO AFB SEEN	NOT DONE	neg	NORMAL		no afb	not done	sm-ve	YES		not_ontx		33	25-34	2-8wks
805245	17-Apr-13	MALE	NO	CLEAR LUNGS	NO AFB SEEN	NO AFB SEEN	neg	NORMAL		no afb	no afb	sm-ve	YES		not_ontx		27	25-34	>8 weeks
804792	14-Mar-13	MALE	NO	CLE\AR LUNGS NO SCORE TIMED OUT WHILE PROCESSING	NO AFB SEEN	NO AFB SEEN	neg	NORMAL		no afb	no afb	sm-ve	YES		not_ontx		32	25-34	2-8wks
800500	14-Jun-12	MALE	NO	CLEAR LUNGS, NO OPACITY/LESION. NO ACTIVE PTB LESION	NO AFB SEEN	NO AFB SEEN	pos	NORMAL		no afb	no afb	sm-ve	YES		not_ontx		30	25-34	2-8wks
801535	29-Jun-12	FEMALE	NO	CLEAR LUNGS, NORMAL CHEST	NO AFB SEEN	NO AFB SEEN	pos	NORMAL		no afb	no afb	sm-ve	YES		not_ontx		24	15-24	<2
813330	28-Oct-13	MALE	NO	CLEAR LUNGS	NO AFB SEEN	NO AFB SEEN	neg	NORMAL		no afb	no afb	sm-ve	YES		not_ontx		39	>=35	>8 weeks
813796	18-Nov-13	FEMALE	YES	CLEAR LUNGS	NO AFB SEEN	NO AFB SEEN	pos	NORMAL		no afb	no afb	sm-ve	YES		not_ontx		39	>=35	2-8wks
802294	30-Aug-12	MALE	YES	CLEAR LUNGS	NO AFB SEEN	NO AFB SEEN	neg	NORMAL		no afb	no afb	sm-ve	YES		not_ontx		36	>=35	2-8wks
800662	15-May-12	MALE	NO	NORMAL CXR, CLEAR LUNGS.	NO AFB SEEN	NO AFB SEEN	pos	NORMAL		no afb	no afb	sm-ve	YES		not_ontx		35	>=35	2-8wks
811340	30-Jul-13	FEMALE	YES	CLEAR LUNGS	NO AFB SEEN	NO AFB SEEN	pos	NORMAL		no afb	no afb	sm-ve	YES		not_ontx		27	25-34	<2
813328	28-Oct-13	FEMALE	NO	CLEAR LUNGS	NO AFB SEEN	NO AFB SEEN	pos	NORMAL		no afb	no afb	sm-ve	YES		not_ontx		30	25-34	2-8wks
814219	13-Dec-13	FEMALE	NO	CLEAR LUNGS	NO AFB SEEN	NO AFB SEEN	neg	NORMAL		no afb	no afb	sm-ve	YES		not_ontx		24	15-24	2-8wks
804630	04-Mar-13	MALE	NO	CLEAR LUNGS NO SCORE TIMED OUT WHILE PROCESSING	NO AFB SEEN	NO AFB SEEN	neg	NORMAL		no afb	no afb	sm-ve	YES		not_ontx		40	>=35	2-8wks
815243	17-Feb-14	FEMALE	NO	CLEAR LUNGS	NO AFB SEEN	NO AFB SEEN	pos	NORMAL		no afb	no afb	sm-ve	YES		not_ontx		24	15-24	2-8wks
812873	04-Oct-13	FEMALE	NO	CLEAR LUNGS. 69%. PROBLEM WITH SCORING. SCORED AFTER A DAY.	NO AFB SEEN	NO AFB SEEN	neg	NORMAL		no afb	no afb	sm-ve	YES		not_ontx		24	15-24	<2
803971	21-Jan-13	MALE	NO	CLEAR LUNGS	NO AFB SEEN	NO AFB SEEN	pos	NORMAL		no afb	no afb	sm-ve	YES		not_ontx		77	>=35	2-8wks
811027	12-Jul-13	MALE	NO	CLEAR LUNGS	NO AFB SEEN	AWAITING	neg	NORMAL		no afb	not done	sm-ve	YES		not_ontx		20	15-24	<2
801760	13-Aug-12	FEMALE	NO	NO ACTIVE PTB LESION	NO AFB SEEN	SAMPLE NOT RECEIVED	pos	NORMAL		no afb	not done	sm-ve	YES		not_ontx		27	25-34	2-8wks
813180	15-Oct-13	FEMALE	NO	CLEAR LUNGS NO SCORE NO PATIENT FOUND	NO AFB SEEN	NOT DONE	unk	NORMAL		no afb	not done	sm-ve	YES		not_ontx		19	15-24	<2
800395	09-May-12	FEMALE	NO	CLEAR LUNGS	NO AFB SEEN	NO AFB SEEN	neg	NORMAL		no afb	no afb	sm-ve	YES		not_ontx		32	25-34	<2
804981	28-Mar-13	MALE	NO	CLEAR LUNGS	NO AFB SEEN	NO AFB SEEN	neg	NORMAL		no afb	no afb	sm-ve	YES		not_ontx		69	>=35	2-8wks
800648	14-May-12	FEMALE	NO	CLEAR LUNGS	NO AFB SEEN	NO AFB SEEN	neg	NORMAL		no afb	no afb	sm-ve	YES		not_ontx		37	>=35	>8 weeks
803676	24-Dec-12	MALE	NO	CLEAR LUNGS	NO AFB SEEN	NO AFB SEEN	neg	NORMAL		no afb	no afb	sm-ve	YES		not_ontx		44	>=35	<2
801680	04-Jul-12	FEMALE	YES	CLEAR LUNGS	NO AFB SEEN	NO AFB SEEN	neg	NORMAL		no afb	no afb	sm-ve	YES		not_ontx		31	25-34	2-8wks
814257	17-Dec-13	MALE	NO	CLEAR LUNGS	NO AFB SEEN	NO AFB SEEN	pos	NORMAL		no afb	no afb	sm-ve	YES		not_ontx		33	25-34	>8 weeks
814111	06-Dec-13	FEMALE	NO	LYMPHADENOPATHY	NO AFB SEEN	NO AFB SEEN	pos	NORMAL		no afb	no afb	sm-ve	YES		not_ontx		19	15-24	>8 weeks
811621	14-Aug-13	FEMALE	NO	CLEAR LUNGS	NO AFB SEEN	NO AFB SEEN	neg	NORMAL		no afb	no afb	sm-ve	YES		not_ontx		27	25-34	<2
814173	10-Dec-13	MALE	NO	CLEARLUNGS	NO AFB SEEN	NOT DONE	pos	NORMAL		no afb	not done	sm-ve	YES		not_ontx		49	>=35	2-8wks
811790	21-Aug-13	MALE	YES	CLEAR LUNGS	NO AFB SEEN	NO AFB SEEN	pos	NORMAL		no afb	no afb	sm-ve	YES		not_ontx		49	>=35	2-8wks
800718	10-May-12	FEMALE	NO	CLEARS	NO AFB SEEN	NO AFB SEEN	pos	NORMAL		no afb	no afb	sm-ve	YES		not_ontx		38	>=35	2-8wks
811415	06-Aug-13	MALE	YES	CLEAR LUNGS	NO AFB SEEN	NO AFB SEEN	neg	NORMAL		no afb	no afb	sm-ve	YES		not_ontx		37	>=35	2-8wks
800635	14-May-12	FEMALE	NO	CLEAR LUNGS.	NO AFB SEEN	NO AFB SEEN	pos	NORMAL		no afb	no afb	sm-ve	YES		not_ontx		27	25-34	<2
814169	10-Dec-13	MALE	NO	CLEAR LUNGS	NO AFB SEEN	NO AFB SEEN	pos	NORMAL		no afb	no afb	sm-ve	YES		not_ontx		30	25-34	2-8wks
814455	30-Dec-13	FEMALE	NO	CLEAR LUNGS	NO AFB SEEN	NOT DONE	pos	NORMAL		no afb	not done	sm-ve	YES		not_ontx		25	25-34	2-8wks
813778	18-Nov-13	FEMALE	NO	CLEAR LUNGS	NO AFB SEEN	NO AFB SEEN	neg	NORMAL		no afb	no afb	sm-ve	YES		not_ontx		22	15-24	2-8wks
810303	23-May-13	FEMALE	YES	CLEAR LUNGS	NO AFB SEEN	NO AFB SEEN	neg	NORMAL		no afb	no afb	sm-ve	YES		not_ontx		60	>=35	>8 weeks
804321	15-Feb-13	MALE	NO	CLEAR LUNGS	NO AFB SEEN	NO AFB SEEN	pos	NORMAL		no afb	no afb	sm-ve	YES		not_ontx		53	>=35	<2
813712	13-Nov-13	MALE	NO	CLEAR LUNGS	NO AFB SEEN	NO AFB SEEN	neg	NORMAL		no afb	no afb	sm-ve	YES		not_ontx		41	>=35	<2
814113	06-Dec-13	FEMALE	YES	CLEAR LUNGS	NO AFB SEEN	NO AFB SEEN	neg	NORMAL		no afb	no afb	sm-ve	YES		not_ontx		25	25-34	2-8wks
804081	29-Jan-13	FEMALE	NO	CLEAR LUNGS	NO AFB SEEN	NO AFB SEEN	neg	NORMAL		no afb	no afb	sm-ve	YES		not_ontx		23	15-24	<2
811113	18-Jul-13	MALE	NO	CLEAR LUNGS	NO AFB SEEN	NO AFB SEEN	neg	NORMAL		no afb	no afb	sm-ve	YES		not_ontx		44	>=35	<2
800422	22-May-12	MALE	NO	CLEAR LUNGS.	NO AFB SEEN	NO AFB SEEN	neg	NORMAL		no afb	no afb	sm-ve	YES		not_ontx		34	25-34	2-8wks
804642	04-Mar-13	MALE	NO	CLEAR LUNGS NO SCORE TIMED OUT WHILE PROCESSING	NO AFB SEEN	NO AFB SEEN	neg	NORMAL		no afb	no afb	sm-ve	YES		not_ontx		41	>=35	<2
804623	04-Mar-13	MALE	NO	CLEAR LUNGS NO SCORE TIMED OUT WHILE PROCESSING	NO AFB SEEN	NO AFB SEEN	neg	NORMAL		no afb	no afb	sm-ve	YES		not_ontx		21	15-24	<2
814747	16-Jan-14	FEMALE	NO	CLEAR LUNGS	NO AFB SEEN	NO AFB SEEN	neg	NORMAL		no afb	no afb	sm-ve	YES		not_ontx		47	>=35	>8 weeks
814979	31-Jan-14	FEMALE	NO	CLEAR LUNGS	NO AFB SEEN	NO AFB SEEN	neg	NORMAL		no afb	no afb	sm-ve	YES		not_ontx		36	>=35	2-8wks
813669	12-Nov-13	MALE	NO	CLEAR LUNGS	NO AFB SEEN	NOT DONE	pos	NORMAL		no afb	not done	sm-ve	YES		not_ontx		42	>=35	<2
804005	23-Jan-13	FEMALE	NO	CLEAR LUNGS	NO AFB SEEN	SAMPLE NOT RECEIVED	neg	NORMAL		no afb	not done	sm-ve	YES		not_ontx		15	15-24	2-8wks
813874	22-Nov-13	MALE	NO	CLEAR LUNGS	NO AFB SEEN	NO AFB SEEN	unk	NORMAL		no afb	no afb	sm-ve	YES		not_ontx		44	>=35	2-8wks
811484	08-Aug-13	FEMALE	NO	LYMPHADENOPATHY	NO AFB SEEN	NO AFB SEEN	neg	NORMAL		no afb	no afb	sm-ve	YES		not_ontx		67	>=35	2-8wks
812745	30-Sep-13	FEMALE	NO	CLEAR LUNGS	NO AFB SEEN	NO AFB SEEN	pos	NORMAL		no afb	no afb	sm-ve	YES		not_ontx		41	>=35	2-8wks
803675	31-Dec-12	MALE	NO	CLEAR LUNGS	NO AFB SEEN	NOT DONE	neg	NORMAL		no afb	not done	sm-ve	YES		not_ontx		27	25-34	2-8wks
812076	02-Sep-13	FEMALE	NO	CLEAR LUNGS	NO AFB SEEN	NO AFB SEEN	neg	NORMAL		no afb	no afb	sm-ve	YES		not_ontx		38	>=35	2-8wks
801982	24-Aug-12	FEMALE	NO	CLEAR LUNGS	NO AFB SEEN	SAMPLE NOT RECEIVED	pos	NORMAL		no afb	not done	sm-ve	YES		not_ontx		27	25-34	2-8wks
804122	31-Jan-13	MALE	YES	CLEAR LUNGS	NO AFB SEEN	NO AFB SEEN	neg	NORMAL		no afb	no afb	sm-ve	YES		not_ontx		41	>=35	<2
804456	25-Feb-13	MALE	NO	CLEAR LUNGS	NO AFB SEEN	NO AFB SEEN	neg	NORMAL		no afb	no afb	sm-ve	YES		not_ontx		26	25-34	2-8wks
814766	17-Jan-14	FEMALE	NO	CLEAR LUNGS	NO AFB SEEN	NO AFB SEEN	neg	NORMAL		no afb	no afb	sm-ve	YES		not_ontx		30	25-34	>8 weeks
804379	20-Feb-13	MALE	NO	CLEAR LUNGS	NO AFB SEEN	NO AFB SEEN	neg	NORMAL		no afb	no afb	sm-ve	YES		not_ontx		36	>=35	<2
804085	29-Jan-13	FEMALE	NO	CLEAR LUNGS	NO AFB SEEN	NO AFB SEEN	neg	NORMAL		no afb	no afb	sm-ve	YES		not_ontx		17	15-24	<2
810695	21-Jun-13	FEMALE	NO	CLEAR LUNGS	NO AFB SEEN	NO AFB SEEN	pos	NORMAL		no afb	no afb	sm-ve	YES		not_ontx		39	>=35	2-8wks
802785	18-Sep-12	FEMALE	NO	CLEAR LUNGS	NO AFB SEEN	NO AFB SEEN	pos	NORMAL		no afb	no afb	sm-ve	YES		not_ontx		48	>=35	2-8wks
813550	05-Nov-13	FEMALE	NO	CLEAR LUNGS	NO AFB SEEN	NOT DONE	neg	NORMAL		no afb	not done	sm-ve	YES		not_ontx		18	15-24	2-8wks
804731	11-Mar-13	FEMALE	NO	CLEAR LUNGS NO SCORE TIMED OUT WHILE PROCESSING	NO AFB SEEN	NOT DONE	neg	NORMAL		no afb	not done	sm-ve	YES		not_ontx		48	>=35	<2
802206	27-Aug-12	MALE	NO	CLEAR LUNGS	NO AFB SEEN	NO AFB SEEN	neg	NORMAL		no afb	no afb	sm-ve	YES		not_ontx		56	>=35	>8 weeks
802424	07-Sep-12	MALE	YES	CLEAR LUNGS	NO AFB SEEN	NO AFB SEEN	unk	NORMAL		no afb	no afb	sm-ve	YES		not_ontx		36	>=35	2-8wks
802256	29-Aug-12	FEMALE	NO	CLEAR LUNGS	NO AFB SEEN	NO AFB SEEN	pos	NORMAL		no afb	no afb	sm-ve	YES		not_ontx		38	>=35	>8 weeks
814445	30-Dec-13	MALE	NO	CLEAR LUNGS	NO AFB SEEN	NO AFB SEEN	neg	NORMAL		no afb	no afb	sm-ve	YES		not_ontx		44	>=35	2-8wks
801950	22-Aug-12	MALE	NO		NO AFB SEEN	NO AFB SEEN	pos	NORMAL		no afb	no afb	sm-ve	YES		not_ontx		22	15-24	<2
802336	03-Sep-12	MALE	NO	CLEAR LUNGS	NO AFB SEEN	NO AFB SEEN	neg	NORMAL		no afb	no afb	sm-ve	YES		not_ontx		29	25-34	2-8wks
803852	11-Jan-13	FEMALE	YES	CLEAR LUNGS	NO AFB SEEN	NO AFB SEEN	pos	NORMAL		no afb	no afb	sm-ve	YES		not_ontx		39	>=35	2-8wks
811379	01-Aug-13	FEMALE	NO	CLEAR LUNGS	NO AFB SEEN	NOT DONE	unk	NORMAL		no afb	not done	sm-ve	YES		not_ontx		20	15-24	2-8wks
813448	31-Oct-13	MALE	YES	CLEAR LUNGS	NO AFB SEEN	NOT DONE	pos	NORMAL		no afb	not done	sm-ve	YES		not_ontx		45	>=35	<2
812888	07-Oct-13	FEMALE	YES	LYMPHADENOPATHY	NO AFB SEEN	NO AFB SEEN	pos	NORMAL		no afb	no afb	sm-ve	YES		not_ontx		63	>=35	<2
811423	06-Aug-13	MALE	NO	LYMPHADENOPATHY	NO AFB SEEN	NO AFB SEEN	neg	NORMAL		no afb	no afb	sm-ve	YES		not_ontx		31	25-34	2-8wks
813282	25-Oct-13	MALE	NO	CLEAR LUNGS	NO AFB SEEN	NO AFB SEEN	neg	NORMAL		no afb	no afb	sm-ve	YES		not_ontx		24	15-24	<2
815858	24-Mar-14	MALE	NO	CLEAR LUNGS	NO AFB SEEN	NOT DONE	neg	NORMAL		no afb	not done	sm-ve	YES		not_ontx		27	25-34	2-8wks
810408	30-May-13	FEMALE	NO	HILAR NODULAR OPACITIES	NO AFB SEEN	NO AFB SEEN	pos	NORMAL		no afb	no afb	sm-ve	YES		not_ontx		24	15-24	2-8wks
805142	10-Apr-13	FEMALE	NO	CLEAR LUNGS	NO AFB SEEN	NO AFB SEEN	pos	NORMAL		no afb	no afb	sm-ve	YES		not_ontx		37	>=35	2-8wks
810514	30-May-13	FEMALE	NO	HILAR NODULAR OPACITIES SECOND C X R LYMPHDENOPATHY + OPACIFICATION IN THE RT LU	NO AFB SEEN	4 AFB	neg	NORMAL		no afb	no afb	sm-ve	YES		not_ontx		52	>=35	>8 weeks
800606	14-Jun-12	FEMALE	NO	NO ACTIVE PTB LESION	NO AFB SEEN	NO AFB SEEN	pos	NORMAL		no afb	no afb	sm-ve	YES		not_ontx		26	25-34	2-8wks
815177	12-Feb-14	FEMALE	NO	CLEAR LUNGS	NO AFB SEEN	NO AFB SEEN	neg	NORMAL		no afb	no afb	sm-ve	YES		not_ontx		52	>=35	2-8wks
813384	30-Oct-13	FEMALE	NO	CLEAR LUNGS	NO AFB SEEN	NO AFB SEEN	pos	NORMAL		no afb	no afb	sm-ve	YES		not_ontx		26	25-34	<2
810114	10-May-13	FEMALE	YES	CLEAR LUNGS	NO AFB SEEN	SAMPLE NOT RECEIVED	neg	NORMAL		no afb	not done	sm-ve	YES		not_ontx		37	>=35	<2
812895	07-Oct-13	MALE	NO	CLEAR LUNGS.69%. PROBLEM WITH SCORING.SCORED AFTER A DAY	NO AFB SEEN	NO AFB SEEN	neg	NORMAL		no afb	no afb	sm-ve	YES		not_ontx		60	>=35	2-8wks
814132	09-Dec-13	FEMALE	NO	LYMPHADENOPATH	NO AFB SEEN	NO AFB SEEN	pos	NORMAL		no afb	no afb	sm-ve	YES		not_ontx		49	>=35	2-8wks
804911	25-Mar-13	FEMALE	NO	CLEAR LUNGS	NO AFB SEEN	NO AFB SEEN	pos	NORMAL		no afb	no afb	sm-ve	YES		not_ontx		45	>=35	2-8wks
802506	20-Sep-12	FEMALE	NO	CLEAR LUNGS	NO AFB SEEN	NO AFB SEEN	neg	NORMAL		no afb	no afb	sm-ve	YES		not_ontx		55	>=35	>8 weeks
810154	14-May-13	FEMALE	NO	HILAR NODULAR OPACITIES	NO AFB SEEN	NO AFB SEEN	pos	NORMAL		no afb	no afb	sm-ve	YES		not_ontx		36	>=35	<2
800269	12-Apr-12	MALE	NO		NO AFB SEEN	NO AFB SEEN	pos	NORMAL		no afb	no afb	sm-ve	YES		not_ontx		29	25-34	2-8wks
804703	07-Mar-13	MALE	NO	CLEAR LUNGS	NO AFB SEEN	NOT DONE	neg	NORMAL		no afb	not done	sm-ve	YES		not_ontx		35	>=35	2-8wks
810815	03-Jul-13	FEMALE	NO	CLEAR LUNGS	NO AFB SEEN	NO AFB SEEN	pos	NORMAL		no afb	no afb	sm-ve	YES		not_ontx		45	>=35	<2
811895	26-Aug-13	MALE	NO	CLEAR LUNGS	NO AFB SEEN	NO AFB SEEN	neg	NORMAL		no afb	no afb	sm-ve	YES		not_ontx		15	15-24	2-8wks
805105	08-Apr-13	FEMALE	NO	CLEAR LUNGS	NO AFB SEEN	NO AFB SEEN	neg	NORMAL		no afb	no afb	sm-ve	YES		not_ontx		38	>=35	2-8wks
815681	14-Mar-14	FEMALE	YES	CLEAR LUNGS	NO AFB SEEN	NOT DONE	pos	NORMAL		no afb	not done	sm-ve	YES		not_ontx		46	>=35	2-8wks
814321	19-Dec-13	FEMALE	NO	CLEAR LUNGS	NO AFB SEEN	NO AFB SEEN	pos	NORMAL		no afb	no afb	sm-ve	YES		not_ontx		48	>=35	2-8wks
803414	28-Nov-12	FEMALE	NO	CLEAR LUNGS .NO SCORE CHILD X RAY	NO AFB SEEN	NO AFB SEEN	pos	NORMAL		no afb	no afb	sm-ve	YES		not_ontx		32	25-34	2-8wks
811178	23-Jul-13	FEMALE	NO	CLEAR LUNGS	NO AFB SEEN	NO AFB SEEN	pos	NORMAL		no afb	no afb	sm-ve	YES		not_ontx		34	25-34	<2
814287	18-Dec-13	MALE	YES	CLEAR LUNGS	NO AFB SEEN	NOT DONE	neg	NORMAL		no afb	not done	sm-ve	YES		not_ontx		29	25-34	<2
801814	15-Aug-12	MALE	NO	NO ACTIVE PTB LESIONS	NO AFB SEEN	NO AFB SEEN	neg	NORMAL		no afb	no afb	sm-ve	YES		not_ontx		70	>=35	<2
805131	10-Apr-13	MALE	NO	CLEAR LUNGS	NO AFB SEEN	NO AFB SEEN	neg	NORMAL		no afb	no afb	sm-ve	YES		not_ontx		32	25-34	>8 weeks
810630	17-Jun-13	MALE	NO	CLEAR LUNGS	NO AFB SEEN	NO AFB SEEN	neg	NORMAL		no afb	no afb	sm-ve	YES		not_ontx		61	>=35	2-8wks
803508	06-Dec-12	MALE	NO	CLEAR LUNGS	NO AFB SEEN	NOT DONE	pos	NORMAL		no afb	not done	sm-ve	YES		not_ontx		34	25-34	2-8wks
800153	09-May-12	MALE	NO	CLEAR LUNGS	NO AFB SEEN	NO AFB SEEN	neg	NORMAL		no afb	no afb	sm-ve	YES		not_ontx		21	15-24	<2
802002	27-Aug-12	FEMALE	NO	CLEAR LUNGS	NO AFB SEEN	NO AFB SEEN	neg	NORMAL		no afb	no afb	sm-ve	YES		not_ontx		20	15-24	2-8wks
804390	20-Feb-13	FEMALE	YES	CLEAR LUNGS	NO AFB SEEN	NO AFB SEEN	pos	NORMAL		no afb	no afb	sm-ve	YES		not_ontx		38	>=35	>8 weeks
800901	16-May-12	FEMALE	NO	CLAER LUNGS, NORMAL CHEST X RAY	NO AFB SEEN	NO AFB SEEN	neg	NORMAL		no afb	no afb	sm-ve	YES		not_ontx		32	25-34	2-8wks
812187	09-Sep-13	FEMALE	NO	CLEAR LUNGS	NO AFB SEEN	NO AFB SEEN	pos	NORMAL		no afb	no afb	sm-ve	YES		not_ontx		18	15-24	>8 weeks
800752	30-May-12	FEMALE	NO	CLEAR LUNGS	NO AFB SEEN	NO AFB SEEN	pos	NORMAL		no afb	no afb	sm-ve	YES		not_ontx		40	>=35	2-8wks
810338	24-May-13	MALE	NO	CLEAR LUNGS	NO AFB SEEN	NO AFB SEEN	unk	NORMAL		no afb	no afb	sm-ve	YES		not_ontx		39	>=35	2-8wks
800246	09-May-12	MALE	NO	CLEAR LUNGS	NO AFB SEEN	NO AFB SEEN	neg	NORMAL		no afb	no afb	sm-ve	YES		not_ontx		40	>=35	<2
811901	26-Aug-13	MALE	NO	CLEAR LUNGS	NO AFB SEEN	NO AFB SEEN	neg	NORMAL		no afb	no afb	sm-ve	YES		not_ontx		39	>=35	2-8wks
814737	16-Jan-14	FEMALE	NO	CLEAR LUNGS	NO AFB SEEN	NOT DONE	pos	NORMAL		no afb	not done	sm-ve	YES		not_ontx		66	>=35	2-8wks
813381	29-Oct-13	FEMALE	NO	LYMPHADENOPATHY	NO AFB SEEN	NO AFB SEEN	pos	NORMAL		no afb	no afb	sm-ve	YES		not_ontx		30	25-34	2-8wks
804181	04-Feb-13	FEMALE	NO	CLEAR LUNGS	NO AFB SEEN	NO AFB SEEN	neg	NORMAL		no afb	no afb	sm-ve	YES		not_ontx		53	>=35	<2
804257	11-Feb-13	MALE	NO	CLEAR LUNGS	NO AFB SEEN	NO AFB SEEN	neg	NORMAL		no afb	no afb	sm-ve	YES		not_ontx		19	15-24	2-8wks
800631	21-May-12	FEMALE	NO	CLEAR LUNGS/NO OPACITIES/LESION	NO AFB SEEN	NO AFB SEEN	neg	NORMAL		no afb	no afb	sm-ve	YES		not_ontx		20	15-24	<2
810113	10-May-13	MALE	NO	CLEAR LUNGS	NO AFB SEEN	NO AFB SEEN	neg	NORMAL		no afb	no afb	sm-ve	YES		not_ontx		62	>=35	2-8wks
800807	17-May-12	MALE	NO	CLEARLUNGS.	NO AFB SEEN	NO AFB SEEN	neg	NORMAL		no afb	no afb	sm-ve	YES		not_ontx		36	>=35	2-8wks
800198	04-May-12	FEMALE	NO		NO AFB SEEN	NOT DONE	pos	NORMAL		no afb	not done	sm-ve	YES		not_ontx		38	>=35	2-8wks
813204	21-Oct-13	MALE	NO	CLEAR LUNGS	NO AFB SEEN	NO AFB SEEN	neg	NORMAL		no afb	no afb	sm-ve	YES		not_ontx		39	>=35	2-8wks
815913	26-Mar-14	MALE	NO	CLEAR LUNGS	NO AFB SEEN	NO AFB SEEN	unk	NORMAL		no afb	no afb	sm-ve	YES		not_ontx		24	15-24	2-8wks
812741	30-Sep-13	MALE	NO	CLEAR LUNGS	NO AFB SEEN	NOT DONE	neg	NORMAL		no afb	not done	sm-ve	YES		not_ontx		46	>=35	2-8wks
804504	27-Feb-13	FEMALE	NO	CLEAR LUNGS	1 AFB	NOT DONE	neg	NORMAL		no afb	not done	sm-ve	YES		not_ontx		19	15-24	2-8wks
814286	18-Dec-13	FEMALE	NO	CLEAR LUNGS	NO AFB SEEN	NOT DONE	neg	NORMAL		no afb	not done	sm-ve	YES		not_ontx		35	>=35	<2
812350	11-Sep-13	FEMALE	NO	CLEAR LUNGS	NO AFB SEEN	NO AFB SEEN	pos	NORMAL		no afb	no afb	sm-ve	YES		not_ontx		51	>=35	2-8wks
810604	14-Jun-13	FEMALE	NO	CLEAR LUNGS	NO AFB SEEN	NOT DONE	neg	NORMAL		no afb	not done	sm-ve	YES		not_ontx		40	>=35	2-8wks
810110	10-May-13	MALE	NO	CLEAR LUNGS	NO AFB SEEN	NO AFB SEEN	neg	NORMAL		no afb	no afb	sm-ve	YES		not_ontx		41	>=35	2-8wks
812537	20-Sep-13	MALE	YES	CLEAR LUNGS	NO AFB SEEN	NOT DONE	pos	NORMAL		no afb	not done	sm-ve	YES		not_ontx		36	>=35	2-8wks
804015	13-Feb-13	FEMALE	NO	CLEAR	NO AFB SEEN	NO AFB SEEN	pos	NORMAL		no afb	no afb	sm-ve	YES		not_ontx		40	>=35	>8 weeks
802209	27-Aug-12	FEMALE	NO	CLEAR LUNG	NO AFB SEEN	NO AFB SEEN	pos	NORMAL		no afb	no afb	sm-ve	YES		not_ontx		41	>=35	<2
813187	16-Oct-13	MALE	NO	CLEAR LUNGS	NO AFB SEEN	NO AFB SEEN	pos	NORMAL		no afb	no afb	sm-ve	YES		not_ontx		34	25-34	2-8wks
813862	21-Nov-13	FEMALE	NO	CLEAR LUNGS	NO AFB SEEN	NOT DONE	pos	NORMAL		no afb	not done	sm-ve	YES		not_ontx		32	25-34	2-8wks
810649	18-Jun-13	MALE	NO	LYMPHADENOPATHY	NO AFB SEEN	NO AFB SEEN	neg	NORMAL		no afb	no afb	sm-ve	YES		not_ontx		45	>=35	>8 weeks
814767	20-Jan-14	FEMALE	YES	A LESION	NO AFB SEEN	NO AFB SEEN	pos	NORMAL		no afb	no afb	sm-ve	YES		not_ontx		25	25-34	2-8wks
813819	19-Nov-13	MALE	NO	CLEAR LUNGS	NO AFB SEEN	NO AFB SEEN	pos	NORMAL		no afb	no afb	sm-ve	YES		not_ontx		36	>=35	<2
815410	26-Feb-14	FEMALE	NO	CLEAR LUNGS	NO AFB SEEN	NOT DONE	pos	NORMAL		no afb	not done	sm-ve	YES		not_ontx		36	>=35	2-8wks
801441	13-Jul-12	FEMALE	NO	CLEAR LUNGS.CARDIOTHORACIC RATIO 53;1	NO AFB SEEN	SAMPLE NOT RECEIVED	neg	NORMAL		no afb	not done	sm-ve	YES		not_ontx		34	25-34	<2
815148	11-Feb-14	MALE	NO	CLEAR LUNGS	NO AFB SEEN	NOT DONE	neg	NORMAL		no afb	not done	sm-ve	YES		not_ontx		24	15-24	<2
813403	30-Oct-13	FEMALE	NO	CLEAR LUNGS	NO AFB SEEN	NOT DONE	neg	NORMAL		no afb	not done	sm-ve	YES		not_ontx		16	15-24	<2
815969	31-Mar-14	FEMALE	YES	CLEAR LUNGS	NO AFB SEEN	NO AFB SEEN	pos	NORMAL		no afb	no afb	sm-ve	YES		not_ontx		37	>=35	2-8wks
815516	05-Mar-14	MALE	NO	BILATERAL HILAR OPACITIES	NO AFB SEEN	NOT DONE	neg	NORMAL		no afb	not done	sm-ve	YES		not_ontx		25	25-34	<2
815190	13-Feb-14	FEMALE	NO	CARDIOMEGALY	NO AFB SEEN	NO AFB SEEN	neg	NORMAL		no afb	no afb	sm-ve	YES		not_ontx		35	>=35	2-8wks
801298	06-Jul-12	MALE	NO	NO ACTIVE P.T.B./LESION	NO AFB SEEN	NOT DONE	pos	NORMAL		no afb	not done	sm-ve	YES		not_ontx		40	>=35	2-8wks
804788	13-Mar-13	FEMALE	NO	CLEAR LUNGS NO SCORE TIMED OUT WHILE PROCESSING	NO AFB SEEN	NO AFB SEEN	neg	NORMAL		no afb	no afb	sm-ve	YES		not_ontx		20	15-24	<2
800794	17-May-12	FEMALE	NO	CLEAR LUNGS, NO OPACITIES.	NO AFB SEEN	SAMPLE NOT RECEIVED	pos	NORMAL		no afb	not done	sm-ve	YES		not_ontx		27	25-34	<2
802210	27-Aug-12	MALE	NO	CLEAR LUNGS	NO AFB SEEN	NO AFB SEEN	neg	NORMAL		no afb	no afb	sm-ve	YES		not_ontx		37	>=35	2-8wks
814809	22-Jan-14	MALE	NO	CLEAR LUNGS	NO AFB SEEN	NOT DONE	pos	NORMAL		no afb	not done	sm-ve	YES		not_ontx		31	25-34	<2
814797	21-Jan-14	FEMALE	NO	CLEAR LUNGS	NO AFB SEEN	NOT DONE	neg	NORMAL		no afb	not done	sm-ve	YES		not_ontx		23	15-24	2-8wks
805297	22-Apr-13	FEMALE	NO	CLEAR LUNGS	NO AFB SEEN	NO AFB SEEN	neg	NORMAL		no afb	no afb	sm-ve	YES		not_ontx		58	>=35	2-8wks
812980	10-Oct-13	FEMALE	YES	CLEAR LUNGS. 70%. PROBLEM WITH SCORING. SCORED AFTER A DAY	NO AFB SEEN	NO AFB SEEN	pos	NORMAL		no afb	no afb	sm-ve	YES		not_ontx		56	>=35	2-8wks
802486	12-Sep-12	MALE	NO	CLEAR LUNGS	NO AFB SEEN	NO AFB SEEN	neg	NORMAL		no afb	no afb	sm-ve	YES		not_ontx		39	>=35	2-8wks
802750	17-Sep-12	FEMALE	NO		NO AFB SEEN	NO AFB SEEN	neg	NORMAL		no afb	no afb	sm-ve	YES		not_ontx		28	25-34	<2
800282	02-May-12	MALE	NO	CLEAR LUNGS	NO AFB SEEN	NO AFB SEEN	neg	NORMAL		no afb	no afb	sm-ve	YES		not_ontx		45	>=35	2-8wks
811955	28-Aug-13	MALE	NO	CLEAR LUNGS	NO AFB SEEN	NOT DONE	pos	NORMAL		no afb	not done	sm-ve	YES		not_ontx		24	15-24	<2
801374	11-Jul-12	FEMALE	NO	NO ACTIVE P.T.B.	NO AFB SEEN	NO AFB SEEN	pos	NORMAL		no afb	no afb	sm-ve	YES		not_ontx		31	25-34	>8 weeks
811897	26-Aug-13	MALE	NO	CLEAR LUNGS	NO AFB SEEN	NO AFB SEEN	neg	NORMAL		no afb	no afb	sm-ve	YES		not_ontx		57	>=35	2-8wks
804969	27-Mar-13	MALE	NO	CLEAR LUNGS	NO AFB SEEN	NO AFB SEEN	neg	NORMAL		no afb	no afb	sm-ve	YES		not_ontx		42	>=35	2-8wks
801614	11-Jul-12	FEMALE	NO	CLEAR LUNGS	NO AFB SEEN	NOT DONE	neg	NORMAL		no afb	not done	sm-ve	YES		not_ontx		22	15-24	2-8wks
815547	07-Mar-14	FEMALE	YES	CLEAR LUNGS	NO AFB SEEN	NO AFB SEEN	pos	NORMAL		no afb	no afb	sm-ve	YES		not_ontx		32	25-34	2-8wks
814039	04-Dec-13	MALE	NO	CLEAR LUNGS	NO AFB SEEN	NOT DONE	neg	NORMAL		no afb	not done	sm-ve	YES		not_ontx		23	15-24	2-8wks
804664	05-Mar-13	MALE	NO	CLEAR LUNGS	NO AFB SEEN	NO AFB SEEN	pos	NORMAL		no afb	no afb	sm-ve	YES		not_ontx		37	>=35	2-8wks
811084	16-Jul-13	MALE	NO	CLEAR LUNGS	NO AFB SEEN	NOT DONE	neg	NORMAL		no afb	not done	sm-ve	YES		not_ontx		27	25-34	2-8wks
815090	07-Feb-14	MALE	NO	CLEAR LUNGS	NO AFB SEEN	NOT DONE	neg	NORMAL		no afb	not done	sm-ve	YES		not_ontx		25	25-34	2-8wks
803886	14-Jan-13	MALE	YES	CLEAR LUNGS	NO AFB SEEN	NOT DONE	pos	NORMAL		no afb	not done	sm-ve	YES		not_ontx		34	25-34	<2
800186	02-May-12	FEMALE	NO	CLEAR LUNGS	NO AFB SEEN	NO AFB SEEN	pos	NORMAL		no afb	no afb	sm-ve	YES		not_ontx		38	>=35	2-8wks
804205	05-Feb-13	MALE	YES	CLEAR LUNGS	NO AFB SEEN	NO AFB SEEN	pos	NORMAL		no afb	no afb	sm-ve	YES		not_ontx		63	>=35	2-8wks
813823	19-Nov-13	FEMALE	NO	CLEAR LUNGS	NO AFB SEEN	NOT DONE	pos	NORMAL		no afb	not done	sm-ve	YES		not_ontx		25	25-34	2-8wks
805361	25-Apr-13	MALE	NO	HILAR NODULAR OPACITIES	NO AFB SEEN	NO AFB SEEN	pos	NORMAL		no afb	no afb	sm-ve	YES		not_ontx		42	>=35	2-8wks
811883	26-Aug-13	FEMALE	NO	CLEAR LUNGS	NO AFB SEEN	NO AFB SEEN	neg	NORMAL		no afb	no afb	sm-ve	YES		not_ontx		40	>=35	<2
814410	27-Dec-13	MALE	YES	LYMPHADENOPATHY	NO AFB SEEN	NOT DONE	pos	NORMAL		no afb	not done	sm-ve	YES		not_ontx		50	>=35	2-8wks
814390	26-Dec-13	MALE	NO	CLEAR LUNBGS	NO AFB SEEN	NO AFB SEEN	pos	NORMAL		no afb	no afb	sm-ve	YES		not_ontx		40	>=35	<2
803516	07-Dec-12	MALE	NO	CLEAR LUNGS	NO AFB SEEN	NO AFB SEEN	neg	NORMAL		no afb	no afb	sm-ve	YES		not_ontx		20	15-24	2-8wks
815196	13-Feb-14	MALE	NO	CLEAR LUNGS	NO AFB SEEN	NO AFB SEEN	neg	NORMAL		no afb	no afb	sm-ve	YES		not_ontx		48	>=35	<2
802172	24-Jul-12	FEMALE	NO	CLEAR LUNGS	NO AFB SEEN	NO AFB SEEN	pos	NORMAL		no afb	no afb	sm-ve	YES		not_ontx		39	>=35	2-8wks
815686	14-Mar-14	FEMALE	YES	CLEAR LUNGS	NO AFB SEEN	NO AFB SEEN	neg	NORMAL		no afb	no afb	sm-ve	YES		not_ontx		38	>=35	2-8wks
813719	13-Nov-13	FEMALE	NO	CLEAR LUNGS	NO AFB SEEN	NOT DONE	neg	NORMAL		no afb	not done	sm-ve	YES		not_ontx		24	15-24	<2
801763	13-Aug-12	FEMALE	YES	NO ACTIVE PTB LESION	NO AFB SEEN	NO AFB SEEN	pos	NORMAL		no afb	no afb	sm-ve	YES		not_ontx		49	>=35	>8 weeks
802231	28-Aug-12	FEMALE	NO	CLEAR LUNGS	NO AFB SEEN	NO AFB SEEN	neg	NORMAL		no afb	no afb	sm-ve	YES		not_ontx		65	>=35	2-8wks
804645	04-Mar-13	FEMALE	NO	CLEARE LUNGS NO SCORE TIMED OUT WHILE PROCESSING	NO AFB SEEN	NOT DONE	neg	NORMAL		no afb	not done	sm-ve	YES		not_ontx				2-8wks
813743	14-Nov-13	MALE	NO	CLEAR LUNGS	NO AFB SEEN	NO AFB SEEN	pos	NORMAL		no afb	no afb	sm-ve	YES		not_ontx		34	25-34	2-8wks
812539	20-Sep-13	MALE	NO	CLEAR LUNGS	NO AFB SEEN	NO AFB SEEN	unk	NORMAL		no afb	no afb	sm-ve	YES		not_ontx		21	15-24	2-8wks
803772	04-Jan-13	FEMALE	NO	CLEAR LUNGS	NO AFB SEEN	NOT DONE	neg	NORMAL		no afb	not done	sm-ve	YES		not_ontx		55	>=35	>8 weeks
804444	25-Feb-13	MALE	NO	CLEAR LUNGS	NO AFB SEEN	NOT DONE	pos	NORMAL		no afb	not done	sm-ve	YES		not_ontx		36	>=35	<2
803975	22-Jan-13	MALE	YES	CLEAR LUNGS	NO AFB SEEN	NO AFB SEEN	pos	NORMAL		no afb	no afb	sm-ve	YES		not_ontx		46	>=35	2-8wks
804992	28-Mar-13	FEMALE	NO	CLEAR NLUNGS	NO AFB SEEN	NO AFB SEEN	neg	NORMAL		no afb	no afb	sm-ve	YES		not_ontx		21	15-24	2-8wks
813522	04-Nov-13	FEMALE	NO	CLEAR LUNGS	NO AFB SEEN	NO AFB SEEN	neg	NORMAL		no afb	no afb	sm-ve	YES		not_ontx		39	>=35	<2
804293	12-Feb-13	MALE	NO	CLEAR LUNGS	NO AFB SEEN	NO AFB SEEN	neg	NORMAL		no afb	no afb	sm-ve	YES		not_ontx		28	25-34	2-8wks
803419	28-Nov-12	MALE	YES	CLEAR LUNGS	NO AFB SEEN	NO AFB SEEN	neg	NORMAL		no afb	no afb	sm-ve	YES		not_ontx		32	25-34	<2
802713	13-Sep-12	FEMALE	NO	CLEAR LUNGS	NO AFB SEEN	NO AFB SEEN	pos	NORMAL		no afb	no afb	sm-ve	YES		not_ontx		23	15-24	2-8wks
814844	23-Jan-14	FEMALE	NO	CLEAR LUNGS	NO AFB SEEN	NOT DONE	neg	NORMAL		no afb	not done	sm-ve	YES		not_ontx		26	25-34	<2
810249	20-May-13	MALE	NO	HILAR NODULAR OPACITIES	NO AFB SEEN	SAMPLE NOT RECEIVED	pos	NORMAL		no afb	not done	sm-ve	YES		not_ontx		27	25-34	2-8wks
804937	26-Mar-13	FEMALE	NO	CLEAR LUNGS.CARDIOTHORACIC RATIO 0.54.1 NO SCORE TIMED OUT W.P	NO AFB SEEN	SAMPLE NOT RECEIVED	neg	NORMAL		no afb	not done	sm-ve	YES		not_ontx		36	>=35	<2
815930	28-Mar-14	MALE	NO	CLEAR LUNGS	NO AFB SEEN	NO AFB SEEN	neg	NORMAL		no afb	no afb	sm-ve	YES		not_ontx		22	15-24	2-8wks
800165	27-Apr-12	FEMALE	YES	CLEAR LUNGS.	NO AFB SEEN	NOT DONE	pos	NORMAL		no afb	not done	sm-ve	YES		not_ontx		51	>=35	2-8wks
815371	24-Feb-14	FEMALE	NO	CLEAR LUNGS	NO AFB SEEN	NOT DONE	neg	NORMAL		no afb	not done	sm-ve	YES		not_ontx		32	25-34	2-8wks
814354	23-Dec-13	MALE	NO	CLEAR LUNGS	NO AFB SEEN	NOT DONE	unk	NORMAL		no afb	not done	sm-ve	YES		not_ontx		33	25-34	2-8wks
814916	28-Jan-14	FEMALE	NO	CLEAR LUNGS	NO AFB SEEN	NOT DONE	pos	NORMAL		no afb	not done	sm-ve	YES		not_ontx		31	25-34	<2
804354	19-Feb-13	FEMALE	NO	CLEAR LUNGS	NO AFB SEEN	NO AFB SEEN	unk	NORMAL		no afb	no afb	sm-ve	YES		not_ontx		31	25-34	2-8wks
812925	08-Oct-13	MALE	YES	CLEAR LUNGS. 69%. PROBLEM WITH SCORING. SCORED AFTER A DAY	NO AFB SEEN	NOT DONE	pos	NORMAL		no afb	not done	sm-ve	YES		not_ontx		49	>=35	2-8wks
813374	29-Oct-13	MALE	NO	CLEAR LUNGS	NO AFB SEEN	NO AFB SEEN	neg	NORMAL		no afb	no afb	sm-ve	YES		not_ontx		38	>=35	<2
815839	21-Mar-14	FEMALE	NO	CLEAR LUNGS	NO AFB SEEN	NO AFB SEEN	pos	NORMAL		no afb	no afb	sm-ve	YES		not_ontx		33	25-34	2-8wks
801408	05-Jul-12	FEMALE	NO	NO ACTIVE P.T.B/LESION	NO AFB SEEN	NO AFB SEEN	neg	NORMAL		no afb	no afb	sm-ve	YES		not_ontx		34	25-34	>8 weeks
803768	03-Jan-13	MALE	NO	CLEAR LUNGS	NO AFB SEEN	NO AFB SEEN	neg	NORMAL		no afb	no afb	sm-ve	YES		not_ontx		22	15-24	2-8wks
801467	10-Jul-12	FEMALE	YES	NO ACTIVE TB LESIONS	NO AFB SEEN	NO AFB SEEN	pos	NORMAL		no afb	no afb	sm-ve	YES		not_ontx		30	25-34	2-8wks
803740	03-Jan-13	FEMALE	NO	CLEAR LUNGS	NO AFB SEEN	NO AFB SEEN	neg	NORMAL		no afb	no afb	sm-ve	YES		not_ontx		79	>=35	2-8wks
801250	16-Jul-12	FEMALE	NO	CLEAR LUNGS	NO AFB SEEN	NO AFB SEEN	neg	NORMAL		no afb	no afb	sm-ve	YES		not_ontx		22	15-24	2-8wks
812177	09-Sep-13	FEMALE	NO	CLEAR LUNGS	NO AFB SEEN	NO AFB SEEN	neg	NORMAL		no afb	no afb	sm-ve	YES		not_ontx		22	15-24	>8 weeks
811792	21-Aug-13	FEMALE	NO	CLEAR LUNGS	NO AFB SEEN	NO AFB SEEN	pos	NORMAL		no afb	no afb	sm-ve	YES		not_ontx		42	>=35	2-8wks
812896	07-Oct-13	MALE	YES	CLEAR LUNGS	NO AFB SEEN	NO AFB SEEN	neg	NORMAL		no afb	no afb	sm-ve	YES		not_ontx		35	>=35	2-8wks
803420	28-Nov-12	FEMALE	NO	CLEAR LUNGS	NO AFB SEEN	NOT DONE	pos	NORMAL		no afb	not done	sm-ve	YES		not_ontx		44	>=35	2-8wks
804609	28-Feb-13	MALE	NO	CLEAR LUNGS	NO AFB SEEN	NOT DONE	neg	NORMAL		no afb	not done	sm-ve	YES		not_ontx		34	25-34	<2
813752	15-Nov-13	FEMALE	NO	CLEAR LUNGS	NO AFB SEEN	NOT DONE	neg	NORMAL		no afb	not done	sm-ve	YES		not_ontx		23	15-24	<2
800918	27-Jun-12	MALE	NO	NO ACTIVE TB LESIONS.	NO AFB SEEN	NO AFB SEEN	unk	NORMAL		no afb	no afb	sm-ve	YES		not_ontx		58	>=35	<2
802337	03-Sep-12	MALE	YES	CLEAR LUNGS	NO AFB SEEN	SAMPLE NOT RECEIVED	unk	NORMAL		no afb	not done	sm-ve	YES		not_ontx		16	15-24	2-8wks
803441	03-Dec-12	FEMALE	NO	CLEAR LUNGS	NO AFB SEEN	NO AFB SEEN	neg	NORMAL		no afb	no afb	sm-ve	YES		not_ontx		38	>=35	2-8wks
815606	11-Mar-14	MALE	NO	CLEAR LUNGS	NO AFB SEEN	NO AFB SEEN	pos	NORMAL		no afb	no afb	sm-ve	YES		not_ontx		36	>=35	2-8wks
804074	29-Jan-13	FEMALE	NO	HILUM NODULAR OPACXITIES	NO AFB SEEN	4 AFB	pos	NORMAL		no afb	no afb	sm-ve	YES		not_ontx		35	>=35	2-8wks
801275	16-Jul-12	MALE	NO	CLEAR LUNGS	NO AFB SEEN	NO AFB SEEN	pos	NORMAL		no afb	no afb	sm-ve	YES		not_ontx		34	25-34	<2
810652	18-Jun-13	MALE	NO	CLEAR LUNGS	NO AFB SEEN	NO AFB SEEN	pos	NORMAL		no afb	no afb	sm-ve	YES		not_ontx		31	25-34	<2
802700	20-Sep-12	MALE	NO	CLEAR LUNGS	NO AFB SEEN	NO AFB SEEN	neg	NORMAL		no afb	no afb	sm-ve	YES		not_ontx		18	15-24	<2
803499	04-Dec-12	MALE	NO	CLEAR LUNGS	NO AFB SEEN	NOT DONE	neg	NORMAL		no afb	not done	sm-ve	YES		not_ontx		27	25-34	<2
802008	27-Aug-12	FEMALE	NO	CLEAR LUNGS	NO AFB SEEN	NO AFB SEEN	pos	NORMAL		no afb	no afb	sm-ve	YES		not_ontx		34	25-34	2-8wks
814848	23-Jan-14	MALE	NO	CLEAR LUNGS	NO AFB SEEN	NOT DONE	pos	NORMAL		no afb	not done	sm-ve	YES		not_ontx		34	25-34	<2
813772	18-Nov-13	FEMALE	NO	CLEAR LUNGS	NO AFB SEEN	NO AFB SEEN	pos	NORMAL		no afb	no afb	sm-ve	YES		not_ontx		38	>=35	2-8wks
814262	17-Dec-13	FEMALE	NO	CLEAR LUNGS	NO AFB SEEN	NO AFB SEEN	neg	NORMAL		no afb	no afb	sm-ve	YES		not_ontx		32	25-34	>8 weeks
812349	11-Sep-13	FEMALE	NO	CLEAR LUNGS	NO AFB SEEN	NOT DONE	pos	NORMAL		no afb	not done	sm-ve	YES		not_ontx		24	15-24	2-8wks
803418	28-Nov-12	FEMALE	NO	CLEAR LUNGS	NO AFB SEEN	NO AFB SEEN	pos	NORMAL		no afb	no afb	sm-ve	YES		not_ontx		32	25-34	2-8wks
815013	03-Feb-14	MALE	NO	CLEAR LUNGS	NO AFB SEEN	NOT DONE	neg	NORMAL		no afb	not done	sm-ve	YES		not_ontx		34	25-34	2-8wks
813597	06-Nov-13	FEMALE	NO	CLEAR LUNGS	NO AFB SEEN	NO AFB SEEN	pos	NORMAL		no afb	no afb	sm-ve	YES		not_ontx		37	>=35	2-8wks
802095	02-Aug-12	MALE	NO	CLEAR LUNGS	NO AFB SEEN	SAMPLE NOT RECEIVED	neg	NORMAL		no afb	not done	sm-ve	YES		not_ontx		33	25-34	<2
801473	12-Jul-12	FEMALE	NO	NO ACTIVE P.T.B./LESION	NO AFB SEEN	NO AFB SEEN	neg	NORMAL		no afb	no afb	sm-ve	YES		not_ontx		24	15-24	2-8wks
800064	07-May-12	MALE	YES	CLEAR LUNGS	NO AFB SEEN	NO AFB SEEN	neg	NORMAL		no afb	no afb	sm-ve	YES	08-May-13	on_tbtx	366	25	25-34	>8 weeks
802293	30-Aug-12	MALE	NO	CLEAR LUNGS	NO AFB SEEN	SAMPLE NOT RECEIVED	neg	NORMAL		no afb	not done	sm-ve	YES		not_ontx		21	15-24	<2
803621	18-Dec-12	MALE	YES	CLEAR LUNGS	NO AFB SEEN	NO AFB SEEN	pos	NORMAL		no afb	no afb	sm-ve	YES		not_ontx		48	>=35	<2
810730	25-Jun-13	MALE	NO	CLEAR LUNGS	NO AFB SEEN	AWAITING	pos	NORMAL		no afb	not done	sm-ve	YES		not_ontx		42	>=35	<2
801617	29-Jun-12	FEMALE	NO	CLEAR LUNGS. NORMAL XRAY	NO AFB SEEN	SAMPLE NOT RECEIVED	pos	NORMAL		no afb	not done	sm-ve	YES		not_ontx		25	25-34	>8 weeks
802461	11-Sep-12	FEMALE	NO	CLEAR LUNGS	NO AFB SEEN	NO AFB SEEN	neg	NORMAL		no afb	no afb	sm-ve	YES		not_ontx		24	15-24	>8 weeks
801544	29-Jun-12	FEMALE	YES	CLEAR LUGS	NO AFB SEEN	SAMPLE NOT RECEIVED	pos	NORMAL		no afb	not done	sm-ve	YES		not_ontx		38	>=35	2-8wks
810258	21-May-13	MALE	NO	OPACIFICATION IN THE LATERALAPEX OF THE LOWER LOBE OF THE RT LUNG	NO AFB SEEN	SAMPLE NOT RECEIVED	pos	NORMAL		no afb	not done	sm-ve	YES		not_ontx		44	>=35	2-8wks
815620	11-Mar-14	FEMALE	NO	CLEAR LUNGS	NO AFB SEEN	NO AFB SEEN	pos	NORMAL		no afb	no afb	sm-ve	YES		not_ontx		44	>=35	2-8wks
801978	24-Aug-12	MALE	NO	CLEAR LUNGS	NO AFB SEEN	SAMPLE NOT RECEIVED	neg	NORMAL		no afb	not done	sm-ve	YES		not_ontx		27	25-34	<2
800562	21-Jun-12	FEMALE	NO	CLEAR LUNGS	NO AFB SEEN	NO AFB SEEN	neg	NORMAL		no afb	no afb	sm-ve	YES		not_ontx		28	25-34	2-8wks
805115	09-Apr-13	FEMALE	NO	CLEAR LUNGS	NO AFB SEEN	NO AFB SEEN	pos	NORMAL		no afb	no afb	sm-ve	YES		not_ontx		33	25-34	2-8wks
800913	10-May-12	FEMALE	NO	CLEAR LUNGS	NO AFB SEEN	SAMPLE NOT RECEIVED	neg	NORMAL		no afb	not done	sm-ve	YES		not_ontx		56	>=35	<2
814436	30-Dec-13	FEMALE	NO	CLEAR LUNGS	NO AFB SEEN	NO AFB SEEN	pos	NORMAL		no afb	no afb	sm-ve	YES		not_ontx		23	15-24	2-8wks
801450	13-Jul-12	FEMALE	NO	CLEAR LUNGS	NO AFB SEEN	NO AFB SEEN	neg	NORMAL		no afb	no afb	sm-ve	YES	22-May-12	on_tbtx		24	15-24	<2
815950	31-Mar-14	FEMALE	NO	CLEAR LUNGS	NO AFB SEEN	NO AFB SEEN	pos	NORMAL		no afb	no afb	sm-ve	YES		not_ontx		50	>=35	2-8wks
815132	10-Feb-14	FEMALE	NO	CLEAR LUNGS	NO AFB SEEN	NO AFB SEEN	neg	NORMAL		no afb	no afb	sm-ve	YES		not_ontx		34	25-34	>8 weeks
805159	11-Apr-13	MALE	NO	CLEAR LUNGS NO SCORE TIMED WHILE PROCESSING	NO AFB SEEN	SAMPLE NOT RECEIVED	neg	NORMAL		no afb	not done	sm-ve	YES		not_ontx		23	15-24	2-8wks
802024	30-Jul-12	FEMALE	YES	HILUM NODULAR OPACITIES	NO AFB SEEN	NO AFB SEEN	pos	NORMAL		no afb	no afb	sm-ve	YES		not_ontx		42	>=35	2-8wks
814856	24-Jan-14	FEMALE	NO	CLEAR LUNGS	NO AFB SEEN	AWAITING	neg	NORMAL		no afb	not done	sm-ve	YES		not_ontx		15	15-24	<2
802321	03-Sep-12	MALE	NO	PNEUMONIA ON THE LOWER LOBE OF THE LT LUNG	NO AFB SEEN	NO AFB SEEN	pos	NORMAL		no afb	no afb	sm-ve	YES		not_ontx		45	>=35	<2
804904	22-Mar-13	FEMALE	NO	CLEAR LUNGS NO SCORE TIMED OUT WHILE PROCESSING	NO AFB SEEN	SAMPLE NOT RECEIVED	neg	NORMAL		no afb	not done	sm-ve	YES		not_ontx		30	25-34	<2
803970	21-Jan-13	MALE	NO	CLEAR LUNGS	NO AFB SEEN	NO AFB SEEN	pos	NORMAL		no afb	no afb	sm-ve	YES		not_ontx		30	25-34	2-8wks
814800	21-Jan-14	FEMALE	NO	CLEAR LUNGS	NO AFB SEEN	NO AFB SEEN	pos	NORMAL		no afb	no afb	sm-ve	YES		not_ontx		35	>=35	2-8wks
813875	22-Nov-13	MALE	NO	LYMPHADENOPATHY	NO AFB SEEN	NO AFB SEEN	pos	NORMAL		no afb	no afb	sm-ve	YES		not_ontx		39	>=35	2-8wks
813087	21-Oct-13	FEMALE	YES	LYMPHADENOPATHY	NO AFB SEEN	NO AFB SEEN	pos	NORMAL		no afb	no afb	sm-ve	YES		not_ontx		28	25-34	2-8wks
802371	04-Sep-12	MALE	NO	CLEAR LUNGS	NO AFB SEEN	NO AFB SEEN	neg	NORMAL		no afb	no afb	sm-ve	YES		not_ontx		38	>=35	>8 weeks
804036	25-Jan-13	FEMALE	NO	CLEAR LUNGS	NO AFB SEEN	SAMPLE NOT RECEIVED	pos	NORMAL		no afb	not done	sm-ve	YES		not_ontx		47	>=35	>8 weeks
815453	28-Feb-14	MALE	NO	CLEAR LUNGS	NO AFB SEEN	NOT DONE	pos	NORMAL		no afb	not done	sm-ve	YES		not_ontx		36	>=35	2-8wks
801509	28-Jun-12	MALE	NO	CLEAR LUNGS	NO AFB SEEN	SAMPLE NOT RECEIVED	neg	NORMAL		no afb	not done	sm-ve	YES		not_ontx		29	25-34	<2
802510	20-Sep-12	FEMALE	NO	CLEAR LUNGS	NO AFB SEEN	NO AFB SEEN	pos	NORMAL		no afb	no afb	sm-ve	YES		not_ontx		35	>=35	2-8wks
810440	04-Jun-13	MALE	NO		NO AFB SEEN	SAMPLE NOT RECEIVED	unk	NORMAL		no afb	not done	sm-ve	YES		not_ontx		36	>=35	2-8wks
812152	06-Sep-13	FEMALE	NO	CLEAR LUNGS	NOT DONE	NO AFB SEEN	neg	NORMAL		not done	no afb	sm-ve	YES		not_ontx		16	15-24	<2
804190	04-Feb-13	MALE	YES	CLEAR LUNGS	NO AFB SEEN	NO AFB SEEN	neg	NORMAL		no afb	no afb	sm-ve	YES		not_ontx		37	>=35	2-8wks
805157	11-Apr-13	MALE	NO	CLEAR LUNGS	NO AFB SEEN	SAMPLE NOT RECEIVED	neg	NORMAL		no afb	not done	sm-ve	YES		not_ontx		26	25-34	2-8wks
804679	06-Mar-13	MALE	NO	CLEAR LUNGS NO SCORE TIMED OUT WHILE PROCESSING	NO AFB SEEN	NO AFB SEEN	neg	NORMAL		no afb	no afb	sm-ve	YES		not_ontx		43	>=35	2-8wks
801290	23-Jul-12	FEMALE	YES	ACTIVE P.T,B/LESION IN THE UPPER LOBE OF THE LT LUNG.	NO AFB SEEN	NO AFB SEEN	pos	NORMAL		no afb	no afb	sm-ve	YES		not_ontx		35	>=35	<2
810191	15-May-13	MALE	NO	CLEAR LUNGS	NO AFB SEEN	SAMPLE NOT RECEIVED	neg	NORMAL		no afb	not done	sm-ve	YES		not_ontx		49	>=35	<2
811914	27-Aug-13	MALE	NO	CLEAR LUNGS	NO AFB SEEN	AWAITING	neg	NORMAL		no afb	not done	sm-ve	YES		not_ontx		29	25-34	2-8wks
800046	08-May-12	FEMALE	NO	CLEAR LUNGS	NO AFB SEEN	NO AFB SEEN	neg	NORMAL		no afb	no afb	sm-ve	YES		not_ontx		32	25-34	<2
800755	13-Jun-12	FEMALE	NO	CLEAR LUNGS	NO AFB SEEN	SAMPLE NOT RECEIVED	neg	NORMAL		no afb	not done	sm-ve	YES		not_ontx		22	15-24	<2
805293	22-Apr-13	MALE	NO	CLEAR LUNGS	NO AFB SEEN	NO AFB SEEN	neg	NORMAL		no afb	no afb	sm-ve	YES		not_ontx		27	25-34	>8 weeks
800515	12-Jun-12	MALE	NO	PNEUMONIA IN THE LOWER LOBE OF THE LT LUNG	NO AFB SEEN	NO AFB SEEN	neg	NORMAL		no afb	no afb	sm-ve	YES		not_ontx		28	25-34	<2
802412	07-Sep-12	FEMALE	NO		NO AFB SEEN	SAMPLE NOT RECEIVED	neg	NORMAL		no afb	not done	sm-ve	YES		not_ontx		26	25-34	<2
815477	04-Mar-14	MALE	NO	CLEAR LUNGS	NO AFB SEEN	NO AFB SEEN	neg	NORMAL		no afb	no afb	sm-ve	YES		not_ontx		25	25-34	2-8wks
803826	09-Jan-13	MALE	NO	CLEAR LUNGS	NO AFB SEEN	NO AFB SEEN	neg	NORMAL		no afb	no afb	sm-ve	YES		not_ontx		34	25-34	>8 weeks
812027	30-Aug-13	FEMALE	NO	CLEAR LUNGS	NO AFB SEEN	NOT DONE	pos	NORMAL		no afb	not done	sm-ve	YES		not_ontx		33	25-34	2-8wks
810219	16-May-13	FEMALE	NO	CLEAR LUNGS	NO AFB SEEN	SAMPLE NOT RECEIVED	neg	NORMAL		no afb	not done	sm-ve	YES		not_ontx		62	>=35	<2
802232	28-Aug-12	FEMALE	YES	RT PLEURAL EFFUSION	NO AFB SEEN	NO AFB SEEN	pos	NORMAL		no afb	no afb	sm-ve	YES		not_ontx		33	25-34	>8 weeks
801257	25-Jul-12	MALE	YES	NO ACTIVE PTB LESIONS	NO AFB SEEN	SAMPLE NOT RECEIVED	pos	NORMAL		no afb	not done	sm-ve	YES		not_ontx		26	25-34	2-8wks
813856	21-Nov-13	FEMALE	NO	CLEAR LUNGS	NO AFB SEEN	NO AFB SEEN	neg	NORMAL		no afb	no afb	sm-ve	YES		not_ontx		24	15-24	2-8wks
802341	03-Sep-12	FEMALE	NO	CLEAR LUNGS	NO AFB SEEN	SAMPLE NOT RECEIVED	pos	NORMAL		no afb	not done	sm-ve	YES		not_ontx		32	25-34	<2
801341	20-Jul-12	FEMALE	NO	CLEAR LUNGS	NO AFB SEEN	NO AFB SEEN	pos	NORMAL		no afb	no afb	sm-ve	YES		not_ontx		19	15-24	<2
810265	21-May-13	MALE	NO	HILAR OPACIFICATION	NO AFB SEEN	NO AFB SEEN	neg	NORMAL		no afb	no afb	sm-ve	YES		not_ontx		70	>=35	<2
813349	28-Oct-13	FEMALE	NO	CLEAR LUNGS	NO AFB SEEN	NO AFB SEEN	pos	NORMAL		no afb	no afb	sm-ve	YES		not_ontx		31	25-34	2-8wks
804765	13-Mar-13	MALE	NO	CLEAR LUNGS NO SCORE TIMED OUT WHILE PROCESSING	NO AFB SEEN	NO AFB SEEN	neg	NORMAL		no afb	no afb	sm-ve	YES		not_ontx		21	15-24	2-8wks
813995	02-Dec-13	MALE	NO	CLEAR LUNGS	NO AFB SEEN	NO AFB SEEN	pos	NORMAL		no afb	no afb	sm-ve	YES		not_ontx		29	25-34	2-8wks
812933	09-Oct-13	FEMALE	NO	CLEAR LUNGS. 88%. PROBLEM WITH SCORING. SCORED AFTER A DAY	NO AFB SEEN	NO AFB SEEN	pos	NORMAL		no afb	no afb	sm-ve	YES		not_ontx		37	>=35	2-8wks
812115	04-Sep-13	MALE	NO	CLEAR LUNGS .NO SCORE TIMED OUT WHILE PROCESSING	NO AFB SEEN	NO AFB SEEN	neg	NORMAL		no afb	no afb	sm-ve	YES		not_ontx		53	>=35	<2
815896	25-Mar-14	MALE	YES	CLEAR LUNGS	NO AFB SEEN	NO AFB SEEN	pos	NORMAL		no afb	no afb	sm-ve	YES		not_ontx		36	>=35	2-8wks
814346	20-Dec-13	MALE	YES	LYMPHADENOPATHY	NO AFB SEEN	NO AFB SEEN	pos	NORMAL		no afb	no afb	sm-ve	YES		not_ontx		34	25-34	2-8wks
801277	16-Jul-12	FEMALE	NO	CLEAR LUNGS	NO AFB SEEN	NO AFB SEEN	pos	NORMAL		no afb	no afb	sm-ve	YES		not_ontx		25	25-34	2-8wks
805212	16-Apr-13	FEMALE	NO	CLEAR LUNGS NO SCORE NO PATIENT FOUND	NOT DONE	NO AFB SEEN	neg	NORMAL		not done	no afb	sm-ve	YES		not_ontx				2-8wks
814109	06-Dec-13	FEMALE	NO	CLEAR LUNGS	NO AFB SEEN	NO AFB SEEN	neg	NORMAL		no afb	no afb	sm-ve	YES		not_ontx		40	>=35	>8 weeks
814233	16-Dec-13	MALE	NO	OPACIFICATION IN THE LOWER LOBE OF THE RT LUNG	NO AFB SEEN	NO AFB SEEN	neg	NORMAL		no afb	no afb	sm-ve	YES	26-Mar-14	on_tbtx	100	38	>=35	<2
811464	07-Aug-13	MALE	NO	CLEAR LUNGS	NO AFB SEEN	NO AFB SEEN	neg	NORMAL		no afb	no afb	sm-ve	YES		not_ontx		26	25-34	2-8wks
811582	13-Aug-13	FEMALE	NO	CLEAR LUNGS	NO AFB SEEN	NOT DONE	neg	NORMAL		no afb	not done	sm-ve	YES		not_ontx		19	15-24	<2
814588	07-Jan-14	MALE	NO	CLEAR LUNGS	NO AFB SEEN	NO AFB SEEN	neg	NORMAL		no afb	no afb	sm-ve	YES		not_ontx		32	25-34	2-8wks
810071	07-May-13	FEMALE	NO	HILAR NODULAR OPACITIES	NO AFB SEEN	NO AFB SEEN	neg	NORMAL		no afb	no afb	sm-ve	YES		not_ontx		21	15-24	2-8wks
805391	29-Apr-13	FEMALE	NO	CLEAR LUNGS	NO AFB SEEN	NO AFB SEEN	neg	NORMAL		no afb	no afb	sm-ve	YES		not_ontx		45	>=35	<2
814291	18-Dec-13	MALE	YES	BILATERAL HILAR ADENOPATHY	NO AFB SEEN	NO AFB SEEN	neg	NORMAL		no afb	no afb	sm-ve	YES		not_ontx		29	25-34	2-8wks
813616	07-Nov-13	FEMALE	NO	CLEAR LUNGS	NO AFB SEEN	NO AFB SEEN	neg	NORMAL		no afb	no afb	sm-ve	YES		not_ontx		23	15-24	2-8wks
804898	22-Mar-13	FEMALE	YES	CLEAR LUNGS NO SCORE TIMED OUT WHILE PROCESSING	NO AFB SEEN	NO AFB SEEN	pos	NORMAL		no afb	no afb	sm-ve	YES		not_ontx		48	>=35	2-8wks
813818	19-Nov-13	MALE	NO	CLEAR LUNGS	NO AFB SEEN	NOT DONE	neg	NORMAL		no afb	not done	sm-ve	YES		not_ontx		27	25-34	<2
813898	02-Dec-13	MALE	NO	LYMPHADENOPATHY	NO AFB SEEN	NO AFB SEEN	neg	NORMAL		no afb	no afb	sm-ve	YES		not_ontx		24	15-24	2-8wks
801951	22-Aug-12	MALE	NO	CLEAR LUNGS	NO AFB SEEN	NO AFB SEEN	unk	NORMAL		no afb	no afb	sm-ve	YES		not_ontx		28	25-34	<2
810984	04-Jul-13	FEMALE	NO	CLEAR LUNGS	NO AFB SEEN	NO AFB SEEN	neg	NORMAL		no afb	no afb	sm-ve	YES		not_ontx		30	25-34	2-8wks
801542	18-Jul-12	MALE	NO	CLEAR LUNGS	NO AFB SEEN	NO AFB SEEN	neg	NORMAL		no afb	no afb	sm-ve	YES		not_ontx		23	15-24	2-8wks
814592	08-Jan-14	FEMALE	NO	CLEAR LUNGS	NO AFB SEEN	NO AFB SEEN	pos	NORMAL		no afb	no afb	sm-ve	YES		not_ontx		28	25-34	2-8wks
804983	28-Mar-13	MALE	NO	CLEAR LUNGS	NO AFB SEEN	NO AFB SEEN	neg	NORMAL		no afb	no afb	sm-ve	YES		not_ontx		25	25-34	2-8wks
800939	04-Jun-12	FEMALE	NO	HILUM NODULAR OPACITIES/ INFILTRATIONS IN BOTH LUNGS. ACTIVE TB.	NO AFB SEEN	NO AFB SEEN	pos	NORMAL		no afb	no afb	sm-ve	YES		not_ontx		33	25-34	2-8wks
801894	20-Aug-12	FEMALE	NO	CARDIOTHORACIC RATIO 0.64;1	NO AFB SEEN	NO AFB SEEN	neg	NORMAL		no afb	no afb	sm-ve	YES		not_ontx		71	>=35	2-8wks
804322	15-Feb-13	MALE	NO	CLEAR LUNGS	NO AFB SEEN	NOT DONE	pos	NORMAL		no afb	not done	sm-ve	YES		not_ontx		37	>=35	2-8wks
815744	18-Mar-14	MALE	NO	CLEAR LUNGS	NO AFB SEEN	NO AFB SEEN	pos	NORMAL		no afb	no afb	sm-ve	YES		not_ontx		44	>=35	<2
803462	03-Dec-12	MALE	YES	CLEAR LUNGS	NO AFB SEEN	NO AFB SEEN	neg	NORMAL		no afb	no afb	sm-ve	YES		not_ontx		34	25-34	2-8wks
801631	25-Jun-12	FEMALE	NO	NO ACTIVE PTB	NO AFB SEEN	NO AFB SEEN	pos	NORMAL		no afb	no afb	sm-ve	YES		not_ontx		35	>=35	2-8wks
802702	13-Sep-12	FEMALE	NO	CLEAR LUNGS	NO AFB SEEN	NO AFB SEEN	pos	NORMAL		no afb	no afb	sm-ve	YES		not_ontx		52	>=35	2-8wks
813974	29-Nov-13	FEMALE	NO	CLEAR LUNGS	NO AFB SEEN	NO AFB SEEN	neg	NORMAL		no afb	no afb	sm-ve	YES		not_ontx		47	>=35	<2
815432	27-Feb-14	MALE	NO	LYMPHADENOPATHY	NO AFB SEEN	NO AFB SEEN	pos	NORMAL		no afb	no afb	sm-ve	YES		not_ontx		34	25-34	<2
811517	09-Aug-13	FEMALE	YES	CLEAR LUNGS	NO AFB SEEN	NO AFB SEEN	pos	NORMAL		no afb	no afb	sm-ve	YES		not_ontx		53	>=35	2-8wks
812415	16-Sep-13	MALE	NO	CLEAR LUNGS	NO AFB SEEN	NO AFB SEEN	neg	NORMAL		no afb	no afb	sm-ve	YES		not_ontx		20	15-24	2-8wks
815378	25-Feb-14	MALE	NO	CLEAR LUNGS	NO AFB SEEN	NO AFB SEEN	neg	NORMAL		no afb	no afb	sm-ve	YES		not_ontx		41	>=35	<2
813323	28-Oct-13	MALE	NO	CLEAR LUNGS	NO AFB SEEN	NO AFB SEEN	neg	NORMAL		no afb	no afb	sm-ve	YES		not_ontx		43	>=35	<2
814242	16-Dec-13	MALE	NO	CLEAR LUNGS	NO AFB SEEN	NO AFB SEEN	neg	NORMAL		no afb	no afb	sm-ve	YES		not_ontx		31	25-34	>8 weeks
811693	16-Aug-13	FEMALE	NO	CLEAR LUNGS	NO AFB SEEN	NO AFB SEEN	neg	NORMAL		no afb	no afb	sm-ve	YES		not_ontx		63	>=35	2-8wks
813248	25-Oct-13	MALE	NO	CLEAR LUNGS	NO AFB SEEN	NOT DONE	pos	NORMAL		no afb	not done	sm-ve	YES		not_ontx		34	25-34	2-8wks
815296	19-Feb-14	MALE	NO	CLEAR LUNGS	NO AFB SEEN	NO AFB SEEN	pos	NORMAL		no afb	no afb	sm-ve	YES		not_ontx		37	>=35	2-8wks
804378	20-Feb-13	MALE	NO	CLEAR LUNGS	NO AFB SEEN	NOT DONE	neg	NORMAL		no afb	not done	sm-ve	YES		not_ontx		35	>=35	2-8wks
811686	16-Aug-13	MALE	NO	CLEAR LUNGS	NO AFB SEEN	NO AFB SEEN	pos	NORMAL		no afb	no afb	sm-ve	YES		not_ontx		35	>=35	<2
812573	23-Sep-13	FEMALE	YES	CLEAR LUNGS	NO AFB SEEN	NO AFB SEEN	pos	NORMAL		no afb	no afb	sm-ve	YES		not_ontx		32	25-34	<2
813083	21-Oct-13	MALE	NO	LYMPHADENOPATHY.SECOND CXR ABNORMAL 90% BILATERAL HILAR ADENOPATHY	NO AFB SEEN	NO AFB SEEN	neg	NORMAL		no afb	no afb	sm-ve	YES		not_ontx		69	>=35	2-8wks
803667	24-Dec-12	FEMALE	NO	CLEAR LUNGS	NO AFB SEEN	NO AFB SEEN	neg	NORMAL		no afb	no afb	sm-ve	YES		not_ontx		33	25-34	<2
804212	05-Feb-13	FEMALE	NO	CLEAR LUNGS	NO AFB SEEN	NO AFB SEEN	neg	NORMAL		no afb	no afb	sm-ve	YES		not_ontx		23	15-24	2-8wks
814171	10-Dec-13	FEMALE	NO	CLEAR LUNGS	NO AFB SEEN	NOT DONE	pos	NORMAL		no afb	not done	sm-ve	YES		not_ontx		49	>=35	<2
813972	28-Nov-13	FEMALE	NO	CLEAR LUNGS	NO AFB SEEN	NO AFB SEEN	neg	NORMAL		no afb	no afb	sm-ve	YES		not_ontx		49	>=35	>8 weeks
804123	31-Jan-13	MALE	YES	CLEAR LUNGS	NO AFB SEEN	NO AFB SEEN	pos	NORMAL		no afb	no afb	sm-ve	YES		not_ontx		35	>=35	<2
800479	31-May-12	FEMALE	NO	CLEAR LUNGS, NO OPACITIES/LESION	NO AFB SEEN	NO AFB SEEN	neg	NORMAL		no afb	no afb	sm-ve	YES		not_ontx		28	25-34	<2
801461	09-Jul-12	FEMALE	NO	NO ACTIVE PTB LESION	NO AFB SEEN	NO AFB SEEN	pos	NORMAL		no afb	no afb	sm-ve	YES		not_ontx		35	>=35	2-8wks
800717	11-May-12	MALE	NO	CLEAR LUNGS	NO AFB SEEN	NO AFB SEEN	unk	NORMAL		no afb	no afb	sm-ve	YES		not_ontx		42	>=35	2-8wks
812331	10-Sep-13	FEMALE	NO	CLEAR LUNGS	NO AFB SEEN	NOT DONE	neg	NORMAL		no afb	not done	sm-ve	YES		not_ontx		20	15-24	2-8wks
800308	24-Apr-12	MALE	NO		NO AFB SEEN	NO AFB SEEN	neg	NORMAL		no afb	no afb	sm-ve	YES		not_ontx		22	15-24	2-8wks
804233	06-Feb-13	MALE	NO	HILUM OPACITIES	NO AFB SEEN	NO AFB SEEN	neg	NORMAL		no afb	no afb	sm-ve	YES		not_ontx		35	>=35	2-8wks
805392	29-Apr-13	MALE	NO	CLEAR LUNGS	NO AFB SEEN	NO AFB SEEN	neg	NORMAL		no afb	no afb	sm-ve	YES		not_ontx		33	25-34	>8 weeks
802021	30-Jul-12	FEMALE	NO	CLEAR LUNGS	NO AFB SEEN	NO AFB SEEN	neg	NORMAL		no afb	no afb	sm-ve	YES		not_ontx		21	15-24	<2
805419	30-Apr-13	MALE	YES	CLEAR LUNGS	NO AFB SEEN	NO AFB SEEN	neg	NORMAL		no afb	no afb	sm-ve	YES		not_ontx		30	25-34
810608	14-Jun-13	FEMALE	NO	PNEUMONIA IN THE RT LUNG	NO AFB SEEN	NO AFB SEEN	neg	NORMAL		no afb	no afb	sm-ve	YES		not_ontx		63	>=35	>8 weeks
814874	27-Jan-14	FEMALE	NO	CLEAR LUNGS	NO AFB SEEN	NO AFB SEEN	neg	NORMAL		no afb	no afb	sm-ve	YES		not_ontx		30	25-34	<2
802493	12-Sep-12	MALE	NO	CLEAR LUNGS	NO AFB SEEN	NOT DONE	neg	NORMAL		no afb	not done	sm-ve	YES		not_ontx		33	25-34	2-8wks
810263	21-May-13	MALE	NO	CLEAR LUNGS	NO AFB SEEN	NO AFB SEEN	neg	NORMAL		no afb	no afb	sm-ve	YES		not_ontx		60	>=35	2-8wks
810596	13-Jun-13	MALE	NO	CLEAR LUNGS	NO AFB SEEN	NO AFB SEEN	pos	NORMAL		no afb	no afb	sm-ve	YES		not_ontx		43	>=35	2-8wks
815059	05-Feb-14	FEMALE	NO	LT LUNG HILAR OPAXCITIES	NO AFB SEEN	NO AFB SEEN	pos	NORMAL		no afb	no afb	sm-ve	YES		not_ontx		23	15-24	2-8wks
801592	17-Jul-12	FEMALE	NO	CLEAR LUNGS	NO AFB SEEN	NO AFB SEEN	neg	NORMAL		no afb	no afb	sm-ve	YES		not_ontx		54	>=35	<2
814247	16-Dec-13	MALE	YES	BILATERAL OPACITICATION + LYMPHADENOPATHY	NOT DONE	NO AFB SEEN	pos	NORMAL		not done	no afb	sm-ve	YES		not_ontx		43	>=35	2-8wks
810764	27-Jun-13	MALE	NO	CLEAR LUNGS	NO AFB SEEN	NO AFB SEEN	neg	NORMAL		no afb	no afb	sm-ve	YES		not_ontx		68	>=35	2-8wks
814192	11-Dec-13	FEMALE	NO	CLEAR LUNGS	NO AFB SEEN	NO AFB SEEN	neg	NORMAL		no afb	no afb	sm-ve	YES		not_ontx		24	15-24
802023	30-Jul-12	MALE	NO	NO ACTIVE PTB SEEN	NO AFB SEEN	NO AFB SEEN	pos	NORMAL		no afb	no afb	sm-ve	YES		not_ontx		40	>=35	2-8wks
804167	04-Feb-13	FEMALE	NO	CLEAR LUNGS	NO AFB SEEN	NO AFB SEEN	pos	NORMAL		no afb	no afb	sm-ve	YES		not_ontx		23	15-24	2-8wks
804162	04-Feb-13	MALE	YES	CLEAR LUNGS	NO AFB SEEN	NO AFB SEEN	pos	NORMAL		no afb	no afb	sm-ve	YES		not_ontx		40	>=35	2-8wks
814784	20-Jan-14	MALE	NO	CLEAR LUNGS	NO AFB SEEN	NOT DONE	neg	NORMAL		no afb	not done	sm-ve	YES		not_ontx		23	15-24	2-8wks
805109	09-Apr-13	MALE	NO	CLEAR LUNGS	NO AFB SEEN	NO AFB SEEN	neg	NORMAL		no afb	no afb	sm-ve	YES		not_ontx		34	25-34	2-8wks
800698	15-May-12	FEMALE	NO	CLEAR LUNGS	NO AFB SEEN	NO AFB SEEN	pos	NORMAL		no afb	no afb	sm-ve	YES		not_ontx		54	>=35	<2
810610	14-Jun-13	MALE	NO	HILAR NODULAR OPACITIES	NO AFB SEEN	SAMPLE NOT RECEIVED	neg	NORMAL		no afb	not done	sm-ve	YES		not_ontx		45	>=35	2-8wks
804638	04-Mar-13	FEMALE	NO	CLEAR LUNGS	NO AFB SEEN	NO AFB SEEN	neg	NORMAL		no afb	no afb	sm-ve	YES		not_ontx		57	>=35	2-8wks
801214	18-Jul-12	MALE	YES	NO ACTIVE P.T.B./LESION	NO AFB SEEN	NO AFB SEEN	pos	NORMAL		no afb	no afb	sm-ve	YES		not_ontx		35	>=35	2-8wks
812366	11-Sep-13	FEMALE	NO	CLEAR LUNGS	NO AFB SEEN	NO AFB SEEN	neg	NORMAL		no afb	no afb	sm-ve	YES		not_ontx		67	>=35	>8 weeks
802332	03-Sep-12	FEMALE	NO	CLEAR LUNGS	NO AFB SEEN	NO AFB SEEN	pos	NORMAL		no afb	no afb	sm-ve	YES		not_ontx		44	>=35	<2
814421	27-Dec-13	MALE	NO	CLEAR LUNGS	NO AFB SEEN	NO AFB SEEN	neg	NORMAL		no afb	no afb	sm-ve	YES		not_ontx		34	25-34	2-8wks
804505	28-Feb-13	MALE	NO	CLEAR LUNGS	NO AFB SEEN	NO AFB SEEN	pos	NORMAL		no afb	no afb	sm-ve	YES		not_ontx		35	>=35	<2
801511	28-Jun-12	FEMALE	YES	CLEAR LUNGS	NO AFB SEEN	NO AFB SEEN	neg	NORMAL		no afb	no afb	sm-ve	YES		not_ontx		56	>=35	2-8wks
813352	29-Oct-13	MALE	NO	LYMPHADENOPATHY	NO AFB SEEN	NO AFB SEEN	neg	NORMAL		no afb	no afb	sm-ve	YES		not_ontx		32	25-34	<2
804893	21-Mar-13	MALE	NO	CLEAR LUNGS NO PATIENT FOUND	NO AFB SEEN	NO AFB SEEN	neg	NORMAL		no afb	no afb	sm-ve	YES		not_ontx		32	25-34	<2
803596	05-Dec-12	MALE	NO	CLEAR LUNGS	NO AFB SEEN	NO AFB SEEN	neg	NORMAL		no afb	no afb	sm-ve	YES		not_ontx		29	25-34	2-8wks
800446	28-May-12	MALE	NO	CLEAR LUNGS,NO ACTIVE P.T.B SEEN.NORMAL CHEST	NO AFB SEEN	NO AFB SEEN	neg	NORMAL		no afb	no afb	sm-ve	YES		not_ontx		20	15-24	<2
814178	11-Dec-13	FEMALE	NO	CLEAR LUNGS	NO AFB SEEN	NO AFB SEEN	unk	NORMAL		no afb	no afb	sm-ve	YES		not_ontx		43	>=35	2-8wks
814926	28-Jan-14	FEMALE	NO	CLEAR LUNGS	NO AFB SEEN	NOT DONE	pos	NORMAL		no afb	not done	sm-ve	YES		not_ontx		18	15-24	2-8wks
813831	20-Nov-13	FEMALE	NO	CLEAR LUNGS	NO AFB SEEN	NO AFB SEEN	neg	NORMAL		no afb	no afb	sm-ve	YES		not_ontx		32	25-34	2-8wks
812185	09-Sep-13	FEMALE	NO	CLEAR LUNGS	NO AFB SEEN	NO AFB SEEN	pos	NORMAL		no afb	no afb	sm-ve	YES		not_ontx		23	15-24	2-8wks
811074	16-Jul-13	FEMALE	NO	CLEAR LUNGS	NO AFB SEEN	NO AFB SEEN	pos	NORMAL		no afb	no afb	sm-ve	YES		not_ontx		32	25-34	<2
814858	24-Jan-14	MALE	NO	LYMPHADENOPATHY	NO AFB SEEN	NO AFB SEEN	neg	NORMAL		no afb	no afb	sm-ve	YES		not_ontx		34	25-34	2-8wks
811422	06-Aug-13	FEMALE	NO	LYMPHADENOPATHY	NO AFB SEEN	NOT DONE	neg	NORMAL		no afb	not done	sm-ve	YES		not_ontx		33	25-34	2-8wks
814818	21-Jan-14	MALE	NO	CLEAR LUNGS	NO AFB SEEN	NOT DONE	neg	NORMAL		no afb	not done	sm-ve	YES		not_ontx		31	25-34	<2
814261	17-Dec-13	MALE	NO	CLEAR LUNGS	NO AFB SEEN	NO AFB SEEN	pos	NORMAL		no afb	no afb	sm-ve	YES		not_ontx		33	25-34	2-8wks
803948	21-Jan-13	MALE	NO	CLEAR LUNGS	NO AFB SEEN	NOT DONE	neg	NORMAL		no afb	not done	sm-ve	YES		not_ontx		33	25-34	2-8wks
815447	28-Feb-14	MALE	NO	CLEAR LUNGS	NO AFB SEEN	NOT DONE	neg	NORMAL		no afb	not done	sm-ve	YES		not_ontx		31	25-34	2-8wks
815865	24-Mar-14	FEMALE	NO	CLEAR LUNGS	NO AFB SEEN	NO AFB SEEN	pos	NORMAL		no afb	no afb	sm-ve	YES		not_ontx		59	>=35	2-8wks
814536	06-Jan-14	FEMALE	NO	CLEAR LUNGS	NO AFB SEEN	NO AFB SEEN	pos	NORMAL		no afb	no afb	sm-ve	YES		not_ontx		34	25-34	2-8wks
814655	13-Jan-14	FEMALE	YES	CLEAR LUNGS	NO AFB SEEN	NO AFB SEEN	neg	NORMAL		no afb	no afb	sm-ve	YES		not_ontx		56	>=35	>8 weeks
805084	08-Apr-13	MALE	NO	CLEAR LUNGS	NO AFB SEEN	NO AFB SEEN	pos	NORMAL		no afb	no afb	sm-ve	YES		not_ontx		33	25-34	2-8wks
813469	01-Nov-13	FEMALE	NO	CLEAR LUNGS	NO AFB SEEN	NO AFB SEEN	neg	NORMAL		no afb	no afb	sm-ve	YES		not_ontx		42	>=35	<2
810946	08-Jul-13	FEMALE	YES	HILAR NODULAR OPACITIES	NO AFB SEEN	NO AFB SEEN	pos	NORMAL		no afb	no afb	sm-ve	YES		not_ontx		35	>=35	2-8wks
801283	27-Jun-12	FEMALE	NO	CLEAR LUNGS	NO AFB SEEN	NOT DONE	neg	NORMAL		no afb	not done	sm-ve	YES		not_ontx		26	25-34	2-8wks
804639	04-Mar-13	MALE	NO	CLEAR LUNGS NO SCORE TIMED OUT WHILE PROCESSING	NO AFB SEEN	NO AFB SEEN	neg	NORMAL		no afb	no afb	sm-ve	YES		not_ontx		16	15-24	2-8wks
801383	11-Jul-12	MALE	NO	HILUM NODLAR OPACITIES CONSISTENT WITH PTB	NO AFB SEEN	NO AFB SEEN	pos	NORMAL		no afb	no afb	sm-ve	YES	13-Jul-12	on_tbtx	2	48	>=35	<2
805218	16-Apr-13	MALE	NO	CLEAR LUNGS	NO AFB SEEN	NOT DONE	neg	NORMAL		no afb	not done	sm-ve	YES		not_ontx		15	15-24	2-8wks
815649	13-Mar-14	MALE	NO	CLEAR LUNGS	NO AFB SEEN	NO AFB SEEN	neg	NORMAL		no afb	no afb	sm-ve	YES		not_ontx		28	25-34	>8 weeks
811755	20-Aug-13	FEMALE	NO	CLEAR LUNGS	NO AFB SEEN	NOT DONE	neg	NORMAL		no afb	not done	sm-ve	YES		not_ontx		15	15-24	<2
801877	20-Aug-12	FEMALE	NO	HILUM NODULAR OPACITIES	NO AFB SEEN	NO AFB SEEN	pos	NORMAL		no afb	no afb	sm-ve	YES		not_ontx		30	25-34	2-8wks
815001	03-Feb-14	FEMALE	NO	CLEAR LUNGS	NO AFB SEEN	NOT DONE	pos	NORMAL		no afb	not done	sm-ve	YES		not_ontx		72	>=35	2-8wks
801995	27-Aug-12	FEMALE	NO		NO AFB SEEN	NO AFB SEEN	pos	NORMAL		no afb	no afb	sm-ve	YES		not_ontx		45	>=35	<2
814888	27-Jan-14	MALE	NO	CLEAR LUNGS	NO AFB SEEN	NOT DONE	neg	NORMAL		no afb	not done	sm-ve	YES		not_ontx		25	25-34	>8 weeks
812357	11-Sep-13	FEMALE	NO	CLEAR LUNGS	NO AFB SEEN	NO AFB SEEN	neg	NORMAL		no afb	no afb	sm-ve	YES		not_ontx		33	25-34	<2
800014	13-Apr-12	FEMALE	NO	2ND CX SHOWED HILAR NODULAR OPACITIES	NO AFB SEEN	NO AFB SEEN	pos	NORMAL		no afb	no afb	sm-ve	YES		not_ontx		26	25-34	<2
802487	12-Sep-12	FEMALE	YES	CLEAR LUNGS	NO AFB SEEN	SAMPLE NOT RECEIVED	neg	NORMAL		no afb	not done	sm-ve	YES		not_ontx		25	25-34	<2
812765	01-Oct-13	FEMALE	NO	LYMPHADENOPATHY	NO AFB SEEN	NO AFB SEEN	pos	NORMAL		no afb	no afb	sm-ve	YES		not_ontx		38	>=35	2-8wks
814197	12-Dec-13	MALE	NO	CLEAR LUNGS	NO AFB SEEN	NO AFB SEEN	neg	NORMAL		no afb	no afb	sm-ve	YES		not_ontx		21	15-24	2-8wks
801500	27-Jun-12	MALE	NO	NO ACTIVE TB LESIONS	NO AFB SEEN	NOT DONE	pos	NORMAL		no afb	not done	sm-ve	YES		not_ontx		26	25-34	<2
802381	05-Sep-12	FEMALE	YES	NO ACTIVE P.T.B SEEN	NO AFB SEEN	SAMPLE NOT RECEIVED	unk	NORMAL		no afb	not done	sm-ve	YES		not_ontx		35	>=35	2-8wks
814443	30-Dec-13	FEMALE	NO	CLEAR LUNGS	NO AFB SEEN	NO AFB SEEN	neg	NORMAL		no afb	no afb	sm-ve	YES		not_ontx		50	>=35	2-8wks
815448	28-Feb-14	MALE	YES	CLEAR LUNGS	NO AFB SEEN	NO AFB SEEN	neg	NORMAL		no afb	no afb	sm-ve	YES		not_ontx		62	>=35	2-8wks
804288	12-Feb-13	FEMALE	YES	CLEAR LUNGS	NO AFB SEEN	NO AFB SEEN	pos	NORMAL		no afb	no afb	sm-ve	YES		not_ontx		31	25-34	<2
804962	27-Mar-13	MALE	NO	CLEAR LUNGS	NO AFB SEEN	NO AFB SEEN	neg	NORMAL		no afb	no afb	sm-ve	YES		not_ontx		55	>=35	<2
815562	10-Mar-14	FEMALE	NO	CLEAR LUNGS	NO AFB SEEN	NO AFB SEEN	neg	NORMAL		no afb	no afb	sm-ve	YES		not_ontx		59	>=35	>8 weeks
803600	17-Dec-12	FEMALE	YES	CLEAR LUNGS	NO AFB SEEN	NO AFB SEEN	pos	NORMAL		no afb	no afb	sm-ve	YES		not_ontx		27	25-34	2-8wks
803911	16-Jan-13	MALE	NO	CLEAR LUNGS	NO AFB SEEN	NO AFB SEEN	pos	NORMAL		no afb	no afb	sm-ve	YES		not_ontx		28	25-34	<2
810091	09-May-13	MALE	NO	HILAR NODULAR OPACITIES	NO AFB SEEN	NO AFB SEEN	neg	NORMAL		no afb	no afb	sm-ve	YES		not_ontx		37	>=35	2-8wks
800331	09-May-12	MALE	NO	CLEAR LUNGS	NO AFB SEEN	NO AFB SEEN	neg	NORMAL		no afb	no afb	sm-ve	YES		not_ontx		35	>=35	<2
814986	31-Jan-14	MALE	NO	BILATERAL HILAR OPACITIES.LYMPHADENOPATHY/MINIMAL RT PLEURARL EFFUSION.	NO AFB SEEN	NO AFB SEEN	unk	NORMAL		no afb	no afb	sm-ve	YES		not_ontx		28	25-34	2-8wks
802512	20-Sep-12	MALE	NO	HILUM NODULAR OPACITIES BUT 2ND CXR DONE ON 03/12/2012 SHOWED ACTIVE PTB	NO AFB SEEN	NO AFB SEEN	pos	NORMAL		no afb	no afb	sm-ve	YES	04-Dec-12	on_tbtx	75	53	>=35	>8 weeks
802169	24-Jul-12	MALE	NO	CLEAR LUNGS	NO AFB SEEN	NO AFB SEEN	pos	NORMAL		no afb	no afb	sm-ve	YES		not_ontx		34	25-34	2-8wks
812462	18-Sep-13	MALE	NO	CLEAR LUNGS	NO AFB SEEN	NO AFB SEEN	neg	NORMAL		no afb	no afb	sm-ve	YES		not_ontx		30	25-34	>8 weeks
804832	18-Mar-13	MALE	NO	CLEAR LUNGS NO SCORE TIMED OUT WHILE PROCESSING	NO AFB SEEN	NO AFB SEEN	neg	NORMAL		no afb	no afb	sm-ve	YES		not_ontx		65	>=35	<2
800705	18-May-12	FEMALE	NO	CLEAR LUNGS NORMAL CXR	NO AFB SEEN	NO AFB SEEN	neg	NORMAL		no afb	no afb	sm-ve	YES		not_ontx		25	25-34	2-8wks
812715	30-Sep-13	FEMALE	NO	CLEAR LUNGS	NO AFB SEEN	NO AFB SEEN	pos	NORMAL		no afb	no afb	sm-ve	YES		not_ontx		35	>=35
800596	14-Jun-12	FEMALE	NO	CLEAR LUNGS, NO OPACITY/LESION	NO AFB SEEN	NO AFB SEEN	neg	NORMAL		no afb	no afb	sm-ve	YES		not_ontx		25	25-34	2-8wks
800204	04-May-12	FEMALE	NO	CLEAR LUNGS	NO AFB SEEN	NO AFB SEEN	pos	NORMAL		no afb	no afb	sm-ve	YES		not_ontx		30	25-34	2-8wks
800100	04-May-12	FEMALE	NO	CLEAR LUNGS	NO AFB SEEN	NO AFB SEEN	pos	NORMAL		no afb	no afb	sm-ve	YES		not_ontx		36	>=35	<2
800385	07-May-12	FEMALE	YES	CLEAR LUNGS	NO AFB SEEN	NO AFB SEEN	pos	NORMAL		no afb	no afb	sm-ve	YES		not_ontx		33	25-34	<2
801986	27-Aug-12	MALE	NO	CLEAR LUNGS	NO AFB SEEN	NO AFB SEEN	neg	NORMAL		no afb	no afb	sm-ve	YES		not_ontx		19	15-24	2-8wks
800436	16-May-12	FEMALE	NO	CLEAR LUNGS,NORMAL CXR	NO AFB SEEN	NO AFB SEEN	pos	NORMAL		no afb	no afb	sm-ve	YES		not_ontx		25	25-34	2-8wks
803743	02-Jan-13	FEMALE	NO		NO AFB SEEN	NO AFB SEEN	neg	NORMAL		no afb	no afb	sm-ve	YES		not_ontx		43	>=35	2-8wks
815088	06-Feb-14	FEMALE	NO	CLEAR LUNGS	NO AFB SEEN	NO AFB SEEN	neg	NORMAL		no afb	no afb	sm-ve	YES		not_ontx		22	15-24	2-8wks
803029	19-Nov-12	FEMALE	NO	CLEAR LUNGS	NO AFB SEEN	NO AFB SEEN	neg	NORMAL		no afb	no afb	sm-ve	YES		not_ontx		32	25-34	<2
810342	24-May-13	MALE	NO	HILAR NODULAR OPACITIES	NO AFB SEEN	NO AFB SEEN	pos	NORMAL		no afb	no afb	sm-ve	YES		not_ontx		38	>=35	<2
800172	26-Apr-12	MALE	NO	CLEAR LUNGS	NO AFB SEEN	NO AFB SEEN	neg	NORMAL		no afb	no afb	sm-ve	YES		not_ontx		37	>=35	2-8wks
814648	10-Jan-14	FEMALE	NO	CLEAR LUNGS	NO AFB SEEN	NO AFB SEEN	neg	NORMAL		no afb	no afb	sm-ve	YES		not_ontx		32	25-34	2-8wks
804829	18-Mar-13	MALE	NO	CLEAR LUNGS	NO AFB SEEN	SAMPLE NOT RECEIVED	neg	NORMAL		no afb	not done	sm-ve	YES		not_ontx		23	15-24	<2
801392	10-Jul-12	MALE	NO	MASSIVE LT PLEURAL EFFUSIN	NO AFB SEEN	NO AFB SEEN	pos	NORMAL		no afb	no afb	sm-ve	YES		not_ontx		30	25-34	2-8wks
811821	21-Aug-13	FEMALE	NO	CLEAR LUNGS	NO AFB SEEN	NO AFB SEEN	pos	NORMAL		no afb	no afb	sm-ve	YES		not_ontx		26	25-34	<2
801454	29-Jun-12	FEMALE	NO	CLEAR LUNGS. NORMAL XRAY	NO AFB SEEN	NO AFB SEEN	neg	NORMAL		no afb	no afb	sm-ve	YES		not_ontx		49	>=35	2-8wks
802001	27-Aug-12	MALE	YES	RT PLEURAL EFFUSION	NO AFB SEEN	NO AFB SEEN	pos	NORMAL		no afb	no afb	sm-ve	YES		not_ontx		32	25-34	2-8wks
800482	06-Jun-12	MALE	NO	CLEAR LUNGS	NO AFB SEEN	NO AFB SEEN	neg	NORMAL		no afb	no afb	sm-ve	YES		not_ontx		26	25-34	<2
805063	05-Apr-13	FEMALE	NO	CLEAR LUNGS	NO AFB SEEN	NO AFB SEEN	pos	NORMAL		no afb	no afb	sm-ve	YES		not_ontx		51	>=35	2-8wks
800580	04-Jun-12	MALE	NO	CLEAR LUNGS	NO AFB SEEN	NO AFB SEEN	pos	NORMAL		no afb	no afb	sm-ve	YES		not_ontx		48	>=35	<2
804460	26-Feb-13	FEMALE	NO	CLEAR LUNGS	NO AFB SEEN	NO AFB SEEN	pos	NORMAL		no afb	no afb	sm-ve	YES		not_ontx		20	15-24	<2
804422	22-Feb-13	MALE	NO	CLEAR LUNGS	NO AFB SEEN	NOT DONE	neg	NORMAL		no afb	not done	sm-ve	YES		not_ontx		54	>=35	<2
801884	20-Aug-12	FEMALE	NO	NO ACTIVE PTB LESIONS	NO AFB SEEN	NO AFB SEEN	pos	NORMAL		no afb	no afb	sm-ve	YES		not_ontx		32	25-34	>8 weeks
812780	01-Oct-13	FEMALE	NO	CLEAR LUNGS	NO AFB SEEN	NO AFB SEEN	neg	NORMAL		no afb	no afb	sm-ve	YES	02-Oct-13	on_tbtx	1	48	>=35	2-8wks
801312	25-Jun-12	MALE	NO	PNEUMONIA IN THE MEDUAL ASPECT OF THE LOWER LOBE OF THE LT LUNG	NO AFB SEEN	NO AFB SEEN	pos	NORMAL		no afb	no afb	sm-ve	YES		not_ontx		31	25-34	<2
804862	19-Mar-13	MALE	NO	CLEAR LUNGS NO SCORE TIMED OUT WHILE PROCESSING	NO AFB SEEN	NO AFB SEEN	neg	NORMAL		no afb	no afb	sm-ve	YES		not_ontx		27	25-34	2-8wks
814121	09-Dec-13	MALE	NO	CLEAR LUNGS	NO AFB SEEN	NO AFB SEEN	neg	NORMAL		no afb	no afb	sm-ve	YES		not_ontx		31	25-34	<2
805188	15-Apr-13	MALE	NO	CLEAR LUNGS	1 AFB	NO AFB SEEN	neg	NORMAL		no afb	no afb	sm-ve	YES		not_ontx		21	15-24	2-8wks
802007	27-Aug-12	FEMALE	NO	CLEAR LUNGS	NO AFB SEEN	NO AFB SEEN	neg	NORMAL		no afb	no afb	sm-ve	YES		not_ontx		59	>=35	<2
810310	23-May-13	FEMALE	NO	HILAR NODULAR OPACITIES	NO AFB SEEN	NO AFB SEEN	pos	NORMAL		no afb	no afb	sm-ve	YES		not_ontx		26	25-34	2-8wks
802430	10-Sep-12	FEMALE	NO	CLEAR LUNGS	NO AFB SEEN	NO AFB SEEN	neg	NORMAL		no afb	no afb	sm-ve	YES		not_ontx		36	>=35	>8 weeks
800760	06-Jun-12	MALE	NO	CARDIOTHORACIC RATIO 0..57:1	NO AFB SEEN	NO AFB SEEN	neg	NORMAL		no afb	no afb	sm-ve	YES		not_ontx		34	25-34	2-8wks
800658	08-Jun-12	MALE	NO	NO ACTIVE TB LESIONS.	NO AFB SEEN	NO AFB SEEN	pos	NORMAL		no afb	no afb	sm-ve	YES		not_ontx		42	>=35	2-8wks
801803	14-Aug-12	MALE	NO	CLEAR LUNGS	NO AFB SEEN	SAMPLE NOT RECEIVED	neg	NORMAL		no afb	not done	sm-ve	YES		not_ontx		24	15-24	2-8wks
804733	11-Mar-13	FEMALE	NO	CLEAR LUNGS NO SCORE TIMED OUT WHILE PROCESSING	NO AFB SEEN	NO AFB SEEN	neg	NORMAL		no afb	no afb	sm-ve	YES		not_ontx		23	15-24	2-8wks
802307	03-Sep-12	FEMALE	NO	CLEAR LUNGS	NO AFB SEEN	SAMPLE NOT RECEIVED	pos	NORMAL		no afb	not done	sm-ve	YES		not_ontx		28	25-34	2-8wks
813288	23-Oct-13	FEMALE	YES	CLEAR LUNGS	NO AFB SEEN	NO AFB SEEN	pos	NORMAL		no afb	no afb	sm-ve	YES		not_ontx		39	>=35	<2
812642	25-Sep-13	MALE	NO	CLEAR LUNGS	NO AFB SEEN	NO AFB SEEN	pos	NORMAL		no afb	no afb	sm-ve	YES		not_ontx		30	25-34	2-8wks
814867	24-Jan-14	FEMALE	NO	CLEAR LUNGS	NO AFB SEEN	NOT DONE	pos	NORMAL		no afb	not done	sm-ve	YES		not_ontx		21	15-24	2-8wks
815507	05-Mar-14	FEMALE	YES	CLEAR LUNGS	NO AFB SEEN	NO AFB SEEN	neg	NORMAL		no afb	no afb	sm-ve	YES		not_ontx		35	>=35	2-8wks
805399	29-Apr-13	FEMALE	NO	CLEAR LUNGS	NO AFB SEEN	NO AFB SEEN	neg	NORMAL		no afb	no afb	sm-ve	YES		not_ontx		38	>=35	<2
803447	03-Dec-12	MALE	NO	CLEAR LUNGS	NO AFB SEEN	NO AFB SEEN	pos	NORMAL		no afb	no afb	sm-ve	YES		not_ontx		52	>=35	2-8wks
805184	15-Apr-13	FEMALE	NO	CLEAR LUNGS	NO AFB SEEN	NO AFB SEEN	pos	NORMAL		no afb	no afb	sm-ve	YES		not_ontx		34	25-34	>8 weeks
810312	23-May-13	MALE	YES	HILAR NODULAR OPACITIES	NO AFB SEEN	NO AFB SEEN	neg	NORMAL		no afb	no afb	sm-ve	YES		not_ontx		36	>=35	<2
810005	02-May-13	MALE	YES	HILAR NODULAR OPACITIES	NO AFB SEEN	NO AFB SEEN	pos	NORMAL		no afb	no afb	sm-ve	YES		not_ontx		39	>=35	<2
814068	05-Dec-13	FEMALE	NO	CLEAR LUNGS	NO AFB SEEN	NO AFB SEEN	neg	NORMAL		no afb	no afb	sm-ve	YES		not_ontx		22	15-24	2-8wks
815924	27-Mar-14	MALE	NO	CLEAR LUNGS	NO AFB SEEN	NO AFB SEEN	neg	NORMAL		no afb	no afb	sm-ve	YES		not_ontx		18	15-24	2-8wks
800287	07-May-12	FEMALE	NO	CLEAR LUNGS	NO AFB SEEN	NO AFB SEEN	pos	NORMAL		no afb	no afb	sm-ve	YES		not_ontx		43	>=35	<2
801314	18-Jul-12	MALE	YES	NO ACTIVE PTB LESION	NO AFB SEEN	NO AFB SEEN	pos	NORMAL		no afb	no afb	sm-ve	YES		not_ontx		37	>=35	<2
813913	26-Nov-13	FEMALE	NO	CLEAR LUNGS	NO AFB SEEN	NO AFB SEEN	pos	NORMAL		no afb	no afb	sm-ve	YES		not_ontx		42	>=35	2-8wks
805029	03-Apr-13	MALE	NO	CLEAR LUNGS	NO AFB SEEN	NO AFB SEEN	neg	NORMAL		no afb	no afb	sm-ve	YES		not_ontx		18	15-24	2-8wks
804608	28-Feb-13	MALE	YES	CLEAR LUNGS	NO AFB SEEN	NO AFB SEEN	neg	NORMAL		no afb	no afb	sm-ve	YES		not_ontx		58	>=35	2-8wks
814225	16-Dec-13	MALE	NO	CLEAR LUNGS	NO AFB SEEN	NO AFB SEEN	pos	NORMAL		no afb	no afb	sm-ve	YES		not_ontx		38	>=35	2-8wks
802451	11-Sep-12	MALE	NO	INFILTRATION IN THE COSTFUL PHRENIC ANGLE OF THE RT LUNG	NO AFB SEEN	NO AFB SEEN	neg	NORMAL		no afb	no afb	sm-ve	YES		not_ontx		17	15-24	>8 weeks
810039	06-May-13	MALE	NO	CONSISTENT WITH P.T.B	NO AFB SEEN	NO AFB SEEN	neg	NORMAL		no afb	no afb	sm-ve	YES		not_ontx		27	25-34	2-8wks
800131	13-Apr-12	FEMALE	NO		NO AFB SEEN	NO AFB SEEN	neg	NORMAL		no afb	no afb	sm-ve	YES		not_ontx		30	25-34	2-8wks
801479	10-Jul-12	MALE	NO	NO ACTIVE TB LESION	NO AFB SEEN	NO AFB SEEN	neg	NORMAL		no afb	no afb	sm-ve	YES		not_ontx		63	>=35	>8 weeks
814983	31-Jan-14	MALE	NO	CLEAR LUNGS	NO AFB SEEN	NO AFB SEEN	pos	NORMAL		no afb	no afb	sm-ve	YES		not_ontx		37	>=35	2-8wks
811129	18-Jul-13	MALE	NO	LYMPHADENOPATHY	NO AFB SEEN	NO AFB SEEN	pos	NORMAL		no afb	no afb	sm-ve	YES		not_ontx		31	25-34	2-8wks
814226	16-Dec-13	FEMALE	NO	CLEAR LUNGS	NO AFB SEEN	NO AFB SEEN	pos	NORMAL		no afb	no afb	sm-ve	YES		not_ontx		24	15-24	<2
804093	29-Jan-13	FEMALE	NO	CLEAR LUNGS	NO AFB SEEN	NOT DONE	neg	NORMAL		no afb	not done	sm-ve	YES		not_ontx		20	15-24	2-8wks
810525	10-Jun-13	MALE	NO	HILAR NODULAR OPACITIES	NO AFB SEEN	NO AFB SEEN	pos	NORMAL		no afb	no afb	sm-ve	YES		not_ontx		43	>=35	2-8wks
811523	12-Aug-13	FEMALE	NO	LYMPHADENOPATHY	NO AFB SEEN	NO AFB SEEN	neg	NORMAL		no afb	no afb	sm-ve	YES		not_ontx		48	>=35	>8 weeks
801960	23-Aug-12	MALE	NO	NO ACTIVE PTB LESION	NO AFB SEEN	NO AFB SEEN	neg	NORMAL		no afb	no afb	sm-ve	YES		not_ontx		41	>=35	2-8wks
810568	12-Jun-13	FEMALE	NO	CLEAR LUNGS	NO AFB SEEN	NO AFB SEEN	pos	NORMAL		no afb	no afb	sm-ve	YES		not_ontx		40	>=35	2-8wks
804210	05-Feb-13	FEMALE	NO	CLEAR LUNGS	NO AFB SEEN	NOT DONE	neg	NORMAL		no afb	not done	sm-ve	YES		not_ontx		35	>=35	<2
800821	16-May-12	MALE	NO	CLEAR LUNGS, NORMAL XRAY	NO AFB SEEN	NO AFB SEEN	neg	NORMAL		no afb	no afb	sm-ve	YES		not_ontx		49	>=35	2-8wks
800686	24-May-12	FEMALE	NO	CLEAR LUNGS	NO AFB SEEN	NO AFB SEEN	pos	NORMAL		no afb	no afb	sm-ve	YES		not_ontx		41	>=35	2-8wks
804838	18-Mar-13	MALE	YES	CLEAR LUNGS	NO AFB SEEN	NO AFB SEEN	neg	NORMAL		no afb	no afb	sm-ve	YES		not_ontx		53	>=35	2-8wks
802312	03-Sep-12	MALE	NO	CLEAR LUNGS	NO AFB SEEN	SAMPLE NOT RECEIVED	neg	NORMAL		no afb	not done	sm-ve	YES		not_ontx		28	25-34	<2
812208	13-Sep-13	FEMALE	NO	CLEAR LUNGS	NO AFB SEEN	NO AFB SEEN	neg	NORMAL		no afb	no afb	sm-ve	YES		not_ontx		44	>=35	2-8wks
802418	07-Sep-12	MALE	NO	CLEAR LUNGS	NO AFB SEEN	NO AFB SEEN	neg	NORMAL		no afb	no afb	sm-ve	YES		not_ontx		44	>=35	2-8wks
801664	05-Jul-12	MALE	NO	NO ACTIVE P.T.B./LESION	NO AFB SEEN	NO AFB SEEN	pos	NORMAL		no afb	no afb	sm-ve	YES		not_ontx		29	25-34	<2
801828	15-Aug-12	FEMALE	NO	CLEAR LUNG	NO AFB SEEN	8 AFB	pos	NORMAL		no afb	no afb	sm-ve	YES		not_ontx		28	25-34	<2
801838	16-Aug-12	FEMALE	YES	CLEAR LUNGS	NO AFB SEEN	NO AFB SEEN	neg	NORMAL		no afb	no afb	sm-ve	YES		not_ontx		46	>=35	2-8wks
814313	19-Dec-13	FEMALE	NO	CLEAR LUNGS	NO AFB SEEN	NO AFB SEEN	pos	NORMAL		no afb	no afb	sm-ve	YES		not_ontx		41	>=35	>8 weeks
804668	05-Mar-13	MALE	NO	CLEAR LUNGS NO SCORE TIMED OUT WHILE PROCESSING	NO AFB SEEN	NO AFB SEEN	pos	NORMAL		no afb	no afb	sm-ve	YES		not_ontx		45	>=35	2-8wks
803476	04-Dec-12	MALE	NO	CLEAR LUNGS	NO AFB SEEN	NO AFB SEEN	neg	NORMAL		no afb	no afb	sm-ve	YES		not_ontx		22	15-24	<2
800329	25-Apr-12	MALE	YES	CLEAR LUNGS.	NO AFB SEEN	NO AFB SEEN	neg	NORMAL		no afb	no afb	sm-ve	YES		not_ontx		37	>=35	<2
801930	21-Aug-12	MALE	NO	CLEAR LUNGS	NO AFB SEEN	NO AFB SEEN	neg	NORMAL		no afb	no afb	sm-ve	YES		not_ontx		21	15-24	2-8wks
804655	05-Mar-13	MALE	NO	CLEAR LUNGS NO SCORE TIMED OUT WHILE PROCESSING	NO AFB SEEN	NO AFB SEEN	neg	NORMAL		no afb	no afb	sm-ve	YES		not_ontx		32	25-34	2-8wks
810056	07-May-13	FEMALE	NO	CLEAR LUNGS	NO AFB SEEN	NO AFB SEEN	neg	NORMAL		no afb	no afb	sm-ve	YES		not_ontx		18	15-24	2-8wks
802379	05-Sep-12	FEMALE	YES	CLEAR	NO AFB SEEN	NO AFB SEEN	unk	NORMAL		no afb	no afb	sm-ve	YES		not_ontx		38	>=35	2-8wks
810932	08-Jul-13	MALE	NO	CLEAR LUNGS	NO AFB SEEN	NOT DONE	neg	NORMAL		no afb	not done	sm-ve	YES		not_ontx		41	>=35	<2
805016	02-Apr-13	MALE	NO	CLEAR LUNGS NO SCORE	NO AFB SEEN	SAMPLE NOT RECEIVED	neg	NORMAL		no afb	not done	sm-ve	YES		not_ontx		16	15-24	2-8wks
813593	06-Nov-13	MALE	YES	CLEAR LUNGS	NO AFB SEEN	NO AFB SEEN	pos	NORMAL		no afb	no afb	sm-ve	YES		not_ontx		35	>=35	2-8wks
813251	25-Oct-13	MALE	NO	CLEAR LUNGS	NO AFB SEEN	NOT DONE	neg	NORMAL		no afb	not done	sm-ve	YES		not_ontx		25	25-34	>8 weeks
804103	30-Jan-13	MALE	NO	HILUM NODULAR OPACITIES	NO AFB SEEN	NO AFB SEEN	pos	NORMAL		no afb	no afb	sm-ve	YES		not_ontx		32	25-34	2-8wks
800812	21-May-12	FEMALE	NO	CLEAR LUNGS, NO OPACITIES/LESION	NO AFB SEEN	NO AFB SEEN	neg	NORMAL		no afb	no afb	sm-ve	YES		not_ontx		28	25-34	2-8wks
811676	15-Aug-13	FEMALE	NO	CLEAR LUNGS	NO AFB SEEN	NO AFB SEEN	neg	NORMAL		no afb	no afb	sm-ve	YES		not_ontx		27	25-34	<2
804180	04-Feb-13	MALE	NO	CLEAR LUNGS	NO AFB SEEN	NO AFB SEEN	neg	NORMAL		no afb	no afb	sm-ve	YES		not_ontx		25	25-34	2-8wks
810192	15-May-13	MALE	NO	CLEAR LUNGS	NO AFB SEEN	NO AFB SEEN	neg	NORMAL		no afb	no afb	sm-ve	YES		not_ontx		31	25-34	2-8wks
801551	28-Jun-12	FEMALE	YES	NO ACTIVE TB SEEN, COMMENT: CLEAR LUNGS	NO AFB SEEN	NO AFB SEEN	pos	NORMAL		no afb	no afb	sm-ve	YES		not_ontx		30	25-34	<2
810476	04-Jun-13	FEMALE	NO	HILAR NODULAR OPACITIES	NO AFB SEEN	NO AFB SEEN	neg	NORMAL		no afb	no afb	sm-ve	YES		not_ontx		31	25-34	<2
801673	05-Jul-12	FEMALE	YES	PNEUMONIA IN THE LOWER LOBE OF THE LT LUNG.	NO AFB SEEN	NO AFB SEEN	pos	NORMAL		no afb	no afb	sm-ve	YES		not_ontx		41	>=35	2-8wks
804771	13-Mar-13	FEMALE	NO	CLEAR LUNGS NO SCORE TIMED OUT WHILE PROCESSING	NO AFB SEEN	NO AFB SEEN	neg	NORMAL		no afb	no afb	sm-ve	YES		not_ontx		75	>=35	<2
814727	16-Jan-14	MALE	NO	CLEAR LUNGS	NO AFB SEEN	NO AFB SEEN	pos	NORMAL		no afb	no afb	sm-ve	YES		not_ontx		35	>=35	2-8wks
813499	01-Nov-13	MALE	NO	CLEAR LUNGS	NO AFB SEEN	NOT DONE	pos	NORMAL		no afb	not done	sm-ve	YES		not_ontx		28	25-34	2-8wks
800678	24-May-12	FEMALE	NO	CLEAR LUNGS, CARDIOTHORACIC RATIO OF 0.54:1	NO AFB SEEN	NO AFB SEEN	pos	NORMAL		no afb	no afb	sm-ve	YES		not_ontx		42	>=35	2-8wks
800991	07-Jun-12	FEMALE	NO	CLEAR LUNGS.	NO AFB SEEN	NO AFB SEEN	neg	NORMAL		no afb	no afb	sm-ve	YES		not_ontx		37	>=35	2-8wks
814253	17-Dec-13	FEMALE	YES	HILAR NODULAR OPACITIES	NO AFB SEEN	NO AFB SEEN	pos	NORMAL		no afb	no afb	sm-ve	YES		not_ontx		38	>=35	2-8wks
810063	07-May-13	MALE	YES	CLEAR LUNGS	NO AFB SEEN	NO AFB SEEN	neg	NORMAL		no afb	no afb	sm-ve	YES		not_ontx		19	15-24	<2
801558	27-Jul-12	FEMALE	NO	HILUM NODULAR OPACITIES	NO AFB SEEN	NO AFB SEEN	pos	NORMAL		no afb	no afb	sm-ve	YES		not_ontx		23	15-24	<2
800638	15-May-12	MALE	NO	CLEAR LUNGS	NO AFB SEEN	NO AFB SEEN	pos	NORMAL		no afb	no afb	sm-ve	YES		not_ontx		30	25-34	<2
815322	20-Feb-14	MALE	NO	CLEAR LUNGS	NO AFB SEEN	NO AFB SEEN	pos	NORMAL		no afb	no afb	sm-ve	YES		not_ontx		33	25-34	2-8wks
804996	02-Apr-13	FEMALE	NO	CLEAR LUNGS	NO AFB SEEN	NO AFB SEEN	pos	NORMAL		no afb	no afb	sm-ve	YES		not_ontx		24	15-24	2-8wks
815537	06-Mar-14	FEMALE	NO	CLEAR LUNGS	NO AFB SEEN	NO AFB SEEN	neg	NORMAL		no afb	no afb	sm-ve	YES		not_ontx		40	>=35	2-8wks
805075	05-Apr-13	MALE	NO	CLEAR LUNGS	6 AFB	NO AFB SEEN	pos	NORMAL		no afb	no afb	sm-ve	YES		not_ontx		34	25-34	2-8wks
815143	11-Feb-14	MALE	NO	CLEAR LUNGS	NO AFB SEEN	NO AFB SEEN	neg	NORMAL		no afb	no afb	sm-ve	YES		not_ontx		26	25-34	2-8wks
810738	25-Jun-13	MALE	NO	CLEAR LUNGS	NO AFB SEEN	NO AFB SEEN	unk	NORMAL		no afb	no afb	sm-ve	YES		not_ontx		33	25-34	2-8wks
813686	11-Nov-13	FEMALE	NO	CLEAR LUNGS	NO AFB SEEN	NO AFB SEEN	pos	NORMAL		no afb	no afb	sm-ve	YES		not_ontx		37	>=35	2-8wks
801784	13-Aug-12	MALE	NO	CLEAR LUNGS	NO AFB SEEN	NO AFB SEEN	pos	NORMAL		no afb	no afb	sm-ve	YES		not_ontx		37	>=35	<2
800464	06-Jun-12	FEMALE	NO	CLEAR LUNGS	NO AFB SEEN	NO AFB SEEN	neg	NORMAL		no afb	no afb	sm-ve	YES		not_ontx		30	25-34	<2
800803	05-Jun-12	FEMALE	NO	CLEAR LUNGS.	NO AFB SEEN	NO AFB SEEN	pos	NORMAL		no afb	no afb	sm-ve	YES		not_ontx		18	15-24	<2
803877	14-Jan-13	FEMALE	NO	CLEAR LUNGS	NO AFB SEEN	NO AFB SEEN	neg	NORMAL		no afb	no afb	sm-ve	YES		not_ontx		76	>=35	>8 weeks
814712	15-Jan-14	FEMALE	NO	CLEAR LUNGS	NO AFB SEEN	NO AFB SEEN	pos	NORMAL		no afb	no afb	sm-ve	YES		not_ontx		27	25-34	2-8wks
815285	19-Feb-14	FEMALE	NO	CLEAR LUNGS	NO AFB SEEN	NOT DONE	neg	NORMAL		no afb	not done	sm-ve	YES		not_ontx		27	25-34	2-8wks
812921	08-Oct-13	MALE	NO	CLEAR LUNGS NO SCORE TIMED OUT WHILE PROCESSING	NO AFB SEEN	NO AFB SEEN	neg	NORMAL		no afb	no afb	sm-ve	YES		not_ontx		37	>=35	<2
815518	05-Mar-14	FEMALE	NO	CLEAR LUNGS	NO AFB SEEN	NO AFB SEEN	pos	NORMAL		no afb	no afb	sm-ve	YES		not_ontx		28	25-34	2-8wks
813013	17-Oct-13	MALE	NO	LYMPHADENOPATHY	NO AFB SEEN	NO AFB SEEN	neg	NORMAL		no afb	no afb	sm-ve	YES		not_ontx		21	15-24	<2
812971	10-Oct-13	FEMALE	NO	CLEAR LUNGS. 93%. PROBLEM WITH SCORING. SCORED AFTER A DAY	NO AFB SEEN	NO AFB SEEN	neg	NORMAL		no afb	no afb	sm-ve	YES		not_ontx		55	>=35	2-8wks
813527	04-Nov-13	MALE	NO	CLEAR LUNGS	NO AFB SEEN	NOT DONE	pos	NORMAL		no afb	not done	sm-ve	YES		not_ontx		39	>=35	2-8wks
815097	07-Feb-14	MALE	NO	CLEAR LUNGS	NO AFB SEEN	NO AFB SEEN	pos	NORMAL		no afb	no afb	sm-ve	YES		not_ontx		36	>=35	2-8wks
804131	01-Feb-13	MALE	NO	CLEAR LUNGS BUT 2ND CXR SHOWED RT PLEURAL RFFUSION ON 10/05/2013	NO AFB SEEN	NO AFB SEEN	neg	NORMAL		no afb	no afb	sm-ve	YES	13-May-13	on_tbtx	101	42	>=35	<2
814833	22-Jan-14	FEMALE	NO	CLEAR LUNGS	NO AFB SEEN	NO AFB SEEN	pos	NORMAL		no afb	no afb	sm-ve	YES		not_ontx		24	15-24	<2
800406	28-May-12	FEMALE	NO	CLEAR LUNGS	NO AFB SEEN	NO AFB SEEN	neg	NORMAL		no afb	no afb	sm-ve	YES		not_ontx		55	>=35	<2
804109	30-Jan-13	MALE	NO	CLEAR LUNGS	NO AFB SEEN	NO AFB SEEN	neg	NORMAL		no afb	no afb	sm-ve	YES		not_ontx		35	>=35	2-8wks
800661	15-May-12	MALE	NO	CLEAR LUNGS	NO AFB SEEN	NO AFB SEEN	neg	NORMAL		no afb	no afb	sm-ve	YES		not_ontx		30	25-34	<2
801296	25-Jun-12	FEMALE	YES	NO OPACITY PTB LESION	NO AFB SEEN	NO AFB SEEN	pos	NORMAL		no afb	no afb	sm-ve	YES		not_ontx		28	25-34	2-8wks
800790	05-Jun-12	FEMALE	YES	CLEAR LUNGS	NO AFB SEEN	NO AFB SEEN	pos	NORMAL		no afb	no afb	sm-ve	YES		not_ontx		41	>=35	2-8wks
800886	23-May-12	FEMALE	NO	CLEAR LUNGS, NO OPACITIES/LESION	NO AFB SEEN	NO AFB SEEN	pos	NORMAL		no afb	no afb	sm-ve	YES		not_ontx		34	25-34	2-8wks
805311	23-Apr-13	FEMALE	NO	CLEAR LUNGS	NO AFB SEEN	NO AFB SEEN	neg	NORMAL		no afb	no afb	sm-ve	YES		not_ontx		58	>=35	2-8wks
815092	07-Feb-14	MALE	YES	CLEAR LUNGS	NO AFB SEEN	NO AFB SEEN	pos	NORMAL		no afb	no afb	sm-ve	YES		not_ontx		43	>=35	2-8wks
810102	10-May-13	FEMALE	NO	CLEAR LUNGS	NO AFB SEEN	NO AFB SEEN	pos	NORMAL		no afb	no afb	sm-ve	YES		not_ontx		57	>=35	2-8wks
803776	04-Jan-13	MALE	YES	CLEAR LUNGS IMAGE NOT AVAILABLE	NO AFB SEEN	NO AFB SEEN	pos	NORMAL		no afb	no afb	sm-ve	YES		not_ontx		49	>=35	2-8wks
813259	28-Oct-13	MALE	NO	LYMPHADENOPATHY	NO AFB SEEN	NO AFB SEEN	pos	NORMAL		no afb	no afb	sm-ve	YES		not_ontx		28	25-34	<2
814823	22-Jan-14	FEMALE	YES	CLEAR LUNGS	NO AFB SEEN	NO AFB SEEN	pos	NORMAL		no afb	no afb	sm-ve	YES		not_ontx		39	>=35	>8 weeks
813880	25-Nov-13	MALE	NO	CLEAR LUNGS	NO AFB SEEN	NO AFB SEEN	neg	NORMAL		no afb	no afb	sm-ve	YES		not_ontx		27	25-34	2-8wks
801463	09-Jul-12	FEMALE	YES	NO ACTIVE PTB LESION	NO AFB SEEN	NO AFB SEEN	neg	NORMAL		no afb	no afb	sm-ve	YES		not_ontx		29	25-34	2-8wks
800314	02-May-12	FEMALE	YES	CLEAR LUNGS	NO AFB SEEN	NO AFB SEEN	pos	NORMAL		no afb	no afb	sm-ve	YES		not_ontx		35	>=35	2-8wks
802168	24-Jul-12	FEMALE	NO	NO ACTIVE PTB LESION	NO AFB SEEN	NO AFB SEEN	neg	NORMAL		no afb	no afb	sm-ve	YES		not_ontx		34	25-34	2-8wks
804410	21-Feb-13	MALE	NO	CLEAR LUNGS	NO AFB SEEN	NO AFB SEEN	neg	NORMAL		no afb	no afb	sm-ve	YES		not_ontx		31	25-34	>8 weeks
800805	17-May-12	FEMALE	NO	INFILTRATIONS IN BOTH LUNGS/ MOILLIARY TB.	NO AFB SEEN	NO AFB SEEN	pos	NORMAL		no afb	no afb	sm-ve	YES		not_ontx		39	>=35	<2
801445	05-Jul-12	FEMALE	NO	NO ACTIVE P.T.B./LESION	NO AFB SEEN	NO AFB SEEN	neg	NORMAL		no afb	no afb	sm-ve	YES		not_ontx		23	15-24	<2
804625	04-Mar-13	FEMALE	NO	CLEAR LUNGS NO SCORE TIMED OUT WHILE PROCESSING	NO AFB SEEN	NO AFB SEEN	neg	NORMAL		no afb	no afb	sm-ve	YES		not_ontx		51	>=35	2-8wks
803723	31-Dec-12	MALE	NO	CLEAR LUNGS	NO AFB SEEN	NOT DONE	neg	NORMAL		no afb	not done	sm-ve	YES		not_ontx		78	>=35	<2
804923	25-Mar-13	FEMALE	YES	CLEAR LUNGS NO SCORE TIMED OUT W.P	NO AFB SEEN	NO AFB SEEN	unk	NORMAL		no afb	no afb	sm-ve	YES		not_ontx		53	>=35	<2
815610	11-Mar-14	MALE	NO	CLEAR LUNGS	NO AFB SEEN	NOT DONE	pos	NORMAL		no afb	not done	sm-ve	YES		not_ontx		43	>=35	>8 weeks
804430	25-Feb-13	MALE	NO	CLEAR LUNGS	NO AFB SEEN	NO AFB SEEN	neg	NORMAL		no afb	no afb	sm-ve	YES		not_ontx		26	25-34	2-8wks
802773	18-Sep-12	FEMALE	NO	CLEAR LUNGS	NO AFB SEEN	NO AFB SEEN	pos	NORMAL		no afb	no afb	sm-ve	YES		not_ontx		54	>=35	2-8wks
802260	29-Aug-12	FEMALE	NO	CLEAR LUNGS	NO AFB SEEN	NO AFB SEEN	pos	NORMAL		no afb	no afb	sm-ve	YES		not_ontx		47	>=35	>8 weeks
803572	05-Dec-12	MALE	NO	CLEAR LUNGS	NO AFB SEEN	NO AFB SEEN	neg	NORMAL		no afb	no afb	sm-ve	YES		not_ontx		45	>=35	2-8wks
810923	08-Jul-13	MALE	NO	CLEAR LUNGS	NO AFB SEEN	NO AFB SEEN	pos	NORMAL		no afb	no afb	sm-ve	YES		not_ontx		37	>=35	2-8wks
803398	26-Nov-12	MALE	NO	CLEAR LUNGS	NO AFB SEEN	NO AFB SEEN	neg	NORMAL		no afb	no afb	sm-ve	YES		not_ontx		23	15-24	2-8wks
810003	02-May-13	FEMALE	NO	CLEAR LUNGS	NO AFB SEEN	NO AFB SEEN	pos	NORMAL		no afb	no afb	sm-ve	YES		not_ontx		38	>=35	2-8wks
804811	15-Mar-13	MALE	NO	CLEAR LUNGS NO SCORE TIMED OUT WHILE PROCESSING	NO AFB SEEN	NO AFB SEEN	pos	NORMAL		no afb	no afb	sm-ve	YES		not_ontx		42	>=35	<2
815360	24-Feb-14	FEMALE	NO	CLEAR LUNGS	NO AFB SEEN	NO AFB SEEN	neg	NORMAL		no afb	no afb	sm-ve	YES		not_ontx		32	25-34	>8 weeks
814194	12-Dec-13	FEMALE	NO	CLEAR LUNGS	NO AFB SEEN	NO AFB SEEN	pos	NORMAL		no afb	no afb	sm-ve	YES		not_ontx		22	15-24	2-8wks
802273	30-Aug-12	MALE	NO	CLEAR LUNGS	NO AFB SEEN	SAMPLE NOT RECEIVED	neg	NORMAL		no afb	not done	sm-ve	YES		not_ontx		36	>=35	2-8wks
800636	14-May-12	FEMALE	NO	CLEAR LUNGS.	NO AFB SEEN	NO AFB SEEN	pos	NORMAL		no afb	no afb	sm-ve	YES		not_ontx		19	15-24	>8 weeks
814923	28-Jan-14	FEMALE	NO	CLEAR LUNGS	NO AFB SEEN	NO AFB SEEN	neg	NORMAL		no afb	no afb	sm-ve	YES		not_ontx		33	25-34	<2
801757	13-Aug-12	MALE	NO	NO ACTIVE PTB LESION	NO AFB SEEN	NO AFB SEEN	neg	NORMAL		no afb	no afb	sm-ve	YES		not_ontx		42	>=35	<2
813662	12-Nov-13	FEMALE	YES	CLEAR LUNGS	NO AFB SEEN	NO AFB SEEN	neg	NORMAL		no afb	no afb	sm-ve	YES		not_ontx		59	>=35	2-8wks
800608	13-Jun-12	FEMALE	NO	CLEAR LUNGS	NO AFB SEEN	NO AFB SEEN	neg	NORMAL		no afb	no afb	sm-ve	YES		not_ontx		19	15-24	2-8wks
800861	23-May-12	MALE	NO	CLEAR LUNGS.	NO AFB SEEN	NO AFB SEEN	neg	NORMAL		no afb	no afb	sm-ve	YES		not_ontx		48	>=35	<2
811071	16-Jul-13	FEMALE	NO	CLEAR LUNGS	NO AFB SEEN	NO AFB SEEN	pos	NORMAL		no afb	no afb	sm-ve	YES		not_ontx		31	25-34	2-8wks
804910	25-Mar-13	FEMALE	NO	CLEAR LUNGS NO SCORE TIMED OUT W.P	NO AFB SEEN	NO AFB SEEN	pos	NORMAL		no afb	no afb	sm-ve	YES		not_ontx		58	>=35	2-8wks
804810	15-Mar-13	FEMALE	NO	CLEAR LUNGS NO SCORE TIMED OUT WHILE WHILE PROCESSING	NO AFB SEEN	NO AFB SEEN	neg	NORMAL		no afb	no afb	sm-ve	YES		not_ontx		19	15-24	>8 weeks
810259	21-May-13	MALE	NO	CLEAR LUNGS	NO AFB SEEN	NO AFB SEEN	pos	NORMAL		no afb	no afb	sm-ve	YES		not_ontx		48	>=35	2-8wks
802064	01-Aug-12	MALE	NO	HILUM NODULAR OPACITIES	NO AFB SEEN	NO AFB SEEN	pos	NORMAL		no afb	no afb	sm-ve	YES		not_ontx		34	25-34	>8 weeks
814991	03-Feb-14	FEMALE	NO	CLEAR LUNGS	NO AFB SEEN	NO AFB SEEN	neg	NORMAL		no afb	no afb	sm-ve	YES		not_ontx		50	>=35	2-8wks
804776	13-Mar-13	MALE	NO	CLEAR LUNGS	NO AFB SEEN	SAMPLE NOT RECEIVED	neg	NORMAL		no afb	not done	sm-ve	YES		not_ontx		26	25-34	2-8wks
803759	05-Dec-12	MALE	NO	CLEAR LUNGS	NO AFB SEEN	NOT DONE	neg	NORMAL		no afb	not done	sm-ve	YES		not_ontx		23	15-24	<2
815320	20-Feb-14	FEMALE	NO	BILATERAL HILAR ADENOPATHY	NO AFB SEEN	NOT DONE	pos	NORMAL		no afb	not done	sm-ve	YES		not_ontx		24	15-24	2-8wks
810340	24-May-13	MALE	NO	HILAR NODULAR OP\ACITIES	NO AFB SEEN	NO AFB SEEN	unk	NORMAL		no afb	no afb	sm-ve	YES		not_ontx		24	15-24	<2
814371	24-Dec-13	FEMALE	NO	CLEAR LUNGS	NO AFB SEEN	NOT DONE	neg	NORMAL		no afb	not done	sm-ve	YES		not_ontx		44	>=35	2-8wks
814672	13-Jan-14	MALE	NO	CLEAR LUNGS	NO AFB SEEN	NOT DONE	neg	NORMAL		no afb	not done	sm-ve	YES		not_ontx		26	25-34	2-8wks
802132	23-Jul-12	FEMALE	NO	CLEAR LUNGS	NO AFB SEEN	NO AFB SEEN	pos	NORMAL		no afb	no afb	sm-ve	YES		not_ontx		40	>=35	>8 weeks
811041	15-Jul-13	FEMALE	NO	CLEAR LUNGS	NO AFB SEEN	NO AFB SEEN	pos	NORMAL		no afb	no afb	sm-ve	YES		not_ontx		21	15-24	2-8wks
800924	18-Jun-12	MALE	NO	NO ACTIVE PTB LESION	NO AFB SEEN	NO AFB SEEN	neg	NORMAL		no afb	no afb	sm-ve	YES		not_ontx		33	25-34	2-8wks
813949	27-Nov-13	FEMALE	NO	CLEAR LUNGS	NO AFB SEEN	NO AFB SEEN	neg	NORMAL		no afb	no afb	sm-ve	YES		not_ontx		21	15-24	2-8wks
803875	14-Jan-13	FEMALE	NO	CLEAR LUNGS	NO AFB SEEN	NO AFB SEEN	pos	NORMAL		no afb	no afb	sm-ve	YES		not_ontx		34	25-34	2-8wks
815925	27-Mar-14	FEMALE	NO	CLEAR LUNGS	NO AFB SEEN	NO AFB SEEN	pos	NORMAL		no afb	no afb	sm-ve	YES		not_ontx		28	25-34	2-8wks
813905	25-Nov-13	MALE	NO	CLEAR LUNGS	4 AFB	NO AFB SEEN	neg	NORMAL		no afb	no afb	sm-ve	YES		not_ontx		26	25-34	2-8wks
800632	21-Jun-12	MALE	NO	CLEAR LUNGS	NO AFB SEEN	NO AFB SEEN	neg	NORMAL		no afb	no afb	sm-ve	YES		not_ontx		32	25-34	2-8wks
811167	22-Jul-13	FEMALE	NO	CLEAR LUNGS	NO AFB SEEN	NO AFB SEEN	neg	NORMAL		no afb	no afb	sm-ve	YES		not_ontx		38	>=35	>8 weeks
815098	07-Feb-14	MALE	NO	CLEAR LUNGS	NO AFB SEEN	NO AFB SEEN	neg	NORMAL		no afb	no afb	sm-ve	YES		not_ontx		58	>=35	2-8wks
811514	09-Aug-13	FEMALE	NO	LYMPHADENOPATHY	NO AFB SEEN	NO AFB SEEN	neg	NORMAL		no afb	no afb	sm-ve	YES		not_ontx		42	>=35	2-8wks
811891	26-Aug-13	MALE	NO	CLEAR LUNGS.NO SCORE TIMED OUT WHILE PROCESSING	NO AFB SEEN	NO AFB SEEN	neg	NORMAL		no afb	no afb	sm-ve	YES		not_ontx		64	>=35	2-8wks
804677	06-Mar-13	FEMALE	NO	CLEAR LUNGS NO SCORE TIMED OUT WHILE PROCESSING	NO AFB SEEN	NO AFB SEEN	neg	NORMAL		no afb	no afb	sm-ve	YES		not_ontx		55	>=35	<2
812161	06-Sep-13	FEMALE	NO	CLEAR LUNGS	NO AFB SEEN	NO AFB SEEN	pos	NORMAL		no afb	no afb	sm-ve	YES		not_ontx		33	25-34	2-8wks
801253	27-Jul-12	FEMALE	NO	CLEAR LUNGS NO ACTIVE PTB LESIONS	NO AFB SEEN	NO AFB SEEN	pos	NORMAL		no afb	no afb	sm-ve	YES		not_ontx		37	>=35	<2
802784	18-Sep-12	FEMALE	NO	CLEAR LUNGS	NO AFB SEEN	NO AFB SEEN	neg	NORMAL		no afb	no afb	sm-ve	YES		not_ontx		36	>=35	2-8wks
802383	05-Sep-12	MALE	NO	NO ACTIVE PTB LESIONS	NO AFB SEEN	NO AFB SEEN	unk	NORMAL		no afb	no afb	sm-ve	YES		not_ontx		33	25-34	2-8wks
804782	13-Mar-13	FEMALE	NO	CLEAR LUNGS NO SCORE TIMED OUT WHILE PROCESSING	NO AFB SEEN	NO AFB SEEN	neg	NORMAL		no afb	no afb	sm-ve	YES		not_ontx		25	25-34	2-8wks
802448	11-Sep-12	FEMALE	YES	CLEAR LUNGS	NO AFB SEEN	NO AFB SEEN	neg	NORMAL		no afb	no afb	sm-ve	YES		not_ontx		24	15-24	2-8wks
805306	23-Apr-13	FEMALE	NO	CLEAR LUNGS	NO AFB SEEN	NO AFB SEEN	neg	NORMAL		no afb	no afb	sm-ve	YES		not_ontx		54	>=35	2-8wks
804822	18-Mar-13	MALE	NO	CLEAR LUNGS NO SCORE TIMED OUT WHILE PROCESSING	NO AFB SEEN	NO AFB SEEN	neg	NORMAL		no afb	no afb	sm-ve	YES		not_ontx		22	15-24	<2
811700	16-Aug-13	MALE	NO	CLEAR LUNGS	NO AFB SEEN	NOT DONE	pos	NORMAL		no afb	not done	sm-ve	YES		not_ontx		30	25-34	2-8wks
815565	10-Mar-14	FEMALE	YES	CLEAR LUNGS	NO AFB SEEN	NO AFB SEEN	neg	NORMAL		no afb	no afb	sm-ve	YES		not_ontx		27	25-34	2-8wks
813692	11-Nov-13	FEMALE	NO	CLEAR LUNGS	NO AFB SEEN	NO AFB SEEN	pos	NORMAL		no afb	no afb	sm-ve	YES		not_ontx		42	>=35	2-8wks
814794	21-Jan-14	MALE	NO	CLEAR LUNGS	NO AFB SEEN	NOT DONE	neg	NORMAL		no afb	not done	sm-ve	YES		not_ontx		39	>=35	<2
810509	30-May-13	MALE	NO	HILAR NODULAR OPACITIES	NO AFB SEEN	NO AFB SEEN	neg	NORMAL		no afb	no afb	sm-ve	YES		not_ontx		17	15-24	<2
801303	27-Jul-12	FEMALE	YES	HILUM NODULAR OPACITIES	NO AFB SEEN	NO AFB SEEN	pos	NORMAL		no afb	no afb	sm-ve	YES		not_ontx		35	>=35	2-8wks
803560	05-Dec-12	MALE	NO	CLEAR LUNGS	NO AFB SEEN	NO AFB SEEN	neg	NORMAL		no afb	no afb	sm-ve	YES		not_ontx		37	>=35	<2
804798	14-Mar-13	MALE	NO	CLEAR LUNGS	NO AFB SEEN	NO AFB SEEN	neg	NORMAL		no afb	no afb	sm-ve	YES		not_ontx		29	25-34	2-8wks
804980	28-Mar-13	FEMALE	NO	CLEAR LUNGS	NO AFB SEEN	NO AFB SEEN	neg	NORMAL		no afb	no afb	sm-ve	YES		not_ontx		37	>=35	2-8wks
803512	06-Dec-12	MALE	NO	C;LEAR LUNGS	NO AFB SEEN	NO AFB SEEN	pos	NORMAL		no afb	no afb	sm-ve	YES		not_ontx		38	>=35	2-8wks
815120	10-Feb-14	FEMALE	NO	CLEAR LUNGS	NO AFB SEEN	NO AFB SEEN	neg	NORMAL		no afb	no afb	sm-ve	YES		not_ontx		36	>=35	2-8wks
811361	31-Jul-13	MALE	NO	LYMPHADENOPATHY	NO AFB SEEN	NO AFB SEEN	pos	NORMAL		no afb	no afb	sm-ve	YES		not_ontx		36	>=35	<2
811269	26-Jul-13	MALE	NO	CLEAR LUNGS	NO AFB SEEN	NO AFB SEEN	neg	NORMAL		no afb	no afb	sm-ve	YES		not_ontx		33	25-34	2-8wks
813356	29-Oct-13	FEMALE	NO	CLEAR LUNGS	NO AFB SEEN	NO AFB SEEN	pos	NORMAL		no afb	no afb	sm-ve	YES		not_ontx		33	25-34	2-8wks
800473	28-May-12	MALE	NO	HILUM NODULAR OPACITIES	NO AFB SEEN	NO AFB SEEN	pos	NORMAL		no afb	no afb	sm-ve	YES		not_ontx		31	25-34	2-8wks
800397	07-May-12	FEMALE	YES	CLEAR LUNGS	NO AFB SEEN	SAMPLE NOT RECEIVED	neg	NORMAL		no afb	not done	sm-ve	YES		not_ontx		32	25-34	<2
804435	25-Feb-13	MALE	NO	CLEAR LUNGS	NO AFB SEEN	NO AFB SEEN	neg	NORMAL		no afb	no afb	sm-ve	YES		not_ontx		33	25-34	2-8wks
813805	18-Nov-13	MALE	NO	LYMPHADENOPATHY	NO AFB SEEN	NO AFB SEEN	neg	NORMAL		no afb	no afb	sm-ve	YES		not_ontx		55	>=35	2-8wks
814441	30-Dec-13	MALE	NO	CLEAR LUNGS	NO AFB SEEN	NO AFB SEEN	neg	NORMAL		no afb	no afb	sm-ve	YES		not_ontx		31	25-34	2-8wks
802449	11-Sep-12	FEMALE	NO	CLEAR LUNGS	NO AFB SEEN	NO AFB SEEN	pos	NORMAL		no afb	no afb	sm-ve	YES		not_ontx		38	>=35	2-8wks
802382	05-Sep-12	MALE	NO	CLEAR LUNGS	NO AFB SEEN	NO AFB SEEN	neg	NORMAL		no afb	no afb	sm-ve	YES		not_ontx		22	15-24	<2
805082	08-Apr-13	MALE	NO	CLEAR LUNGS	NO AFB SEEN	NO AFB SEEN	pos	NORMAL		no afb	no afb	sm-ve	YES		not_ontx		40	>=35	<2
814736	16-Jan-14	FEMALE	NO	CLEAR LUNGS	NO AFB SEEN	NO AFB SEEN	neg	NORMAL		no afb	no afb	sm-ve	YES		not_ontx		43	>=35	<2
812209	13-Sep-13	MALE	NO	CLEAR LUNGS	NO AFB SEEN	NO AFB SEEN	neg	NORMAL		no afb	no afb	sm-ve	YES		not_ontx		44	>=35	>8 weeks
814096	06-Dec-13	MALE	NO	CLEAR LUNGS	NO AFB SEEN	NO AFB SEEN	neg	NORMAL		no afb	no afb	sm-ve	YES		not_ontx		38	>=35	<2
800069	07-May-12	MALE	NO	CLEAR LUNGS. NO OPACITIES/LIASION.	NO AFB SEEN	NO AFB SEEN	neg	NORMAL		no afb	no afb	sm-ve	YES		not_ontx		37	>=35	<2
800716	11-May-12	MALE	NO	CLEAR LUNGS	NO AFB SEEN	NO AFB SEEN	pos	NORMAL		no afb	no afb	sm-ve	YES		not_ontx		32	25-34	2-8wks
814499	02-Jan-14	FEMALE	YES	LYMPHADENOPATHY	NO AFB SEEN	NOT DONE	pos	NORMAL		no afb	not done	sm-ve	YES		not_ontx		34	25-34	2-8wks
803673	20-Dec-12	MALE	NO	CLEAR LUNGS	NO AFB SEEN	NO AFB SEEN	neg	NORMAL		no afb	no afb	sm-ve	YES		not_ontx		27	25-34	2-8wks
813736	14-Nov-13	MALE	NO	CLEAR LUNGS	NO AFB SEEN	NO AFB SEEN	neg	NORMAL		no afb	no afb	sm-ve	YES		not_ontx		32	25-34	2-8wks
813592	06-Nov-13	FEMALE	NO	CLEAR LUNGS	NO AFB SEEN	NO AFB SEEN	neg	NORMAL		no afb	no afb	sm-ve	YES		not_ontx		45	>=35	2-8wks
802253	29-Aug-12	MALE	NO	CLEAR LUNGS	NO AFB SEEN	NO AFB SEEN	neg	NORMAL		no afb	no afb	sm-ve	YES		not_ontx		26	25-34	>8 weeks
801488	28-Jun-12	FEMALE	NO	CLEAR LUNGS	NO AFB SEEN	NO AFB SEEN	pos	NORMAL		no afb	no afb	sm-ve	YES		not_ontx		56	>=35	2-8wks
804615	01-Mar-13	MALE	NO	CLEAR LUNGS NO SCORETIMED OUT WHILE PROCESSING	NO AFB SEEN	NO AFB SEEN	neg	NORMAL		no afb	no afb	sm-ve	YES		not_ontx		33	25-34	<2
812614	24-Sep-13	MALE	NO	CLEAR LUNGS	NO AFB SEEN	NOT DONE	neg	NORMAL		no afb	not done	sm-ve	YES		not_ontx		27	25-34	2-8wks
810346	24-May-13	MALE	NO	CLEAR LUNGS	NO AFB SEEN	NO AFB SEEN	unk	NORMAL		no afb	no afb	sm-ve	YES		not_ontx		23	15-24	2-8wks
812098	02-Sep-13	FEMALE	NO	CLEAR LUNGS	NO AFB SEEN	NO AFB SEEN	pos	NORMAL		no afb	no afb	sm-ve	YES		not_ontx		31	25-34	<2
800664	15-May-12	MALE	NO	CLEAR LUNGS	NO AFB SEEN	NO AFB SEEN	neg	NORMAL		no afb	no afb	sm-ve	YES		not_ontx		39	>=35	2-8wks
813707	13-Nov-13	FEMALE	NO	CLEAR LUNGS	2 AFB	3 AFB	neg	NORMAL		no afb	no afb	sm-ve	YES		not_ontx		21	15-24	2-8wks
803424	29-Nov-12	MALE	NO		NO AFB SEEN	NO AFB SEEN	neg	NORMAL		no afb	no afb	sm-ve	YES		not_ontx		33	25-34	2-8wks
810239	17-May-13	FEMALE	NO	HILAR NODULAR OPACITIES	NO AFB SEEN	NO AFB SEEN	neg	NORMAL		no afb	no afb	sm-ve	YES		not_ontx		30	25-34	<2
813595	06-Nov-13	MALE	NO	CLEAR LUNGS	NO AFB SEEN	NOT DONE	pos	NORMAL		no afb	not done	sm-ve	YES		not_ontx		54	>=35	<2
801777	13-Aug-12	MALE	NO	NO ACTIVE P.T.B/LESION	NO AFB SEEN	NO AFB SEEN	pos	NORMAL		no afb	no afb	sm-ve	YES		not_ontx		31	25-34	2-8wks
815867	24-Mar-14	MALE	NO	CLEAR LUNGS	NO AFB SEEN	NO AFB SEEN	neg	NORMAL		no afb	no afb	sm-ve	YES		not_ontx		27	25-34	2-8wks
814528	06-Jan-14	MALE	NO	CLEAR LUNGS	NO AFB SEEN	NO AFB SEEN	neg	NORMAL		no afb	no afb	sm-ve	YES		not_ontx		38	>=35	2-8wks
812094	02-Sep-13	MALE	YES	CLEAR LUNGS	NO AFB SEEN	NO AFB SEEN	pos	NORMAL		no afb	no afb	sm-ve	YES		not_ontx		45	>=35	2-8wks
802080	02-Aug-12	MALE	NO	CLEAR LUNGS	NO AFB SEEN	SAMPLE NOT RECEIVED	neg	NORMAL		no afb	not done	sm-ve	YES		not_ontx		23	15-24	<2
800792	17-May-12	FEMALE	NO	CLEAR LUNGS, NO OPACITIES.	NO AFB SEEN	NO AFB SEEN	neg	NORMAL		no afb	no afb	sm-ve	YES		not_ontx		34	25-34	<2
812633	25-Sep-13	MALE	NO	CLEAR LUNGS	NO AFB SEEN	NO AFB SEEN	neg	NORMAL		no afb	no afb	sm-ve	YES		not_ontx		33	25-34	2-8wks
811878	26-Aug-13	FEMALE	YES	CLEAR LUNGS	NO AFB SEEN	NO AFB SEEN	pos	NORMAL		no afb	no afb	sm-ve	YES		not_ontx		27	25-34	2-8wks
813412	30-Oct-13	FEMALE	YES	CLEAR LUNGS	NO AFB SEEN	NO AFB SEEN	pos	NORMAL		no afb	no afb	sm-ve	YES		not_ontx		36	>=35	2-8wks
813611	06-Nov-13	FEMALE	NO	CLEAR LUNGS	NO AFB SEEN	NO AFB SEEN	pos	NORMAL		no afb	no afb	sm-ve	YES		not_ontx		48	>=35	2-8wks
800261	09-May-12	FEMALE	NO	CLEAR LUNGS	NO AFB SEEN	NO AFB SEEN	pos	NORMAL		no afb	no afb	sm-ve	YES		not_ontx		31	25-34	>8 weeks
800888	23-May-12	FEMALE	NO	CLEAR LUNGS.	NO AFB SEEN	NO AFB SEEN	neg	NORMAL		no afb	no afb	sm-ve	YES		not_ontx		27	25-34	>8 weeks
801244	25-Jul-12	FEMALE	NO	CARDIOMEGARY RATIO 0.62:1	NO AFB SEEN	NO AFB SEEN	neg	NORMAL		no afb	no afb	sm-ve	YES		not_ontx		72	>=35	2-8wks
814314	19-Dec-13	MALE	NO	BILATERAL HILAR ADENOPATHY (LYMPADENOPATHY)	NO AFB SEEN	NO AFB SEEN	pos	NORMAL		no afb	no afb	sm-ve	YES		not_ontx		35	>=35	2-8wks
811810	21-Aug-13	FEMALE	NO	CLEAR LUNGS	NO AFB SEEN	NO AFB SEEN	neg	NORMAL		no afb	no afb	sm-ve	YES		not_ontx		31	25-34	<2
802749	17-Sep-12	FEMALE	YES	CLEAR LUNGS	NO AFB SEEN	NO AFB SEEN	pos	NORMAL		no afb	no afb	sm-ve	YES		not_ontx		41	>=35	2-8wks
801980	24-Aug-12	MALE	NO	PNEUMONIA ON THE LOWER LOBE OF THE LT LUNG	NO AFB SEEN	NO AFB SEEN	neg	NORMAL		no afb	no afb	sm-ve	YES		not_ontx		28	25-34	2-8wks
811047	15-Jul-13	MALE	NO	CLEAR LUNGS	NO AFB SEEN	AWAITING	neg	NORMAL		no afb	not done	sm-ve	YES		not_ontx		38	>=35	>8 weeks
801309	25-Jun-12	FEMALE	NO	CLEAR LUNGS	NO AFB SEEN	NO AFB SEEN	pos	NORMAL		no afb	no afb	sm-ve	YES		not_ontx		40	>=35	<2
804198	05-Feb-13	MALE	NO	CLEAR LUNGS	NOT DONE	3 AFB	pos	NORMAL		not done	no afb	sm-ve	YES		not_ontx		37	>=35	2-8wks
811245	25-Jul-13	FEMALE	NO	CLEAR LUNGS	NO AFB SEEN	NO AFB SEEN	pos	NORMAL		no afb	no afb	sm-ve	YES		not_ontx		39	>=35	2-8wks
811855	23-Aug-13	MALE	YES	CLEAR LUNGS	NO AFB SEEN	NO AFB SEEN	pos	NORMAL		no afb	no afb	sm-ve	YES		not_ontx		49	>=35	2-8wks
813338	28-Oct-13	MALE	NO	CLEAR LUNGS	NO AFB SEEN	NO AFB SEEN	unk	NORMAL		no afb	no afb	sm-ve	YES		not_ontx		42	>=35	2-8wks
802240	28-Aug-12	FEMALE	NO	CLEAR LUNGS	NO AFB SEEN	NO AFB SEEN	pos	NORMAL		no afb	no afb	sm-ve	YES		not_ontx		28	25-34	2-8wks
800117	04-May-12	FEMALE	NO	CLEAR LUNGS	NO AFB SEEN	NO AFB SEEN	pos	NORMAL		no afb	no afb	sm-ve	YES		not_ontx		16	15-24	2-8wks
804097	29-Jan-13	FEMALE	NO	CLEAR LUNGS	NO AFB SEEN	NO AFB SEEN	pos	NORMAL		no afb	no afb	sm-ve	YES		not_ontx		31	25-34	2-8wks
812934	09-Oct-13	FEMALE	YES	CLEAR LUNGS. 72%. PROBLEM WITH SCORING. SCORED AFTER A DAY	NO AFB SEEN	NO AFB SEEN	pos	NORMAL		no afb	no afb	sm-ve	YES		not_ontx		31	25-34	>8 weeks
802757	17-Sep-12	FEMALE	NO	CLEAR LUNGS	NO AFB SEEN	NO AFB SEEN	neg	NORMAL		no afb	no afb	sm-ve	YES		not_ontx		36	>=35	<2
811690	16-Aug-13	MALE	YES	LYMPHADENOPATHY	NO AFB SEEN	NO AFB SEEN	pos	NORMAL		no afb	no afb	sm-ve	YES		not_ontx		37	>=35	<2
811142	19-Jul-13	FEMALE	NO	CLEAR LUNGS	NO AFB SEEN	NO AFB SEEN	neg	NORMAL		no afb	no afb	sm-ve	YES		not_ontx		25	25-34	2-8wks
801333	27-Jun-12	MALE	NO	CLEAR LUNGS	NO AFB SEEN	NO AFB SEEN	neg	NORMAL		no afb	no afb	sm-ve	YES		not_ontx		25	25-34	<2
815747	18-Mar-14	FEMALE	NO	CLEAR LUNGS	NO AFB SEEN	NO AFB SEEN	pos	NORMAL		no afb	no afb	sm-ve	YES		not_ontx		34	25-34	2-8wks
815564	10-Mar-14	FEMALE	NO	CLEAR LUNGS	NO AFB SEEN	NO AFB SEEN	pos	NORMAL		no afb	no afb	sm-ve	YES		not_ontx		19	15-24	<2
802477	12-Sep-12	FEMALE	NO	CLEAR LUNGS	NO AFB SEEN	NO AFB SEEN	pos	NORMAL		no afb	no afb	sm-ve	YES		not_ontx		21	15-24	>8 weeks
814783	20-Jan-14	FEMALE	NO	CARDIOMEGALY	NO AFB SEEN	NO AFB SEEN	neg	NORMAL		no afb	no afb	sm-ve	YES		not_ontx		43	>=35	>8 weeks
804274	11-Feb-13	MALE	NO	CLEAR LUNGS	NO AFB SEEN	NOT DONE	neg	NORMAL		no afb	not done	sm-ve	YES		not_ontx		26	25-34	2-8wks
803498	04-Dec-12	MALE	NO	CLEAR LUNGS	NO AFB SEEN	NO AFB SEEN	pos	NORMAL		no afb	no afb	sm-ve	YES		not_ontx		44	>=35	2-8wks
811096	17-Jul-13	FEMALE	NO	CLEAR LUNGS	NO AFB SEEN	NO AFB SEEN	neg	NORMAL		no afb	no afb	sm-ve	YES		not_ontx		50	>=35	>8 weeks
812773	01-Oct-13	MALE	NO	CLEAR LUNGS NO SCORE TIMED OUT WHILE PROCESSING	NO AFB SEEN	NO AFB SEEN	unk	NORMAL		no afb	no afb	sm-ve	YES		not_ontx		81	>=35	2-8wks
800032	25-Apr-12	MALE	YES	CLEAR LUNGS	NO AFB SEEN	NO AFB SEEN	pos	NORMAL		no afb	no afb	sm-ve	YES		not_ontx		58	>=35	<2
805007	02-Apr-13	FEMALE	NO	CLEAR LUNGS	NO AFB SEEN	NO AFB SEEN	neg	NORMAL		no afb	no afb	sm-ve	YES		not_ontx		26	25-34	>8 weeks
814895	27-Jan-14	FEMALE	YES	CLEAR LUNGS	NO AFB SEEN	NO AFB SEEN	pos	NORMAL		no afb	no afb	sm-ve	YES		not_ontx		47	>=35	2-8wks
804717	11-Mar-13	MALE	NO	CLEAR LUNGS NO SCORE TIMED OUT PROCESSING	NO AFB SEEN	NO AFB SEEN	neg	NORMAL		no afb	no afb	sm-ve	YES		not_ontx		29	25-34	2-8wks
804075	29-Jan-13	FEMALE	NO	CLEAR LUNGS	NO AFB SEEN	NO AFB SEEN	pos	NORMAL		no afb	no afb	sm-ve	YES		not_ontx		30	25-34	<2
801578	17-Jul-12	MALE	NO	HILUM NODULAR OPACITIES, PNEUMONIA	NO AFB SEEN	NO AFB SEEN	unk	NORMAL		no afb	no afb	sm-ve	YES		not_ontx		51	>=35	<2
801449	09-Jul-12	FEMALE	NO	NO ACTIVE PTB LESION	NO AFB SEEN	NO AFB SEEN	pos	NORMAL		no afb	no afb	sm-ve	YES		not_ontx		34	25-34	<2
800250	02-May-12	FEMALE	NO	CLEAR LUNGS	NO AFB SEEN	NO AFB SEEN	neg	NORMAL		no afb	no afb	sm-ve	YES		not_ontx		40	>=35	<2
814062	04-Dec-13	FEMALE	YES	CLEAR LUNGS	NO AFB SEEN	NO AFB SEEN	pos	NORMAL		no afb	no afb	sm-ve	YES		not_ontx		48	>=35	>8 weeks
815318	20-Feb-14	MALE	NO	BILATERAL HILAR ADENOPATHY	NO AFB SEEN	NOT DONE	pos	NORMAL		no afb	not done	sm-ve	YES		not_ontx		43	>=35	2-8wks
813447	31-Oct-13	MALE	NO	CLEAR LUNGS	NO AFB SEEN	NO AFB SEEN	neg	NORMAL		no afb	no afb	sm-ve	YES		not_ontx		36	>=35	2-8wks
811494	08-Aug-13	MALE	NO	CLEAR LUNGS	NO AFB SEEN	NO AFB SEEN	neg	NORMAL		no afb	no afb	sm-ve	YES		not_ontx		29	25-34	2-8wks
810469	05-Jun-13	FEMALE	NO	SLIGHTLY ENLARGED . NORMAL LUNGSHEART	NO AFB SEEN	SAMPLE NOT RECEIVED	pos	NORMAL		no afb	not done	sm-ve	YES		not_ontx		34	25-34	<2
814996	03-Feb-14	FEMALE	YES	CLEAR LUNGS	NO AFB SEEN	NO AFB SEEN	pos	NORMAL		no afb	no afb	sm-ve	YES		not_ontx		33	25-34	2-8wks
804644	04-Mar-13	MALE	NO	CLEAR LUNGS NO SCORE TIMED OUT WHILE PROCESSING	NO AFB SEEN	NO AFB SEEN	pos	NORMAL		no afb	no afb	sm-ve	YES		not_ontx		29	25-34	<2
814975	31-Jan-14	FEMALE	NO	LT PLEURAL EFFUSION + BILATERAL HILARADENOPATHY	NO AFB SEEN	NO AFB SEEN	pos	NORMAL		no afb	no afb	sm-ve	YES		not_ontx		48	>=35	2-8wks
804482	27-Feb-13	FEMALE	YES	CLEAR LUNGS	NO AFB SEEN	NO AFB SEEN	neg	NORMAL		no afb	no afb	sm-ve	YES		not_ontx		39	>=35	2-8wks
813642	08-Nov-13	FEMALE	NO	CLEAR LUNGS	NO AFB SEEN	NO AFB SEEN	neg	NORMAL		no afb	no afb	sm-ve	YES		not_ontx		55	>=35	2-8wks
810607	14-Jun-13	FEMALE	NO	CLEAR LUNGS	NO AFB SEEN	NO AFB SEEN	pos	NORMAL		no afb	no afb	sm-ve	YES		not_ontx		38	>=35	2-8wks
812382	11-Sep-13	MALE	NO	CLEAR LUNGS .NO SCORE TIMED OUT WHILE PROCESSING	NO AFB SEEN	NO AFB SEEN	neg	NORMAL		no afb	no afb	sm-ve	YES		not_ontx		30	25-34	2-8wks
804500	27-Feb-13	FEMALE	YES	CLEAR LUNGS	NO AFB SEEN	NOT DONE	neg	NORMAL		no afb	not done	sm-ve	YES		not_ontx		53	>=35	>8 weeks
813609	06-Nov-13	MALE	NO	CLEAR LUNGS	NO AFB SEEN	NO AFB SEEN	pos	NORMAL		no afb	no afb	sm-ve	YES		not_ontx		37	>=35	2-8wks
800371	25-Apr-12	FEMALE	NO	CLEAR LUNGS	NO AFB SEEN	NO AFB SEEN	pos	NORMAL		no afb	no afb	sm-ve	YES		not_ontx		25	25-34	2-8wks
805412	29-Apr-13	FEMALE	YES	CLEAR LUNGS	NO AFB SEEN	NO AFB SEEN	neg	NORMAL		no afb	no afb	sm-ve	YES		not_ontx
800800	21-May-12	MALE	NO	CLEAR LUNGS. NO OPACITIES/LESION.	NO AFB SEEN	NO AFB SEEN	neg	NORMAL		no afb	no afb	sm-ve	YES		not_ontx		28	25-34	<2
801237	27-Jun-12	MALE	NO	OPACITIES IN THE LOWER LOBE OF THE RT LUNG	NO AFB SEEN	NO AFB SEEN	neg	NORMAL		no afb	no afb	sm-ve	YES	20-Jul-12	on_tbtx	23	35	>=35	<2
804189	04-Feb-13	FEMALE	YES	CLEAR LUNGS	NO AFB SEEN	NO AFB SEEN	pos	NORMAL		no afb	no afb	sm-ve	YES		not_ontx		36	>=35	2-8wks
800982	20-Jun-12	FEMALE	YES	CLEAR LUNGS. COMENT: NORMAL XRAY	NO AFB SEEN	NO AFB SEEN	pos	NORMAL		no afb	no afb	sm-ve	YES		not_ontx		35	>=35	2-8wks
810987	10-Jul-13	MALE	NO	CLEAR LUNGS	NO AFB SEEN	AWAITING	neg	NORMAL		no afb	not done	sm-ve	YES		not_ontx		15	15-24	<2
802244	28-Aug-12	MALE	NO	CLEAR LUNGS	NO AFB SEEN	NO AFB SEEN	neg	NORMAL		no afb	no afb	sm-ve	YES		not_ontx		29	25-34	<2
802047	31-Jul-12	MALE	NO	MO ACTIVE PTB LESIONS	NO AFB SEEN	NO AFB SEEN	neg	NORMAL		no afb	no afb	sm-ve	YES		not_ontx		50	>=35	2-8wks
815124	10-Feb-14	FEMALE	NO	CLEAR LUNGS	NO AFB SEEN	NO AFB SEEN	pos	NORMAL		no afb	no afb	sm-ve	YES		not_ontx		30	25-34	<2
813984	02-Dec-13	FEMALE	NO	LYMPHADENOPATHY	NO AFB SEEN	NO AFB SEEN	pos	NORMAL		no afb	no afb	sm-ve	YES		not_ontx		40	>=35	2-8wks
801247	10-Jul-12	MALE	NO	NO ACTIVE PTB LESION	NO AFB SEEN	NO AFB SEEN	neg	NORMAL		no afb	no afb	sm-ve	YES		not_ontx		58	>=35	2-8wks
801939	22-Aug-12	FEMALE	NO	CLEAR LUNGS	NO AFB SEEN	NO AFB SEEN	neg	NORMAL		no afb	no afb	sm-ve	YES		not_ontx		42	>=35	2-8wks
810527	10-Jun-13	FEMALE	NO	CLEAR LUNGS	NO AFB SEEN	NO AFB SEEN	neg	NORMAL		no afb	no afb	sm-ve	YES		not_ontx		25	25-34	2-8wks
813993	02-Dec-13	FEMALE	NO	CLEAR LUNGS	NO AFB SEEN	NO AFB SEEN	neg	NORMAL		no afb	no afb	sm-ve	YES		not_ontx		24	15-24	2-8wks
815551	07-Mar-14	FEMALE	NO	BILATERAL HILAR ADENOPATHY	NO AFB SEEN	NO AFB SEEN	pos	NORMAL		no afb	no afb	sm-ve	YES		not_ontx		56	>=35	2-8wks
803650	20-Dec-12	MALE	NO	CLEAR LUNGS	NO AFB SEEN	NOT DONE	neg	NORMAL		no afb	not done	sm-ve	YES		not_ontx		28	25-34	<2
813192	16-Oct-13	FEMALE	YES	CLEAR LUNGS	NO AFB SEEN	NO AFB SEEN	pos	NORMAL		no afb	no afb	sm-ve	YES		not_ontx		37	>=35	2-8wks
801882	20-Aug-12	MALE	NO	RT PLEURAL EFFUSION	NO AFB SEEN	NO AFB SEEN	pos	NORMAL		no afb	no afb	sm-ve	YES	13-Nov-12	on_tbtx	85	20	15-24	<2
801820	15-Aug-12	MALE	NO	NO ACTIVE PTB LESIONS	NO AFB SEEN	NO AFB SEEN	neg	NORMAL		no afb	no afb	sm-ve	YES		not_ontx		43	>=35	<2
805036	03-Apr-13	FEMALE	NO	CLEAR LUNGS	NO AFB SEEN	NO AFB SEEN	pos	NORMAL		no afb	no afb	sm-ve	YES		not_ontx		47	>=35	2-8wks
805055	04-Apr-13	FEMALE	NO	CLEAR LUNGS	NO AFB SEEN	NO AFB SEEN	neg	NORMAL		no afb	no afb	sm-ve	YES		not_ontx		33	25-34	<2
800674	14-May-12	MALE	NO	CLEAR LIUNGS.	NO AFB SEEN	NO AFB SEEN	neg	NORMAL		no afb	no afb	sm-ve	YES		not_ontx		59	>=35	2-8wks
800502	06-Jun-12	FEMALE	NO	CLEAR LUNGS	NO AFB SEEN	NO AFB SEEN	pos	NORMAL		no afb	no afb	sm-ve	YES		not_ontx		42	>=35	>8 weeks
802712	13-Sep-12	MALE	NO	CLEAR LUNGS	NO AFB SEEN	NO AFB SEEN	neg	NORMAL		no afb	no afb	sm-ve	YES	13-May-13	on_tbtx	242	21	15-24	2-8wks
801273	27-Jun-12	FEMALE	NO	CLEAR LUNGS	NO AFB SEEN	NO AFB SEEN	neg	NORMAL		no afb	no afb	sm-ve	YES		not_ontx		27	25-34	<2
811028	12-Jul-13	MALE	YES	HILAR NODULAR OPACITIES	NO AFB SEEN	NO AFB SEEN	neg	NORMAL		no afb	no afb	sm-ve	YES		not_ontx		17	15-24	<2
801481	05-Jul-12	FEMALE	NO	CLEAR LUNGS	NO AFB SEEN	NO AFB SEEN	neg	NORMAL		no afb	no afb	sm-ve	YES		not_ontx		60	>=35	2-8wks
814090	06-Dec-13	MALE	NO	CLEAR LUNGS	NO AFB SEEN	NO AFB SEEN	neg	NORMAL		no afb	no afb	sm-ve	YES		not_ontx		30	25-34	2-8wks
802216	31-Aug-12	FEMALE	NO	HILUM NODULAR OPACITIES	NO AFB SEEN	5 AFB	pos	NORMAL		no afb	no afb	sm-ve	YES		not_ontx		51	>=35	2-8wks
804428	25-Feb-13	MALE	NO	CLEAR LUNGS	NO AFB SEEN	NO AFB SEEN	neg	NORMAL		no afb	no afb	sm-ve	YES		not_ontx		41	>=35	<2
814827	22-Jan-14	MALE	NO	CLEAR LUNGS	NO AFB SEEN	NO AFB SEEN	pos	NORMAL		no afb	no afb	sm-ve	YES		not_ontx		37	>=35	<2
800852	18-May-12	FEMALE	YES	CLEAR LUNGS	NO AFB SEEN	NO AFB SEEN	pos	NORMAL		no afb	no afb	sm-ve	YES		not_ontx		42	>=35	2-8wks
802202	27-Aug-12	MALE	NO	CLEAR LUNGS	NO AFB SEEN	NO AFB SEEN	neg	NORMAL		no afb	no afb	sm-ve	YES		not_ontx		32	25-34	2-8wks
802698	21-Sep-12	FEMALE	NO	CLEAR LUNGS	NO AFB SEEN	NO AFB SEEN	neg	NORMAL		no afb	no afb	sm-ve	YES		not_ontx		39	>=35	2-8wks
801494	09-Jul-12	FEMALE	NO	NO ACTIVE PTB LESION	NO AFB SEEN	NOT DONE	neg	NORMAL		no afb	not done	sm-ve	YES		not_ontx		22	15-24	<2
801515	10-Jul-12	FEMALE	NO	OPACIFICATION IN BOTH LUNGS CONSISTENT WITH MILLIARY PTB	NO AFB SEEN	NO AFB SEEN	neg	NORMAL		no afb	no afb	sm-ve	YES	13-Jul-12	on_tbtx	3	61	>=35	2-8wks
804213	06-Feb-13	FEMALE	NO	CLEAR LUNGS	NO AFB SEEN	NO AFB SEEN	pos	NORMAL		no afb	no afb	sm-ve	YES		not_ontx		31	25-34	<2
804698	07-Mar-13	MALE	NO	CLEAR LUNGS NO SCORE TIMED OUT WHILE PROCESSING	NO AFB SEEN	NO AFB SEEN	neg	NORMAL		no afb	no afb	sm-ve	YES		not_ontx		38	>=35	2-8wks
813369	29-Oct-13	MALE	NO	CLEAR LUNGS	NO AFB SEEN	NO AFB SEEN	pos	NORMAL		no afb	no afb	sm-ve	YES		not_ontx		43	>=35	2-8wks
815548	07-Mar-14	FEMALE	NO	CLEAR LUNGS	NO AFB SEEN	NO AFB SEEN	pos	NORMAL		no afb	no afb	sm-ve	YES		not_ontx		40	>=35	2-8wks
801317	20-Jul-12	FEMALE	NO	CLEAR LUNGS	NO AFB SEEN	NO AFB SEEN	neg	NORMAL		no afb	no afb	sm-ve	YES		not_ontx		36	>=35	<2
805064	04-Apr-13	MALE	NO	CLEAR LUNGS	NO AFB SEEN	NO AFB SEEN	pos	NORMAL		no afb	no afb	sm-ve	YES		not_ontx		50	>=35	2-8wks
804916	25-Mar-13	MALE	NO	CLEAR LUNGS	NO AFB SEEN	SAMPLE NOT RECEIVED	neg	NORMAL		no afb	not done	sm-ve	YES		not_ontx		34	25-34	2-8wks
811696	15-Aug-13	MALE	NO	CLEAR LUNGS	NO AFB SEEN	NO AFB SEEN	neg	NORMAL		no afb	no afb	sm-ve	YES		not_ontx		62	>=35	2-8wks
803199	22-Oct-12	FEMALE	NO	CLEAR LUNGS	NO AFB SEEN	NO AFB SEEN	neg	NORMAL		no afb	no afb	sm-ve	YES		not_ontx		26	25-34	>8 weeks
813051	18-Oct-13	FEMALE	YES	CLEAR LUNGS	NO AFB SEEN	NO AFB SEEN	pos	NORMAL		no afb	no afb	sm-ve	YES		not_ontx		42	>=35	2-8wks
814134	09-Dec-13	FEMALE	NO	CLEAR LUNGS	NO AFB SEEN	NO AFB SEEN	neg	NORMAL		no afb	no afb	sm-ve	YES		not_ontx		65	>=35	2-8wks
814685	13-Jan-14	FEMALE	NO	CLEAR LUNGS	NO AFB SEEN	NO AFB SEEN	neg	NORMAL		no afb	no afb	sm-ve	YES		not_ontx		36	>=35	>8 weeks
815501	04-Mar-14	FEMALE	NO	CLEAR LUNG	NO AFB SEEN	NO AFB SEEN	neg	NORMAL		no afb	no afb	sm-ve	YES		not_ontx		38	>=35	2-8wks
804700	07-Mar-13	MALE	NO	CLEAR LUNGS NO SCORE TIMED OUT WHILE PROCESSING	NO AFB SEEN	NOT DONE	neg	NORMAL		no afb	not done	sm-ve	YES		not_ontx		26	25-34	2-8wks
800059	08-May-12	FEMALE	NO	CLEAR LUNGS	NO AFB SEEN	NO AFB SEEN	neg	NORMAL		no afb	no afb	sm-ve	YES		not_ontx		27	25-34	2-8wks
814730	16-Jan-14	MALE	NO	CLEAR LUNGS	NO AFB SEEN	NO AFB SEEN	neg	NORMAL		no afb	no afb	sm-ve	YES		not_ontx		20	15-24	<2
814281	18-Dec-13	MALE	NO	CLEAR LUNGS	NO AFB SEEN	NO AFB SEEN	neg	NORMAL		no afb	no afb	sm-ve	YES		not_ontx		23	15-24	<2
803817	09-Jan-13	FEMALE	NO	CLEAR LUNGS	NO AFB SEEN	NO AFB SEEN	neg	NORMAL		no afb	no afb	sm-ve	YES		not_ontx		45	>=35	<2
813485	01-Nov-13	FEMALE	NO	CLEAR LUNGS	NO AFB SEEN	NO AFB SEEN	neg	NORMAL		no afb	no afb	sm-ve	YES		not_ontx		34	25-34	>8 weeks
804373	20-Feb-13	MALE	NO	CLEAR LUNGS	NO AFB SEEN	NOT DONE	pos	NORMAL		no afb	not done	sm-ve	YES		not_ontx		35	>=35	2-8wks
801242	26-Jul-12	MALE	YES	CARDIOMEGARY	NO AFB SEEN	NO AFB SEEN	pos	NORMAL		no afb	no afb	sm-ve	YES		not_ontx		35	>=35	2-8wks
813337	28-Oct-13	FEMALE	NO	CLEAR LUNGS	NO AFB SEEN	NOT DONE	neg	NORMAL		no afb	not done	sm-ve	YES		not_ontx		19	15-24
803903	15-Jan-13	MALE	NO	CLEAR LUNGS	NO AFB SEEN	NO AFB SEEN	neg	NORMAL		no afb	no afb	sm-ve	YES		not_ontx		25	25-34	<2
814044	04-Dec-13	MALE	NO	CLEAR LUNGS	NO AFB SEEN	NOT DONE	neg	NORMAL		no afb	not done	sm-ve	YES		not_ontx		37	>=35	<2
801520	28-Jun-12	MALE	NO	CLEAR LUNGS	NO AFB SEEN	NO AFB SEEN	neg	NORMAL		no afb	no afb	sm-ve	YES		not_ontx		34	25-34	2-8wks
800108	04-May-12	FEMALE	NO	CLEAR LUNGS	NO AFB SEEN	NO AFB SEEN	pos	NORMAL		no afb	no afb	sm-ve	YES		not_ontx		49	>=35	2-8wks
811993	30-Aug-13	FEMALE	NO	CLEAR LUNGS	NO AFB SEEN	NO AFB SEEN	unk	NORMAL		no afb	no afb	sm-ve	YES		not_ontx		57	>=35	2-8wks
800617	11-May-12	MALE	NO	CLEAR LUNGS	NO AFB SEEN	NO AFB SEEN	pos	NORMAL		no afb	no afb	sm-ve	YES		not_ontx		33	25-34	2-8wks
800173	02-May-12	FEMALE	NO	CLEAR LUNGS	NO AFB SEEN	NO AFB SEEN	pos	NORMAL		no afb	no afb	sm-ve	YES		not_ontx		38	>=35	2-8wks
815372	24-Feb-14	MALE	NO	CLEAR LUNGS	NO AFB SEEN	NOT DONE	pos	NORMAL		no afb	not done	sm-ve	YES		not_ontx		36	>=35	2-8wks
801470	09-Jul-12	MALE	YES	NO ACTIVE PTB LESION, CARDIOTHORACIC RATIO 60:1. (CARDIOMEGALY)	NO AFB SEEN	NO AFB SEEN	neg	NORMAL		no afb	no afb	sm-ve	YES		not_ontx		56	>=35	2-8wks
815713	17-Mar-14	MALE	NO	CLEAR LUNGS	NO AFB SEEN	NO AFB SEEN	neg	NORMAL		no afb	no afb	sm-ve	YES		not_ontx		33	25-34	2-8wks
800733	17-May-12	FEMALE	NO	CLEAR LUNGS.	NO AFB SEEN	NO AFB SEEN	pos	NORMAL		no afb	no afb	sm-ve	YES		not_ontx		38	>=35	<2
804369	19-Feb-13	MALE	NO	CLEAR LUNGS	NO AFB SEEN	NOT DONE	neg	NORMAL		no afb	not done	sm-ve	YES		not_ontx		32	25-34	2-8wks
801498	07-Aug-12	FEMALE	NO	CLEAR LUNGS	NO AFB SEEN	NO AFB SEEN	pos	NORMAL		no afb	no afb	sm-ve	YES		not_ontx		42	>=35	>8 weeks
804188	04-Feb-13	MALE	NO	CLEAR LUNGS	NO AFB SEEN	NOT DONE	neg	NORMAL		no afb	not done	sm-ve	YES		not_ontx		25	25-34	<2
804414	21-Feb-13	MALE	NO	CLEAR LUNS/NO OPACIFICATIOS	NO AFB SEEN	NO AFB SEEN	neg	NORMAL		no afb	no afb	sm-ve	YES		not_ontx		32	25-34	2-8wks
800802	21-May-12	FEMALE	NO	CLEAR LUNGS, NO OPACITIES/LESION	NO AFB SEEN	NO AFB SEEN	pos	NORMAL		no afb	no afb	sm-ve	YES		not_ontx		30	25-34	2-8wks
815212	17-Feb-14	FEMALE	NO	CLEAR LUNGS	NO AFB SEEN	NO AFB SEEN	pos	NORMAL		no afb	no afb	sm-ve	YES		not_ontx		38	>=35	<2
800958	19-Jun-12	FEMALE	NO	CLEAR LUNGS. NO OPACITY/LESION	NO AFB SEEN	NOT DONE	neg	NORMAL		no afb	not done	sm-ve	YES		not_ontx		20	15-24	<2
804907	22-Mar-13	FEMALE	YES	CLEAR LUNGS NO SCORE TIMED OUT WHILE PROCESSING	NO AFB SEEN	NO AFB SEEN	neg	NORMAL		no afb	no afb	sm-ve	YES		not_ontx		27	25-34	<2
811777	20-Aug-13	FEMALE	NO	CLEAR LUNGS	NO AFB SEEN	NO AFB SEEN	pos	NORMAL		no afb	no afb	sm-ve	YES		not_ontx		43	>=35	2-8wks
810301	23-May-13	FEMALE	YES	CLEAR LUNGS	NO AFB SEEN	NO AFB SEEN	neg	NORMAL		no afb	no afb	sm-ve	YES		not_ontx		59	>=35	<2
814089	05-Dec-13	MALE	NO	CLEAR LUNGS	NO AFB SEEN	NO AFB SEEN	neg	NORMAL		no afb	no afb	sm-ve	YES		not_ontx		26	25-34	2-8wks
815153	11-Feb-14	MALE	NO	CLEAR LUNGS	NO AFB SEEN	NO AFB SEEN	neg	NORMAL		no afb	no afb	sm-ve	YES		not_ontx		22	15-24	<2
801646	29-Jun-12	MALE	NO	CLEAR LUNGS. COMENT: NORMAL XRAY	NO AFB SEEN	NO AFB SEEN	neg	NORMAL		no afb	no afb	sm-ve	YES		not_ontx		37	>=35	2-8wks
802737	17-Sep-12	MALE	NO	CLEAR LUNGS	NO AFB SEEN	NO AFB SEEN	neg	NORMAL		no afb	no afb	sm-ve	YES		not_ontx		49	>=35	2-8wks
814258	17-Dec-13	FEMALE	NO	CLEAR LUNGS	NO AFB SEEN	NOT DONE	neg	NORMAL		no afb	not done	sm-ve	YES		not_ontx		33	25-34	>8 weeks
800363	07-May-12	FEMALE	NO	CLEAR LUNGS	NO AFB SEEN	NO AFB SEEN	neg	NORMAL		no afb	no afb	sm-ve	YES		not_ontx		36	>=35	2-8wks
800591	08-Jun-12	MALE	NO	CLEAR LUNGS, NO OPACITY/ LESIONS	NO AFB SEEN	NO AFB SEEN	pos	NORMAL		no afb	no afb	sm-ve	YES		not_ontx		36	>=35	<2
801923	21-Aug-12	MALE	NO	NO ACTIVE P.T.B/LESION	NO AFB SEEN	NO AFB SEEN	pos	NORMAL		no afb	no afb	sm-ve	YES		not_ontx		27	25-34	2-8wks
803471	04-Dec-12	MALE	NO	CLEAR LUNGS	NO AFB SEEN	NO AFB SEEN	neg	NORMAL		no afb	no afb	sm-ve	YES		not_ontx		20	15-24	2-8wks
801358	09-Jul-12	FEMALE	NO	NO ACTIVE PTB LESION	NO AFB SEEN	NO AFB SEEN	neg	NORMAL		no afb	no afb	sm-ve	YES		not_ontx		25	25-34	>8 weeks
815789	20-Mar-14	MALE	NO	CLEAR LUNGS	NO AFB SEEN	NO AFB SEEN	pos	NORMAL		no afb	no afb	sm-ve	YES		not_ontx		56	>=35	2-8wks
804718	11-Mar-13	FEMALE	NO	CLEAR LUNGS NO SCORE TIMED WHILE PROCESSING	NO AFB SEEN	NO AFB SEEN	pos	NORMAL		no afb	no afb	sm-ve	YES		not_ontx		37	>=35	2-8wks
813612	07-Nov-13	MALE	NO	CONSISTENT WITH P.T.B	NO AFB SEEN	NO AFB SEEN	pos	NORMAL		no afb	no afb	sm-ve	YES		not_ontx		33	25-34	2-8wks
813876	22-Nov-13	MALE	NO	CLEAR LUNGS	NO AFB SEEN	NOT DONE	neg	NORMAL		no afb	not done	sm-ve	YES		not_ontx		22	15-24	2-8wks
803535	10-Dec-12	MALE	NO	CLEAR LUNGS	NO AFB SEEN	NO AFB SEEN	neg	NORMAL		no afb	no afb	sm-ve	YES		not_ontx		38	>=35	2-8wks
815659	13-Mar-14	FEMALE	NO	CLEAR LUNGS	NO AFB SEEN	NO AFB SEEN	neg	NORMAL		no afb	no afb	sm-ve	YES		not_ontx		39	>=35	2-8wks
810666	19-Jun-13	MALE	NO	CLEAR LUNGS	NO AFB SEEN	NO AFB SEEN	neg	NORMAL		no afb	no afb	sm-ve	YES		not_ontx		15	15-24	<2
811220	24-Jul-13	MALE	NO	CLEAR LUNGS	NO AFB SEEN	NO AFB SEEN	neg	NORMAL		no afb	no afb	sm-ve	YES		not_ontx		28	25-34	<2
815464	03-Mar-14	FEMALE	NO	CLEAR LUNGS	NO AFB SEEN	NO AFB SEEN	pos	NORMAL		no afb	no afb	sm-ve	YES		not_ontx		34	25-34	<2
801523	29-Jun-12	MALE	NO	NO ACTIVE PTB LESIONS	NO AFB SEEN	NO AFB SEEN	pos	NORMAL		no afb	no afb	sm-ve	YES		not_ontx		33	25-34	2-8wks
805328	23-Apr-13	FEMALE	YES	CLEAR LUNGS	NO AFB SEEN	NO AFB SEEN	pos	NORMAL		no afb	no afb	sm-ve	YES		not_ontx		29	25-34	2-8wks
813936	27-Nov-13	FEMALE	NO	LYMPHADENOPATHY	NO AFB SEEN	NO AFB SEEN	pos	NORMAL		no afb	no afb	sm-ve	YES		not_ontx		32	25-34	<2
814138	09-Dec-13	MALE	NO	CLEAR LUNGS SLIGHTLY ENLARGED HEART	NO AFB SEEN	NOT DONE	unk	NORMAL		no afb	not done	sm-ve	YES		not_ontx		28	25-34	2-8wks
802199	20-Jul-12	FEMALE	NO	CLEAR	NO AFB SEEN	NO AFB SEEN	pos	NORMAL		no afb	no afb	sm-ve	YES		not_ontx		30	25-34	2-8wks
815445	28-Feb-14	FEMALE	NO	CLEAR LUNGS	NO AFB SEEN	NO AFB SEEN	neg	NORMAL		no afb	no afb	sm-ve	YES		not_ontx		37	>=35	2-8wks
800138	09-May-12	FEMALE	YES	CLEAR LUNGS	NO AFB SEEN	SAMPLE NOT RECEIVED	pos	NORMAL		no afb	not done	sm-ve	YES		not_ontx		54	>=35	<2
804649	04-Mar-13	FEMALE	YES	CLEAR LUNGS NO SCORE TIMED OUT WHILE PROCESSING	NO AFB SEEN	NO AFB SEEN	pos	NORMAL		no afb	no afb	sm-ve	YES		not_ontx		42	>=35	2-8wks
802314	03-Sep-12	FEMALE	NO	CLEAR LUNGS	NO AFB SEEN	SAMPLE NOT RECEIVED	neg	NORMAL		no afb	not done	sm-ve	YES		not_ontx		42	>=35	<2
802258	29-Aug-12	MALE	NO	CLEAR LUNGS	NO AFB SEEN	NO AFB SEEN	unk	NORMAL		no afb	no afb	sm-ve	YES		not_ontx		34	25-34	>8 weeks
804338	18-Feb-13	FEMALE	YES	CLEAR LUNGS	NO AFB SEEN	NO AFB SEEN	pos	NORMAL		no afb	no afb	sm-ve	YES		not_ontx		64	>=35	2-8wks
813444	31-Oct-13	MALE	YES	LYMPHADENOPATHY; CONSISTENT WITH PNUEMONIA	NO AFB SEEN	NO AFB SEEN	pos	NORMAL		no afb	no afb	sm-ve	YES		not_ontx		31	25-34	2-8wks
805050	03-Apr-13	MALE	NO	CLEAR LUNGS	NO AFB SEEN	SAMPLE NOT RECEIVED	neg	NORMAL		no afb	not done	sm-ve	YES		not_ontx		42	>=35	2-8wks
801723	09-Aug-12	MALE	NO	NO ACTIVE PTB LESION	NO AFB SEEN	NO AFB SEEN	pos	NORMAL		no afb	no afb	sm-ve	YES	27-Sep-12	on_tbtx	49	38	>=35	2-8wks
800278	02-May-12	FEMALE	NO	CLEAR LUNGS	NO AFB SEEN	NO AFB SEEN	pos	NORMAL		no afb	no afb	sm-ve	YES		not_ontx		31	25-34	<2
814246	16-Dec-13	FEMALE	NO	CLEAR LUNGS	NO AFB SEEN	NO AFB SEEN	pos	NORMAL		no afb	no afb	sm-ve	YES		not_ontx		53	>=35	>8 weeks
801508	06-Jul-12	MALE	NO	MINIMAL PLEURAL EFFUSION	NO AFB SEEN	NO AFB SEEN	neg	NORMAL		no afb	no afb	sm-ve	YES	11-Jul-12	on_tbtx	5	30	25-34	<2
811132	19-Jul-13	FEMALE	NO	CLEAR LUNGS/ CARDIOMEGALY	NO AFB SEEN	NOT DONE	neg	NORMAL		no afb	not done	sm-ve	YES		not_ontx		38	>=35	2-8wks
800848	18-May-12	MALE	NO	CLEAR LUNGS, NO OPACITIES/LESION	NO AFB SEEN	NO AFB SEEN	neg	NORMAL		no afb	no afb	sm-ve	YES		not_ontx		37	>=35	2-8wks
814629	09-Jan-14	FEMALE	NO	CLEAR LUNGS	NO AFB SEEN	NO AFB SEEN	pos	NORMAL		no afb	no afb	sm-ve	YES		not_ontx		35	>=35	>8 weeks
813788	18-Nov-13	FEMALE	NO	CLEAR LUNGS	NO AFB SEEN	NO AFB SEEN	pos	NORMAL		no afb	no afb	sm-ve	YES		not_ontx		35	>=35	2-8wks
800383	02-May-12	MALE	YES	CLEAR LUNGS,NO OPACITY	NO AFB SEEN	NO AFB SEEN	neg	NORMAL		no afb	no afb	sm-ve	YES		not_ontx		37	>=35	<2
801437	09-Jul-12	FEMALE	NO	NO ACTIVE PTB LESION	NO AFB SEEN	NO AFB SEEN	pos	NORMAL		no afb	no afb	sm-ve	YES		not_ontx		35	>=35	2-8wks
814567	07-Jan-14	FEMALE	NO	CLEAR LUNGS	NO AFB SEEN	NO AFB SEEN	neg	NORMAL		no afb	no afb	sm-ve	YES		not_ontx		29	25-34	2-8wks
804607	28-Feb-13	FEMALE	NO	CLEAR LUNGS	NO AFB SEEN	NO AFB SEEN	neg	NORMAL		no afb	no afb	sm-ve	YES		not_ontx		28	25-34	2-8wks
814341	20-Dec-13	FEMALE	NO	LYMPHADENOPATHY	NO AFB SEEN	NO AFB SEEN	pos	NORMAL		no afb	no afb	sm-ve	YES		not_ontx		45	>=35	<2
810108	10-May-13	MALE	NO	HILAR NODULAR OPACITIES	NO AFB SEEN	NO AFB SEEN	neg	NORMAL		no afb	no afb	sm-ve	YES		not_ontx		31	25-34	>8 weeks
801878	20-Aug-12	MALE	NO	HILUM NODULAR OPACITIES	NO AFB SEEN	NO AFB SEEN	pos	NORMAL		no afb	no afb	sm-ve	YES		not_ontx		35	>=35	2-8wks
811413	06-Aug-13	MALE	YES	CLEAR LUNGS	NO AFB SEEN	NOT DONE	neg	NORMAL		no afb	not done	sm-ve	YES		not_ontx		45	>=35	2-8wks
805154	11-Apr-13	MALE	NO	CLEAR LUNGS	NO AFB SEEN	SAMPLE NOT RECEIVED	neg	NORMAL		no afb	not done	sm-ve	YES		not_ontx		26	25-34	2-8wks
812978	10-Oct-13	FEMALE	NO	CLEAR LUNGS	NO AFB SEEN	NO AFB SEEN	pos	NORMAL		no afb	no afb	sm-ve	YES		not_ontx		37	>=35	2-8wks
801211	27-Jun-12	MALE	NO	CARDIOTHORACIC RATIO 0.57:1	NO AFB SEEN	NO AFB SEEN	neg	NORMAL		no afb	no afb	sm-ve	YES		not_ontx		26	25-34	<2
815238	17-Feb-14	MALE	NO	CLEAR LUNGS	NO AFB SEEN	NO AFB SEEN	pos	NORMAL		no afb	no afb	sm-ve	YES		not_ontx		45	>=35	2-8wks
800520	13-Jun-12	MALE	YES	CLEAR LUNGS. NO OPACITY/LESION	NO AFB SEEN	NO AFB SEEN	pos	NORMAL		no afb	no afb	sm-ve	YES		not_ontx		38	>=35	2-8wks
801379	27-Jun-12	MALE	YES	NORMAL CXR	NO AFB SEEN	NO AFB SEEN	pos	NORMAL		no afb	no afb	sm-ve	YES		not_ontx		42	>=35	2-8wks
800817	05-Jun-12	FEMALE	NO	CLEAR LUNGS WITH PROMINENT ARCH OF AORTAR.	NO AFB SEEN	NO AFB SEEN	neg	NORMAL		no afb	no afb	sm-ve	YES		not_ontx		54	>=35	<2
802438	10-Sep-12	FEMALE	NO	CLEAR LUNGS	NO AFB SEEN	NO AFB SEEN	pos	NORMAL		no afb	no afb	sm-ve	YES		not_ontx		28	25-34	2-8wks
815305	20-Feb-14	FEMALE	NO	LYMPHADENOPATHY	NO AFB SEEN	NO AFB SEEN	pos	NORMAL		no afb	no afb	sm-ve	YES		not_ontx		39	>=35	2-8wks
810214	16-May-13	FEMALE	NO	CLEAR LUNGS	NO AFB SEEN	NO AFB SEEN	neg	NORMAL		no afb	no afb	sm-ve	YES		not_ontx		19	15-24	<2
815923	27-Mar-14	FEMALE	NO	CLEAR LUNGS	NO AFB SEEN	NO AFB SEEN	pos	NORMAL		no afb	no afb	sm-ve	YES		not_ontx		42	>=35	2-8wks
815180	12-Feb-14	FEMALE	NO	CLEAR LUNGS	NO AFB SEEN	NO AFB SEEN	pos	NORMAL		no afb	no afb	sm-ve	YES		not_ontx		23	15-24	>8 weeks
814771	20-Jan-14	FEMALE	NO	CLEAR LUNGS	NO AFB SEEN	NO AFB SEEN	neg	NORMAL		no afb	no afb	sm-ve	YES		not_ontx		18	15-24	<2
804654	05-Mar-13	FEMALE	YES	CLEAR LUNGS	NO AFB SEEN	NO AFB SEEN	neg	NORMAL		no afb	no afb	sm-ve	YES		not_ontx		64	>=35	2-8wks
800234	26-Apr-12	MALE	NO		NO AFB SEEN	NO AFB SEEN	neg	NORMAL		no afb	no afb	sm-ve	YES		not_ontx		51	>=35	<2
814101	06-Dec-13	MALE	NO	CLEAR LUNGS	NO AFB SEEN	NO AFB SEEN	unk	NORMAL		no afb	no afb	sm-ve	YES		not_ontx		21	15-24	>8 weeks
800599	14-May-12	MALE	NO	CLEAR LUNGS.	NO AFB SEEN	NO AFB SEEN	neg	NORMAL		no afb	no afb	sm-ve	YES		not_ontx		61	>=35	>8 weeks
815566	10-Mar-14	FEMALE	NO	CLEAR LUNGS	NO AFB SEEN	NO AFB SEEN	neg	NORMAL		no afb	no afb	sm-ve	YES		not_ontx		41	>=35	<2
804179	04-Feb-13	FEMALE	NO	CLEAR LUNGS	NOT DONE	NO AFB SEEN	pos	NORMAL		not done	no afb	sm-ve	YES		not_ontx		31	25-34	<2
814811	22-Jan-14	MALE	NO	CLEAR LUNGS	NO AFB SEEN	NO AFB SEEN	unk	NORMAL		no afb	no afb	sm-ve	YES		not_ontx		30	25-34	2-8wks
813916	26-Nov-13	FEMALE	NO	LYMPHADENOPATHY	NO AFB SEEN	NO AFB SEEN	neg	NORMAL		no afb	no afb	sm-ve	YES		not_ontx		55	>=35	2-8wks
814523	06-Jan-14	FEMALE	NO	CLEAR LUNGS	NO AFB SEEN	NO AFB SEEN	pos	NORMAL		no afb	no afb	sm-ve	YES		not_ontx		38	>=35	2-8wks
813348	28-Oct-13	MALE	NO	CLEAR LUNGS	NO AFB SEEN	NO AFB SEEN	neg	NORMAL		no afb	no afb	sm-ve	YES		not_ontx		28	25-34	<2
805290	22-Apr-13	MALE	YES	CLEAR LUNGS	NO AFB SEEN	NO AFB SEEN	pos	NORMAL		no afb	no afb	sm-ve	YES		not_ontx		40	>=35	2-8wks
804867	20-Mar-13	FEMALE	NO	CLEAR LUNGS	NO AFB SEEN	NO AFB SEEN	neg	NORMAL		no afb	no afb	sm-ve	YES		not_ontx		38	>=35	<2
802030	30-Jul-12	FEMALE	NO	OPACITIES ON THE LOWER LOBE OF THE LEFT LUNG	NO AFB SEEN	NO AFB SEEN	neg	NORMAL		no afb	no afb	sm-ve	YES		not_ontx		36	>=35	<2
812160	06-Sep-13	MALE	NO	LYMPHADENOPATHY	NO AFB SEEN	NO AFB SEEN	neg	NORMAL		no afb	no afb	sm-ve	YES		not_ontx		34	25-34	<2
805211	16-Apr-13	FEMALE	NO	CLEAR LUNGS	NO AFB SEEN	NO AFB SEEN	neg	NORMAL		no afb	no afb	sm-ve	YES		not_ontx		33	25-34	2-8wks
815581	10-Mar-14	FEMALE	NO	BILATERAL HILAR OPACIFICATION + RT LOWER LOBE IN THE RT LUNG	NO AFB SEEN	NO AFB SEEN	pos	NORMAL		no afb	no afb	sm-ve	YES		not_ontx		35	>=35	<2
803926	17-Jan-13	FEMALE	YES	CLEAR LUNGS	NO AFB SEEN	NO AFB SEEN	pos	NORMAL		no afb	no afb	sm-ve	YES		not_ontx		35	>=35	<2
813709	13-Nov-13	MALE	NO	CLEAR LUNGS	NO AFB SEEN	NO AFB SEEN	neg	NORMAL		no afb	no afb	sm-ve	YES		not_ontx		40	>=35	<2
814614	08-Jan-14	MALE	NO	CLEAR LUNGS	NO AFB SEEN	NO AFB SEEN	neg	NORMAL		no afb	no afb	sm-ve	YES		not_ontx		42	>=35	2-8wks
812858	04-Oct-13	FEMALE	NO	CLEAR LUNGS	NO AFB SEEN	NO AFB SEEN	pos	NORMAL		no afb	no afb	sm-ve	YES		not_ontx		36	>=35	2-8wks
815710	17-Mar-14	MALE	NO	CLEAR LUNGS	NO AFB SEEN	NO AFB SEEN	neg	NORMAL		no afb	no afb	sm-ve	YES		not_ontx		58	>=35	2-8wks
801613	16-Jul-12	FEMALE	NO	CLEAR LUNGS	NO AFB SEEN	NO AFB SEEN	neg	NORMAL		no afb	no afb	sm-ve	YES		not_ontx		18	15-24	<2
815926	27-Mar-14	FEMALE	NO	CLEAR LUNGS	NO AFB SEEN	NO AFB SEEN	neg	NORMAL		no afb	no afb	sm-ve	YES		not_ontx		56	>=35	2-8wks
804176	04-Feb-13	MALE	NO	CLEAR LUNGS	NO AFB SEEN	NO AFB SEEN	neg	NORMAL		no afb	no afb	sm-ve	YES		not_ontx		20	15-24	2-8wks
814896	27-Jan-14	FEMALE	NO	CLEAR LUNGS	NO AFB SEEN	NO AFB SEEN	neg	NORMAL		no afb	no afb	sm-ve	YES		not_ontx		41	>=35	<2
804352	19-Feb-13	FEMALE	YES	NO ACTIVE P.B/LESION	NO AFB SEEN	NO AFB SEEN	pos	NORMAL		no afb	no afb	sm-ve	YES		not_ontx		41	>=35	2-8wks
811925	27-Aug-13	FEMALE	NO	CLEAR LUNGS	NO AFB SEEN	NO AFB SEEN	neg	NORMAL		no afb	no afb	sm-ve	YES		not_ontx		32	25-34	2-8wks
804163	04-Feb-13	FEMALE	NO	CLEAR LUNGS	NO AFB SEEN	NO AFB SEEN	pos	NORMAL		no afb	no afb	sm-ve	YES		not_ontx		31	25-34	<2
802274	30-Aug-12	MALE	NO	CLEAR LUNGS	NO AFB SEEN	NO AFB SEEN	neg	NORMAL		no afb	no afb	sm-ve	YES		not_ontx		34	25-34	2-8wks
813811	19-Nov-13	MALE	NO	CLEAR LUNGS	NO AFB SEEN	NO AFB SEEN	pos	NORMAL		no afb	no afb	sm-ve	YES		not_ontx		38	>=35	2-8wks
804621	01-Mar-13	FEMALE	NO	CLEAR LUNGS NO SCORE TIMED OUT WHILE PROCESSING	NO AFB SEEN	NO AFB SEEN	neg	NORMAL		no afb	no afb	sm-ve	YES		not_ontx		39	>=35	2-8wks
812016	04-Sep-13	MALE	NO	CLEAR LUNGS	NO AFB SEEN	NO AFB SEEN	neg	NORMAL		no afb	no afb	sm-ve	YES		not_ontx		21	15-24	<2
814316	19-Dec-13	MALE	NO	CLEAR LUNGS	NO AFB SEEN	NOT DONE	neg	NORMAL		no afb	not done	sm-ve	YES		not_ontx		24	15-24	>8 weeks
804139	01-Feb-13	FEMALE	NO	CLEAR LUNGS	NO AFB SEEN	NO AFB SEEN	pos	NORMAL		no afb	no afb	sm-ve	YES		not_ontx		42	>=35	2-8wks
810949	09-Jul-13	MALE	YES	CLEAR LUNGS	NO AFB SEEN	NO AFB SEEN	pos	NORMAL		no afb	no afb	sm-ve	YES		not_ontx		38	>=35	2-8wks
812696	27-Sep-13	MALE	NO	CLEAR LUNGS	NO AFB SEEN	NOT DONE	neg	NORMAL		no afb	not done	sm-ve	YES		not_ontx		24	15-24	2-8wks
[truncated: 7,483 more rows]
