# Supplementary material for: Implementation Research to Inform the Use of Xpert MTB/RIF in Primary Health Care Facilities in High TB and HIV Settings in Resource Constrained Settings
Source: PLoS One. 2015 Jun 1;10(6):e0126376. doi: 10.1371/journal.pone.0126376 (PMC4451006; doi:10.1371/journal.pone.0126376)
Supplement: S3 Data — (CSV) [file pone.0126376.s003.csv]

idno	datetoday	sex	prevtb	fmspotresult	fmmorningresult	hiv	gxresult_1	fmspot	fmmorn	fmall	cough	datetreatmentstarted	on_tbtreatment	days_to_tbtx	age2	agegrp	coughdur
900262	04-May-12	FEMALE	NO			pos	MTB NOT DETECTED				YES	04-May-12	on_tbtx	0	33	25-34	2-8wks
900095	30-May-12	FEMALE	NO			pos	MTB DETECTED				YES	30-May-12	on_tbtx	0	33	25-34	<2
901611	23-Nov-12	MALE	YES	NO AFB SEEN	NO AFB SEEN	neg		no afb	no afb	neg	YES	23-Nov-12	on_tbtx	0	37	>=35	<2
901295	03-Oct-12	FEMALE	NO			pos	MTB DETECTED				YES	03-Oct-12	on_tbtx	0	53	>=35	2-8wks
902033	15-Jan-13	MALE	NO			unk	MTB DETECTED				YES	16-Jan-13	on_tbtx	0	25	25-34	>8 weeks
902480	20-Mar-13	FEMALE	NO			pos	MTB DETECTED				YES	21-Mar-13	on_tbtx	0	34	25-34	2-8wks
902379	15-Apr-13	FEMALE	NO			pos	MTB DETECTED				YES	16-Apr-13	on_tbtx	0	37	>=35	>8 weeks
900121	23-May-12	MALE	NO			pos	MTB DETECTED				YES	24-May-12	on_tbtx	0	30	25-34	2-8wks
900913	15-Jun-12	MALE	NO			pos	MTB NOT DETECTED				YES	15-Jun-12	on_tbtx	0	29	25-34	2-8wks
901631	02-Nov-12	MALE	YES			pos	MTB DETECTED				YES	02-Nov-12	on_tbtx	0	36	>=35	2-8wks
911204	05-Sep-13	FEMALE	NO			pos	MTB DETECTED				YES	06-Sep-13	on_tbtx	0	28	25-34	>8 weeks
900328	11-Jul-12	FEMALE	NO			pos	MTB DETECTED				YES	10-Jul-12	on_tbtx	0	30	25-34	>8 weeks
900304	13-Jul-12	MALE	NO			unk	MTB DETECTED				YES	13-Jul-12	on_tbtx	0	20	15-24	<2
900734	02-Aug-12	MALE	NO			pos	MTB DETECTED				YES	03-Aug-12	on_tbtx	0	26	25-34	<2
900577	28-Jun-12	MALE	NO			pos	MTB DETECTED				YES	29-Jun-12	on_tbtx	0	45	>=35	2-8wks
900589	29-Jun-12	MALE	YES	NO AFB SEEN	NO AFB SEEN	neg		no afb	no afb	neg	YES	29-Jun-12	on_tbtx	0	34	25-34
911809	19-Nov-13	MALE	NO	12 AFB	10 AFB	neg		afb pos	afb pos	pos	YES	20-Nov-13	on_tbtx	0	19	15-24	2-8wks
901114	24-Aug-12	FEMALE	NO			pos	MTB DETECTED				YES	24-Aug-12	on_tbtx	0	27	25-34	2-8wks
900461	21-Jun-12	FEMALE	NO			pos	MTB DETECTED				YES	21-Jun-12	on_tbtx	0	27	25-34	<2
900467	14-May-12	MALE	NO			pos	MTB DETECTED				YES	14-May-12	on_tbtx	0	34	25-34	2-8wks
902771	26-Apr-13	MALE	NO			pos	MTB DETECTED				YES	26-Apr-13	on_tbtx	0	45	>=35	<2
900157	10-May-12	MALE	YES			pos	MTB DETECTED				YES	10-May-12	on_tbtx	0	34	25-34	2-8wks
900040	29-Mar-12	FEMALE	NO			pos	MTB DETECTED				YES	29-Mar-12	on_tbtx	0	30	25-34	2-8wks
900665	18-Jun-12	MALE	NO			pos	MTB NOT DETECTED				YES	18-Jun-12	on_tbtx	0	26	25-34	2-8wks
900055	19-Apr-12	MALE	YES	1+	1+	neg		afb pos	afb pos	pos	YES	19-Apr-12	on_tbtx	0	23	15-24	2-8wks
901186	30-Aug-12	MALE	YES			pos	MTB NOT DETECTED				YES	30-Aug-12	on_tbtx	0	36	>=35	<2
911917	02-Dec-13	MALE	NO			pos	MTB DETECTED				YES	03-Dec-13	on_tbtx	0	30	25-34	2-8wks
911092	19-Aug-13	MALE	NO			pos	MTB DETECTED				YES	20-Aug-13	on_tbtx	0	31	25-34	2-8wks
901929	13-Dec-12	MALE	NO			pos	MTB DETECTED				YES	13-Dec-12	on_tbtx	0	32	25-34	2-8wks
901999	21-Jan-13	MALE	NO	3 AFB	NO AFB SEEN	neg		no afb	no afb	neg	YES	22-Jan-13	on_tbtx	0	33	25-34	<2
900271	24-Apr-12	FEMALE	YES			pos	MTB DETECTED				YES	25-Apr-12	on_tbtx	0	38	>=35	<2
912244	05-Feb-14	MALE	NO	1+	3+	neg		afb pos	afb pos	pos	YES	05-Feb-14	on_tbtx	0	28	25-34	2-8wks
902661	25-Mar-13	MALE	NO			pos	MTB DETECTED				YES	26-Mar-13	on_tbtx	0	28	25-34	2-8wks
901155	12-Sep-12	FEMALE	NO	1+	3+	neg		afb pos	afb pos	pos	YES	12-Sep-12	on_tbtx	0	44	>=35	2-8wks
901683	08-Nov-12	MALE	YES			pos	MTB NOT DETECTED				YES	08-Nov-12	on_tbtx	0	43	>=35	2-8wks
900315	13-Jul-12	FEMALE	YES	NO AFB SEEN	NO AFB SEEN	neg		no afb	no afb	neg	YES	13-Jul-12	on_tbtx	0	51	>=35	<2
902724	25-Apr-13	MALE	NO			pos	MTB DETECTED				YES	25-Apr-13	on_tbtx	0	42	>=35	2-8wks
900533	22-May-12	MALE	YES	1+	1+	neg		afb pos	afb pos	pos	YES	23-May-12	on_tbtx	0	35	>=35	2-8wks
900009	04-May-12	MALE	NO			pos	MTB DETECTED				YES	03-May-12	on_tbtx	0	32	25-34	2-8wks
910343	12-Jun-13	MALE	NO			unk	MTB DETECTED				YES	13-Jun-13	on_tbtx	0	45	>=35	2-8wks
902021	15-Jan-13	MALE	NO	3+	3+	neg		afb pos	afb pos	pos	YES	15-Jan-13	on_tbtx	0	38	>=35	2-8wks
911991	28-Nov-13	MALE	YES			unk	MTB DETECTED				YES	29-Nov-13	on_tbtx	0	37	>=35	2-8wks
912659	24-Mar-14	FEMALE	NO			pos	MTB DETECTED				YES	25-Mar-14	on_tbtx	0	40	>=35	2-8wks
901709	07-Dec-12	FEMALE	NO			unk	MTB DETECTED				YES	07-Dec-12	on_tbtx	0	22	15-24	2-8wks
911681	05-Nov-13	MALE	NO			unk	MTB DETECTED				YES	06-Nov-13	on_tbtx	0	43	>=35	2-8wks
912226	27-Jan-14	MALE	NO			pos	MTB DETECTED				YES	28-Jan-14	on_tbtx	0	42	>=35	2-8wks
900255	12-Apr-12	FEMALE	NO			pos	MTB DETECTED				YES	13-Apr-12	on_tbtx	0	39	>=35	>8 weeks
900101	13-Apr-12	FEMALE	NO			pos	MTB DETECTED				YES	13-Apr-12	on_tbtx	0	26	25-34	2-8wks
901209	04-Sep-12	MALE	NO			pos	MTB NOT DETECTED				YES	04-Sep-12	on_tbtx	0	32	25-34	2-8wks
900727	16-Jul-12	FEMALE	NO			pos	MTB DETECTED				YES	18-Jul-12	on_tbtx	1	26	25-34	2-8wks
902693	11-Apr-13	MALE	NO			pos	MTB DETECTED				YES	12-Apr-13	on_tbtx	1	33	25-34	2-8wks
910164	06-May-13	MALE	NO			pos	MTB DETECTED				YES	07-May-13	on_tbtx	1	32	25-34	2-8wks
900438	01-Aug-12	MALE	YES			pos	MTB DETECTED				YES	03-Aug-12	on_tbtx	1	34	25-34	2-8wks
901044	17-Sep-12	MALE	NO			pos	MTB DETECTED				YES	19-Sep-12	on_tbtx	1	40	>=35	2-8wks
911345	25-Sep-13	MALE	NO			unk	MTB DETECTED				YES	27-Sep-13	on_tbtx	1	73	>=35	2-8wks
911870	03-Dec-13	FEMALE	NO			pos	MTB DETECTED				YES	04-Dec-13	on_tbtx	1	57	>=35	>8 weeks
900515	02-May-12	MALE	NO			pos	MTB DETECTED				YES	04-May-12	on_tbtx	1	35	>=35	2-8wks
900472	09-May-12	MALE	NO			pos	MTB DETECTED				YES	10-May-12	on_tbtx	1	38	>=35	>8 weeks
911702	30-Oct-13	MALE	NO			pos	MTB DETECTED				YES	31-Oct-13	on_tbtx	1	43	>=35	<2
912237	03-Feb-14	MALE	NO			pos	MTB DETECTED				YES	04-Feb-14	on_tbtx	1	36	>=35	2-8wks
902543	17-Apr-13	FEMALE	NO			pos	MTB DETECTED				YES	19-Apr-13	on_tbtx	1	34	25-34	2-8wks
900788	18-Jul-12	FEMALE	NO			pos	MTB NOT DETECTED				YES	20-Jul-12	on_tbtx	1	32	25-34	<2
911947	25-Nov-13	FEMALE	NO			pos	MTB DETECTED				YES	26-Nov-13	on_tbtx	1	22	15-24	<2
902406	13-Mar-13	FEMALE	NO			pos	MTB DETECTED				YES	15-Mar-13	on_tbtx	1	47	>=35	<2
900291	11-Apr-12	MALE	NO			pos	MTB DETECTED				YES	12-Apr-12	on_tbtx	1	42	>=35	<2
911137	19-Aug-13	FEMALE	YES			pos	MTB DETECTED				YES	20-Aug-13	on_tbtx	1	34	25-34	2-8wks
911014	13-Aug-13	FEMALE	YES			pos	MTB DETECTED				YES	14-Aug-13	on_tbtx	1	53	>=35	<2
911318	18-Sep-13	FEMALE	NO			pos	MTB DETECTED				YES	19-Sep-13	on_tbtx	1	21	15-24	2-8wks
910131	20-May-13	FEMALE	NO			pos	MTB DETECTED				YES	21-May-13	on_tbtx	1	50	>=35	2-8wks
910064	13-May-13	FEMALE	NO			pos	MTB DETECTED				YES	15-May-13	on_tbtx	1	21	15-24	2-8wks
912272	04-Feb-14	MALE	NO			pos	MTB DETECTED				YES	05-Feb-14	on_tbtx	1	27	25-34	2-8wks
900659	11-Jun-12	MALE	NO			pos	MTB DETECTED				YES	12-Jun-12	on_tbtx	1	43	>=35	2-8wks
901210	04-Sep-12	FEMALE	NO			pos	MTB DETECTED				YES	05-Sep-12	on_tbtx	1	22	15-24	2-8wks
911729	04-Nov-13	MALE	NO			pos	MTB DETECTED				YES	05-Nov-13	on_tbtx	1	37	>=35	2-8wks
912109	20-Jan-14	MALE	NO			pos	MTB DETECTED				YES	21-Jan-14	on_tbtx	1	30	25-34	<2
902063	14-Jan-13	MALE	NO			pos	MTB DETECTED				YES	15-Jan-13	on_tbtx	1	27	25-34	2-8wks
912383	05-Mar-14	FEMALE	YES			pos	MTB DETECTED				YES	06-Mar-14	on_tbtx	1	33	25-34	>8 weeks
911935	25-Nov-13	FEMALE	NO			pos	MTB DETECTED				YES	26-Nov-13	on_tbtx	1	20	15-24	2-8wks
911182	26-Aug-13	FEMALE	YES			pos	MTB DETECTED				YES	27-Aug-13	on_tbtx	1	49	>=35	<2
900220	04-Apr-12	MALE	NO	1+	3+	neg		afb pos	afb pos	pos	YES	05-Apr-12	on_tbtx	1	20	15-24	2-8wks
912187	13-Jan-14	MALE	YES			pos	MTB DETECTED				YES	15-Jan-14	on_tbtx	1	22	15-24	2-8wks
910294	12-Jun-13	MALE	NO			pos	MTB DETECTED				YES	13-Jun-13	on_tbtx	1	37	>=35	2-8wks
910009	08-May-13	MALE	NO			pos	MTB DETECTED				YES	09-May-13	on_tbtx	1	29	25-34	<2
902460	26-Mar-13	MALE	NO			pos	MTB DETECTED				YES	27-Mar-13	on_tbtx	1	41	>=35	<2
912579	13-Mar-14	MALE	NO			pos	MTB DETECTED				YES	14-Mar-14	on_tbtx	1	25	25-34	<2
902537	27-Mar-13	FEMALE	NO	1+	1+	neg		afb pos	afb pos	pos	YES	28-Mar-13	on_tbtx	1	35	>=35	2-8wks
900605	21-May-12	MALE	YES			pos	MTB DETECTED				YES	22-May-12	on_tbtx	1	26	25-34	2-8wks
902317	25-Mar-13	MALE	NO			unk	MTB DETECTED				YES	26-Mar-13	on_tbtx	1	28	25-34	2-8wks
900454	23-May-12	FEMALE	NO			pos	MTB DETECTED				YES	24-May-12	on_tbtx	1	50	>=35	2-8wks
900892	10-Jul-12	MALE	NO			pos	MTB NOT DETECTED				YES	12-Jul-12	on_tbtx	1	33	25-34	<2
900140	24-Apr-12	FEMALE	NO			pos	MTB DETECTED				YES	26-Apr-12	on_tbtx	1	24	15-24	2-8wks
900383	11-Jul-12	MALE	NO			pos	MTB DETECTED				YES	13-Jul-12	on_tbtx	1	22	15-24	<2
900952	04-Jun-12	MALE	NO			pos	MTB DETECTED				YES	06-Jun-12	on_tbtx	1	44	>=35	2-8wks
912023	16-Dec-13	FEMALE	NO			pos	MTB DETECTED				YES	17-Dec-13	on_tbtx	1	38	>=35	2-8wks
900880	20-Jun-12	MALE	NO			unk	MTB DETECTED				YES	21-Jun-12	on_tbtx	1	32	25-34	2-8wks
900464	21-May-12	FEMALE	NO			pos	MTB DETECTED				YES	22-May-12	on_tbtx	1	35	>=35	2-8wks
901743	03-Dec-12	MALE	NO			pos	MTB DETECTED				YES	05-Dec-12	on_tbtx	1	29	25-34	<2
900202	17-May-12	MALE	YES			pos	MTB DETECTED				YES	18-May-12	on_tbtx	1	32	25-34	2-8wks
902116	15-Jan-13	MALE	YES			pos	MTB DETECTED				YES	17-Jan-13	on_tbtx	1	41	>=35	2-8wks
900261	18-Apr-12	FEMALE	NO			pos	MTB DETECTED				YES	19-Apr-12	on_tbtx	1	29	25-34	2-8wks
911652	13-Nov-13	FEMALE	NO			pos	MTB DETECTED				YES	14-Nov-13	on_tbtx	1	35	>=35	2-8wks
911986	28-Nov-13	FEMALE	NO			pos	MTB DETECTED				YES	29-Nov-13	on_tbtx	1	21	15-24	2-8wks
910756	06-Aug-13	MALE	NO			pos	MTB DETECTED				YES	08-Aug-13	on_tbtx	1	27	25-34	2-8wks
902188	12-Feb-13	MALE	NO			pos	MTB DETECTED				YES	13-Feb-13	on_tbtx	1	46	>=35	2-8wks
900269	02-Apr-12	FEMALE	NO			pos	MTB DETECTED				YES	04-Apr-12	on_tbtx	1	34	25-34	<2
900953	18-Jul-12	MALE	NO			pos	MTB DETECTED				YES	20-Jul-12	on_tbtx	1	39	>=35	2-8wks
911948	17-Dec-13	MALE	NO			pos	MTB NOT DETECTED				YES	18-Dec-13	on_tbtx	1	37	>=35	2-8wks
901195	29-Aug-12	MALE	NO			pos	MTB DETECTED				YES	31-Aug-12	on_tbtx	1	28	25-34	2-8wks
912040	19-Dec-13	FEMALE	NO	1+	1+	neg		afb pos	afb pos	pos	YES	20-Dec-13	on_tbtx	1	17	15-24	2-8wks
902094	08-Jan-13	FEMALE	NO			pos	MTB DETECTED				YES	09-Jan-13	on_tbtx	1	26	25-34	<2
900319	12-Jul-12	MALE	NO			pos	MTB DETECTED				YES	13-Jul-12	on_tbtx	1	50	>=35	2-8wks
902095	16-Jan-13	MALE	NO	1+	2+	neg		afb pos	afb pos	pos	YES	18-Jan-13	on_tbtx	1	34	25-34	<2
911942	26-Nov-13	FEMALE	NO			pos	MTB DETECTED				YES	27-Nov-13	on_tbtx	1	30	25-34	2-8wks
912662	24-Mar-14	FEMALE	NO			unk	MTB DETECTED				YES	25-Mar-14	on_tbtx	1	23	15-24	2-8wks
912277	10-Feb-14	FEMALE	NO			pos	MTB DETECTED				YES	11-Feb-14	on_tbtx	1	40	>=35	2-8wks
911860	19-Nov-13	FEMALE	NO			pos	MTB DETECTED				YES	20-Nov-13	on_tbtx	1	45	>=35	2-8wks
901954	17-Dec-12	MALE	NO			unk	MTB DETECTED				YES	19-Dec-12	on_tbtx	1	20	15-24	2-8wks
911548	15-Oct-13	MALE	NO			pos	MTB NOT DETECTED				YES	16-Oct-13	on_tbtx	1	37	>=35	<2
911347	16-Sep-13	MALE	NO	2+	3+	neg		afb pos	afb pos	pos	YES	17-Sep-13	on_tbtx	1	32	25-34	2-8wks
911069	28-Aug-13	FEMALE	YES			pos	MTB DETECTED				YES	29-Aug-13	on_tbtx	1	37	>=35	2-8wks
911596	16-Oct-13	FEMALE	NO			pos	MTB DETECTED				YES	17-Oct-13	on_tbtx	1	24	15-24	2-8wks
900553	09-May-12	MALE	NO			pos	MTB DETECTED				YES	10-May-12	on_tbtx	1	20	15-24	2-8wks
912296	04-Feb-14	FEMALE	NO	NO AFB SEEN	2 AFB	neg		no afb	no afb	neg	YES	06-Feb-14	on_tbtx	1	21	15-24	>8 weeks
910421	04-Jul-13	MALE	NO	NO AFB SEEN	3+	neg		no afb	afb pos	pos	YES	05-Jul-13	on_tbtx	1	32	25-34	2-8wks
911954	27-Nov-13	MALE	NO			pos	MTB DETECTED				YES	28-Nov-13	on_tbtx	1	36	>=35	2-8wks
900819	23-Jul-12	FEMALE	NO			pos	MTB DETECTED				YES	24-Jul-12	on_tbtx	1	38	>=35	>8 weeks
901420	09-Oct-12	FEMALE	NO			pos	MTB NOT DETECTED				YES	11-Oct-12	on_tbtx	1	15	15-24	2-8wks
912306	04-Mar-14	FEMALE	NO			pos	MTB NOT DETECTED				YES	05-Mar-14	on_tbtx	1	55	>=35	2-8wks
902100	15-Jan-13	MALE	NO			pos	MTB DETECTED				YES	16-Jan-13	on_tbtx	1	39	>=35	<2
911649	05-Nov-13	MALE	NO			pos	MTB NOT DETECTED				YES	07-Nov-13	on_tbtx	1	38	>=35	2-8wks
912492	12-Feb-14	MALE	NO	1+	3+	neg		afb pos	afb pos	pos	YES	14-Feb-14	on_tbtx	1	29	25-34	>8 weeks
900825	31-Jul-12	FEMALE	YES			pos	MTB DETECTED				YES	01-Aug-12	on_tbtx	1	38	>=35	2-8wks
900560	21-May-12	MALE	NO			pos	MTB DETECTED				YES	23-May-12	on_tbtx	1	35	>=35	2-8wks
902331	25-Mar-13	FEMALE	YES			pos	MTB DETECTED				YES	26-Mar-13	on_tbtx	1	44	>=35	>8 weeks
902511	03-Apr-13	FEMALE	NO			pos	MTB DETECTED				YES	04-Apr-13	on_tbtx	1	29	25-34	2-8wks
912045	21-Jan-14	FEMALE	YES			pos	MTB DETECTED				YES	22-Jan-14	on_tbtx	1	36	>=35	2-8wks
900023	28-May-12	MALE	YES			pos	MTB DETECTED				YES	29-May-12	on_tbtx	1	39	>=35	>8 weeks
911095	20-Aug-13	FEMALE	NO			pos	MTB DETECTED				YES	22-Aug-13	on_tbtx	1	36	>=35	2-8wks
911261	16-Sep-13	MALE	NO			pos	MTB DETECTED				YES	17-Sep-13	on_tbtx	1	34	25-34	2-8wks
900462	28-May-12	FEMALE	NO			pos	MTB DETECTED				YES	29-May-12	on_tbtx	1	35	>=35	>8 weeks
910620	24-Jul-13	MALE	NO			pos	MTB NOT DETECTED				YES	25-Jul-13	on_tbtx	1	18	15-24	2-8wks
900411	11-Jun-12	FEMALE	NO	1+	1+	neg		afb pos	afb pos	pos	YES	13-Jun-12	on_tbtx	1	18	15-24	2-8wks
900787	16-Aug-12	FEMALE	NO			pos	MTB NOT DETECTED				YES	17-Aug-12	on_tbtx	1	28	25-34	2-8wks
912414	03-Mar-14	FEMALE	NO			pos	MTB DETECTED				YES	04-Mar-14	on_tbtx	1	28	25-34	<2
900663	04-Jun-12	MALE	NO			pos	MTB DETECTED				YES	06-Jun-12	on_tbtx	1	32	25-34	2-8wks
900698	27-Jun-12	FEMALE	NO			pos	MTB DETECTED				YES	29-Jun-12	on_tbtx	1	24	15-24	<2
912563	13-Mar-14	MALE	NO			pos	MTB DETECTED				YES	14-Mar-14	on_tbtx	1	46	>=35	2-8wks
910245	04-Jun-13	MALE	NO	3+	3+	neg		afb pos	afb pos	pos	YES	06-Jun-13	on_tbtx	1	17	15-24	<2
912494	12-Feb-14	MALE	NO			pos	MTB DETECTED				YES	13-Feb-14	on_tbtx	1	45	>=35	<2
912026	17-Dec-13	FEMALE	YES			pos	MTB NOT DETECTED				YES	18-Dec-13	on_tbtx	1	30	25-34	<2
912567	13-Mar-14	FEMALE	NO			pos	MTB DETECTED				YES	14-Mar-14	on_tbtx	1	35	>=35	2-8wks
901117	22-Aug-12	MALE	NO			pos	MTB DETECTED				YES	23-Aug-12	on_tbtx	1	40	>=35	2-8wks
900904	18-Jun-12	FEMALE	NO			pos	MTB DETECTED				YES	19-Jun-12	on_tbtx	1	26	25-34	2-8wks
912516	19-Mar-14	FEMALE	NO			pos	MTB DETECTED				YES	20-Mar-14	on_tbtx	1	38	>=35	2-8wks
911328	17-Sep-13	MALE	NO			pos	MTB DETECTED				YES	18-Sep-13	on_tbtx	1	32	25-34	2-8wks
902344	25-Mar-13	MALE	NO			pos	MTB DETECTED				YES	26-Mar-13	on_tbtx	1	48	>=35	2-8wks
912320	10-Mar-14	MALE	NO			pos	MTB DETECTED				YES	11-Mar-14	on_tbtx	1	32	25-34	2-8wks
911542	14-Oct-13	MALE	NO			pos	MTB DETECTED				YES	16-Oct-13	on_tbtx	1	27	25-34	<2
900332	05-Jul-12	MALE	YES			pos	MTB DETECTED				YES	06-Jul-12	on_tbtx	1	42	>=35	2-8wks
902773	15-Apr-13	MALE	NO			pos	MTB DETECTED				YES	16-Apr-13	on_tbtx	1	51	>=35	2-8wks
911617	04-Nov-13	MALE	YES			pos	MTB DETECTED				YES	05-Nov-13	on_tbtx	1	28	25-34	2-8wks
910700	30-Jul-13	MALE	YES			pos	MTB DETECTED				YES	31-Jul-13	on_tbtx	1	34	25-34	<2
912128	09-Jan-14	FEMALE	NO			pos	MTB DETECTED				YES	10-Jan-14	on_tbtx	1	26	25-34	>8 weeks
911918	02-Dec-13	MALE	YES	2+	2+	neg		afb pos	afb pos	pos	YES	03-Dec-13	on_tbtx	1	30	25-34	<2
901212	21-Aug-12	MALE	NO	NO AFB SEEN	1+	neg		no afb	afb pos	pos	YES	22-Aug-12	on_tbtx	1	21	15-24	2-8wks
902327	16-Apr-13	FEMALE	NO			pos	MTB DETECTED				YES	17-Apr-13	on_tbtx	1	26	25-34	<2
911835	19-Nov-13	FEMALE	NO			pos	MTB DETECTED				YES	20-Nov-13	on_tbtx	1	26	25-34	2-8wks
900426	05-Jul-12	MALE	NO			pos	MTB DETECTED				YES	06-Jul-12	on_tbtx	1	19	15-24	2-8wks
911590	16-Oct-13	MALE	YES			pos	MTB DETECTED				YES	17-Oct-13	on_tbtx	1	30	25-34	2-8wks
900920	01-Aug-12	FEMALE	NO			pos	MTB DETECTED				YES	03-Aug-12	on_tbtx	1	29	25-34	2-8wks
911341	25-Sep-13	MALE	NO	1+	2+	neg		afb pos	afb pos	pos	YES	26-Sep-13	on_tbtx	1	32	25-34	<2
911983	04-Dec-13	MALE	NO			pos	MTB NOT DETECTED				YES	05-Dec-13	on_tbtx	1	36	>=35	2-8wks
912231	28-Jan-14	FEMALE	YES			pos	MTB DETECTED				YES	30-Jan-14	on_tbtx	1	29	25-34	2-8wks
901552	13-Nov-12	MALE	NO	2+	NO AFB SEEN	neg		afb pos	no afb	pos	YES	14-Nov-12	on_tbtx	1	20	15-24	2-8wks
900649	18-Jun-12	MALE	NO			pos	MTB DETECTED				YES	19-Jun-12	on_tbtx	1	38	>=35	>8 weeks
900118	04-Apr-12	MALE	NO			pos	MTB NOT DETECTED				YES	05-Apr-12	on_tbtx	1	46	>=35	2-8wks
902472	19-Mar-13	MALE	NO	1+	3+	neg		afb pos	afb pos	pos	YES	21-Mar-13	on_tbtx	1	24	15-24	<2
900108	07-May-12	FEMALE	NO			pos	MTB DETECTED				YES	09-May-12	on_tbtx	1	24	15-24	2-8wks
911902	02-Dec-13	MALE	NO	1+	2+	neg		afb pos	afb pos	pos	YES	03-Dec-13	on_tbtx	1	31	25-34	2-8wks
910022	06-May-13	MALE	NO			pos	MTB DETECTED				YES	07-May-13	on_tbtx	1	32	25-34	2-8wks
900918	14-Aug-12	MALE	NO			pos	MTB DETECTED				YES	15-Aug-12	on_tbtx	1	46	>=35	2-8wks
900736	31-Jul-12	MALE	NO			pos	MTB DETECTED				YES	01-Aug-12	on_tbtx	1	38	>=35	2-8wks
902572	09-Apr-13	MALE	NO			pos	MTB DETECTED				YES	10-Apr-13	on_tbtx	1	36	>=35	<2
910145	13-May-13	MALE	NO	NO AFB SEEN	2+	neg		no afb	afb pos	pos	YES	14-May-13	on_tbtx	1	23	15-24	>8 weeks
902098	15-Jan-13	MALE	NO	3+	3+	neg		afb pos	afb pos	pos	YES	16-Jan-13	on_tbtx	1	23	15-24	2-8wks
900219	04-Apr-12	FEMALE	NO			pos	MTB DETECTED				YES	05-Apr-12	on_tbtx	1	27	25-34	>8 weeks
911985	02-Dec-13	MALE	YES			pos	MTB DETECTED				YES	03-Dec-13	on_tbtx	1	39	>=35	2-8wks
911118	20-Aug-13	FEMALE	NO			pos	MTB DETECTED				YES	22-Aug-13	on_tbtx	1	37	>=35	<2
911824	21-Nov-13	MALE	NO			unk	MTB DETECTED				YES	22-Nov-13	on_tbtx	1	44	>=35	2-8wks
902145	18-Feb-13	FEMALE	NO			pos	MTB DETECTED				YES	20-Feb-13	on_tbtx	1	25	25-34	2-8wks
911161	19-Aug-13	MALE	YES			pos	MTB DETECTED				YES	20-Aug-13	on_tbtx	1	32	25-34	<2
900930	19-Jun-12	MALE	NO	1+	1+	neg		afb pos	afb pos	pos	YES	21-Jun-12	on_tbtx	1	40	>=35	2-8wks
902529	10-Apr-13	MALE	NO			pos	MTB DETECTED				YES	11-Apr-13	on_tbtx	1	42	>=35	2-8wks
911018	13-Aug-13	MALE	NO			pos	MTB DETECTED				YES	14-Aug-13	on_tbtx	1	29	25-34	2-8wks
900392	14-May-12	FEMALE	NO			pos	MTB DETECTED				YES	16-May-12	on_tbtx	1	22	15-24	2-8wks
901214	04-Sep-12	MALE	NO	3 AFB	1 AFB	neg		no afb	no afb	neg	YES	05-Sep-12	on_tbtx	1	16	15-24	2-8wks
911896	09-Dec-13	MALE	YES			pos	MTB DETECTED				YES	11-Dec-13	on_tbtx	2	38	>=35	2-8wks
900477	18-Jun-12	MALE	NO			pos	MTB NOT DETECTED				YES	21-Jun-12	on_tbtx	2	42	>=35	<2
911048	03-Sep-13	MALE	NO			unk	MTB DETECTED				YES	05-Sep-13	on_tbtx	2	30	25-34	<2
900632	11-Jun-12	MALE	NO	3+	3+	neg		afb pos	afb pos	pos	YES	13-Jun-12	on_tbtx	2	28	25-34	2-8wks
900695	26-Jun-12	MALE	NO			pos	MTB DETECTED				YES	28-Jun-12	on_tbtx	2	39	>=35	2-8wks
902080	08-Jan-13	FEMALE	NO	1+	1+	neg		afb pos	afb pos	pos	YES	10-Jan-13	on_tbtx	2	22	15-24	>8 weeks
902476	23-Apr-13	MALE	NO			pos	MTB DETECTED				YES	25-Apr-13	on_tbtx	2	35	>=35	2-8wks
911850	22-Nov-13	FEMALE	NO			pos	MTB DETECTED				YES	25-Nov-13	on_tbtx	2	41	>=35	2-8wks
901071	24-Sep-12	MALE	NO			pos	MTB DETECTED				YES	26-Sep-12	on_tbtx	2	28	25-34	2-8wks
910020	06-May-13	FEMALE	NO	2+	3+	neg		afb pos	afb pos	pos	YES	08-May-13	on_tbtx	2	65	>=35	>8 weeks
900301	09-Jul-12	FEMALE	NO	NO AFB SEEN	NO AFB SEEN	neg		no afb	no afb	neg	YES	12-Jul-12	on_tbtx	2	48	>=35	<2
911198	26-Aug-13	MALE	YES	3 AFB	3 AFB	neg		no afb	no afb	neg	YES	28-Aug-13	on_tbtx	2	34	25-34	<2
911901	10-Dec-13	FEMALE	NO	2+	2+	neg		afb pos	afb pos	pos	YES	12-Dec-13	on_tbtx	2	40	>=35	2-8wks
901032	28-Sep-12	MALE	YES			pos	MTB DETECTED				YES	01-Oct-12	on_tbtx	2	42	>=35	2-8wks
910404	03-Jul-13	MALE	NO			pos	MTB DETECTED				YES	05-Jul-13	on_tbtx	2	31	25-34	<2
900955	07-Aug-12	MALE	YES			pos	MTB DETECTED				YES	09-Aug-12	on_tbtx	2	50	>=35	2-8wks
900571	05-Jun-12	MALE	NO			pos	MTB DETECTED				YES	08-Jun-12	on_tbtx	2	42	>=35	2-8wks
911610	06-Nov-13	FEMALE	NO			pos	MTB DETECTED				YES	08-Nov-13	on_tbtx	2	21	15-24	>8 weeks
902127	18-Feb-13	MALE	NO			pos	MTB DETECTED				YES	20-Feb-13	on_tbtx	2	23	15-24	2-8wks
902581	30-Apr-13	MALE	YES			pos	MTB DETECTED				YES	02-May-13	on_tbtx	2	28	25-34	2-8wks
901259	10-Sep-12	FEMALE	YES			pos	MTB DETECTED				YES	12-Sep-12	on_tbtx	2	32	25-34	<2
902446	13-Mar-13	FEMALE	NO			pos	MTB DETECTED				YES	15-Mar-13	on_tbtx	2	22	15-24	2-8wks
900058	29-May-12	FEMALE	NO			pos	MTB DETECTED				YES	31-May-12	on_tbtx	2	23	15-24	2-8wks
912177	15-Jan-14	MALE	NO	3+	3+	neg		afb pos	afb pos	pos	YES	17-Jan-14	on_tbtx	2	15	15-24	2-8wks
901056	26-Sep-12	MALE	NO			pos	MTB DETECTED				YES	28-Sep-12	on_tbtx	2	46	>=35	2-8wks
912475	17-Feb-14	MALE	NO	3+	NO AFB SEEN	neg		afb pos	no afb	pos	YES	19-Feb-14	on_tbtx	2	24	15-24	<2
900090	11-Apr-12	MALE	NO			pos	MTB DETECTED				YES	13-Apr-12	on_tbtx	2	40	>=35	<2
910547	22-Jul-13	FEMALE	NO			pos	MTB DETECTED				YES	24-Jul-13	on_tbtx	2	34	25-34	2-8wks
901350	16-Oct-12	FEMALE	NO			pos	MTB DETECTED				YES	19-Oct-12	on_tbtx	2	36	>=35	<2
901003	03-Oct-12	FEMALE	NO			pos	MTB DETECTED				YES	05-Oct-12	on_tbtx	2	22	15-24
912517	14-Mar-14	MALE	NO			pos	MTB DETECTED				YES	17-Mar-14	on_tbtx	2	31	25-34	2-8wks
900765	11-Jun-12	MALE	NO	3 AFB	2 AFB	neg		no afb	no afb	neg	YES	13-Jun-12	on_tbtx	2	32	25-34	<2
910076	13-May-13	MALE	NO			pos	MTB DETECTED				YES	15-May-13	on_tbtx	2	38	>=35	2-8wks
910019	06-May-13	FEMALE	NO	2+	3+	neg		afb pos	afb pos	pos	YES	08-May-13	on_tbtx	2	25	25-34	2-8wks
900124	17-Apr-12	MALE	NO			pos	MTB DETECTED				YES	19-Apr-12	on_tbtx	2	32	25-34	2-8wks
911323	24-Sep-13	MALE	YES	1+	3+	neg		afb pos	afb pos	pos	YES	26-Sep-13	on_tbtx	2	23	15-24	2-8wks
901387	08-Oct-12	FEMALE	YES			pos	MTB DETECTED				YES	10-Oct-12	on_tbtx	2	26	25-34	2-8wks
910435	08-Jul-13	MALE	NO			pos	MTB DETECTED				YES	10-Jul-13	on_tbtx	2	39	>=35	>8 weeks
900960	08-Aug-12	MALE	NO			pos	MTB DETECTED				YES	10-Aug-12	on_tbtx	2	24	15-24	<2
900981	06-Jun-12	FEMALE	YES			pos	MTB DETECTED				YES	08-Jun-12	on_tbtx	2	32	25-34	<2
902181	19-Feb-13	FEMALE	NO			pos	MTB DETECTED				YES	21-Feb-13	on_tbtx	2	45	>=35	2-8wks
910141	20-May-13	MALE	YES			pos	MTB DETECTED				YES	22-May-13	on_tbtx	2	34	25-34	<2
911680	12-Nov-13	MALE	NO			pos	MTB DETECTED				YES	14-Nov-13	on_tbtx	2	48	>=35	<2
911399	23-Sep-13	MALE	NO			pos	MTB DETECTED				YES	26-Sep-13	on_tbtx	2	50	>=35	2-8wks
900453	04-May-12	MALE	NO			pos	MTB DETECTED				YES	07-May-12	on_tbtx	2	29	25-34	2-8wks
911672	04-Nov-13	FEMALE	NO			pos	MTB DETECTED				YES	06-Nov-13	on_tbtx	2	32	25-34	<2
912033	07-Jan-14	FEMALE	YES	NO AFB SEEN	12 AFB	neg		no afb	afb pos	pos	YES	09-Jan-14	on_tbtx	2	20	15-24	2-8wks
910340	05-Jun-13	FEMALE	NO			pos	MTB DETECTED				YES	07-Jun-13	on_tbtx	2	30	25-34	>8 weeks
912089	18-Dec-13	MALE	YES			pos	MTB DETECTED				YES	20-Dec-13	on_tbtx	2	30	25-34	2-8wks
910405	03-Jul-13	MALE	NO			pos	MTB DETECTED				YES	05-Jul-13	on_tbtx	2	49	>=35	<2
911445	01-Oct-13	MALE	NO			pos	MTB DETECTED				YES	03-Oct-13	on_tbtx	2	32	25-34	>8 weeks
911584	16-Oct-13	FEMALE	NO			pos	MTB DETECTED				YES	18-Oct-13	on_tbtx	2	23	15-24	2-8wks
911914	02-Dec-13	FEMALE	YES			pos	MTB DETECTED				YES	04-Dec-13	on_tbtx	2	36	>=35	<2
911286	23-Sep-13	FEMALE	NO			pos	MTB DETECTED				YES	25-Sep-13	on_tbtx	2	34	25-34	2-8wks
900391	16-May-12	FEMALE	YES			pos	MTB DETECTED				YES	18-May-12	on_tbtx	2	39	>=35	2-8wks
900120	28-May-12	MALE	NO			pos	MTB DETECTED				YES	30-May-12	on_tbtx	2	17	15-24	2-8wks
901575	13-Nov-12	FEMALE	NO			pos	MTB DETECTED				YES	15-Nov-12	on_tbtx	2	27	25-34	2-8wks
900223	23-Apr-12	MALE	NO			pos	MTB DETECTED				YES	25-Apr-12	on_tbtx	2	33	25-34	>8 weeks
900297	29-May-12	MALE	NO	1+	2+	neg		afb pos	afb pos	pos	YES	31-May-12	on_tbtx	2	30	25-34	2-8wks
910748	07-Aug-13	MALE	NO			pos	MTB DETECTED				YES	09-Aug-13	on_tbtx	2	32	25-34	<2
912167	06-Jan-14	MALE	YES			pos	MTB DETECTED				YES	08-Jan-14	on_tbtx	2	27	25-34	>8 weeks
901415	09-Oct-12	MALE	NO			pos	MTB NOT DETECTED				YES	11-Oct-12	on_tbtx	2	40	>=35	2-8wks
910073	21-May-13	FEMALE	NO			pos	MTB DETECTED				YES	23-May-13	on_tbtx	2	26	25-34	2-8wks
900410	09-Jul-12	MALE	NO			pos	MTB DETECTED				YES	11-Jul-12	on_tbtx	2	26	25-34	2-8wks
910461	09-Jul-13	MALE	NO	NO AFB SEEN	NO AFB SEEN	neg		no afb	no afb	neg	YES	12-Jul-13	on_tbtx	2	33	25-34	2-8wks
902251	05-Feb-13	MALE	NO			pos	MTB DETECTED				YES	07-Feb-13	on_tbtx	2	45	>=35	2-8wks
911802	20-Nov-13	FEMALE	NO			pos	MTB NOT DETECTED				YES	22-Nov-13	on_tbtx	2	23	15-24	2-8wks
901925	26-Dec-12	MALE	NO			pos	MTB DETECTED				YES	28-Dec-12	on_tbtx	2	39	>=35	2-8wks
911797	28-Oct-13	MALE	NO			pos	MTB DETECTED				YES	30-Oct-13	on_tbtx	2	42	>=35	2-8wks
911042	04-Sep-13	FEMALE	NO	1+	2+	neg		afb pos	afb pos	pos	YES	06-Sep-13	on_tbtx	2	22	15-24	<2
912482	19-Feb-14	MALE	NO			pos	MTB DETECTED				YES	21-Feb-14	on_tbtx	2	32	25-34	2-8wks
902695	22-Apr-13	MALE	NO			pos	MTB DETECTED				YES	24-Apr-13	on_tbtx	2	35	>=35	2-8wks
912199	14-Jan-14	FEMALE	NO	18 AFB	NO AFB SEEN	neg		afb pos	no afb	pos	YES	16-Jan-14	on_tbtx	2	49	>=35	<2
910410	03-Jul-13	MALE	NO	NO AFB SEEN	NO AFB SEEN	neg		no afb	no afb	neg	YES	05-Jul-13	on_tbtx	2	24	15-24	2-8wks
910712	31-Jul-13	FEMALE	NO			pos	MTB DETECTED				YES	02-Aug-13	on_tbtx	2	34	25-34	<2
902463	02-Apr-13	MALE	NO			pos	MTB DETECTED				YES	04-Apr-13	on_tbtx	2	28	25-34	2-8wks
902073	08-Jan-13	MALE	NO			pos	MTB DETECTED				YES	10-Jan-13	on_tbtx	2	38	>=35	2-8wks
900863	04-Jul-12	MALE	YES			pos	MTB DETECTED				YES	06-Jul-12	on_tbtx	2	29	25-34	2-8wks
900707	18-Jul-12	FEMALE	NO			pos	MTB DETECTED				YES	20-Jul-12	on_tbtx	2	39	>=35	2-8wks
910299	10-Jun-13	MALE	NO	2+	3+	neg		afb pos	afb pos	pos	YES	12-Jun-13	on_tbtx	2	27	25-34	>8 weeks
900950	07-Aug-12	MALE	NO			unk	MTB DETECTED				YES	10-Aug-12	on_tbtx	2	39	>=35	>8 weeks
911351	25-Sep-13	MALE	YES			pos	MTB DETECTED				YES	27-Sep-13	on_tbtx	2	31	25-34	>8 weeks
901137	04-Sep-12	MALE	NO			pos	MTB DETECTED				YES	06-Sep-12	on_tbtx	2	32	25-34	2-8wks
910560	22-Jul-13	MALE	NO			pos	MTB DETECTED				YES	24-Jul-13	on_tbtx	2	48	>=35	2-8wks
910710	31-Jul-13	FEMALE	NO			pos	MTB DETECTED				YES	02-Aug-13	on_tbtx	2	26	25-34	2-8wks
911112	28-Aug-13	MALE	NO	1+	3+	neg		afb pos	afb pos	pos	YES	30-Aug-13	on_tbtx	2	26	25-34	2-8wks
902544	23-Apr-13	MALE	NO			unk	MTB DETECTED				YES	25-Apr-13	on_tbtx	2	25	25-34	<2
910676	22-Jul-13	MALE	NO	2+	2+	neg		afb pos	afb pos	pos	YES	25-Jul-13	on_tbtx	2	34	25-34	<2
911373	16-Sep-13	MALE	YES	1+	18 AFB	neg		afb pos	afb pos	pos	YES	18-Sep-13	on_tbtx	2	60	>=35	2-8wks
912644	25-Mar-14	MALE	NO			pos	MTB DETECTED				YES	27-Mar-14	on_tbtx	2	22	15-24	<2
900636	06-Jun-12	FEMALE	NO	1+	2+	neg		afb pos	afb pos	pos	YES	08-Jun-12	on_tbtx	2	29	25-34	2-8wks
902085	16-Jan-13	FEMALE	NO			pos	MTB DETECTED				YES	18-Jan-13	on_tbtx	2	24	15-24	2-8wks
900423	31-Jul-12	MALE	NO	1+	1+	neg		afb pos	afb pos	pos	YES	03-Aug-12	on_tbtx	2	28	25-34	2-8wks
910201	29-May-13	MALE	YES			pos	MTB DETECTED				YES	31-May-13	on_tbtx	2	42	>=35	2-8wks
900049	29-May-12	MALE	NO			pos	MTB DETECTED				YES	31-May-12	on_tbtx	2	39	>=35	2-8wks
912667	25-Mar-14	FEMALE	YES			pos	MTB DETECTED				YES	27-Mar-14	on_tbtx	2	28	25-34	>8 weeks
911451	01-Oct-13	FEMALE	NO			pos	MTB DETECTED				YES	03-Oct-13	on_tbtx	2	20	15-24	<2
902785	17-Apr-13	FEMALE	NO			pos	MTB DETECTED				YES	19-Apr-13	on_tbtx	2	54	>=35	2-8wks
911065	04-Sep-13	MALE	NO			pos	MTB DETECTED				YES	06-Sep-13	on_tbtx	2	15	15-24	2-8wks
900972	13-Aug-12	MALE	NO			pos	MTB NOT DETECTED				YES	15-Aug-12	on_tbtx	2	24	15-24	2-8wks
910522	03-Jul-13	MALE	NO			pos	MTB DETECTED				YES	05-Jul-13	on_tbtx	2	39	>=35	2-8wks
900236	17-Apr-12	MALE	NO			pos	MTB DETECTED				YES	19-Apr-12	on_tbtx	2	37	>=35	2-8wks
912294	11-Feb-14	MALE	NO			pos	MTB DETECTED				YES	13-Feb-14	on_tbtx	2	35	>=35	<2
910204	27-May-13	MALE	NO			pos	MTB DETECTED				YES	29-May-13	on_tbtx	2	35	>=35	<2
901057	25-Sep-12	MALE	NO	3 AFB	1 AFB	neg		no afb	no afb	neg	YES	28-Sep-12	on_tbtx	2	54	>=35	2-8wks
901819	26-Dec-12	MALE	NO			pos	MTB DETECTED				YES	28-Dec-12	on_tbtx	2	35	>=35	2-8wks
912303	26-Feb-14	MALE	YES	3+	3+	neg		afb pos	afb pos	pos	YES	28-Feb-14	on_tbtx	2	60	>=35	2-8wks
912271	11-Feb-14	MALE	NO			pos	MTB DETECTED				YES	13-Feb-14	on_tbtx	2	33	25-34	2-8wks
902504	02-Apr-13	MALE	YES	1+	1+	neg		afb pos	afb pos	pos	YES	04-Apr-13	on_tbtx	2	40	>=35	<2
911793	28-Oct-13	FEMALE	NO	1+	3+	neg		afb pos	afb pos	pos	YES	31-Oct-13	on_tbtx	2	26	25-34	2-8wks
902338	18-Mar-13	FEMALE	NO			pos	MTB DETECTED				YES	20-Mar-13	on_tbtx	2	15	15-24	>8 weeks
900532	04-Jul-12	MALE	NO	2+	3+	neg		afb pos	afb pos	pos	YES	06-Jul-12	on_tbtx	2	39	>=35	2-8wks
901281	11-Sep-12	FEMALE	NO			pos	MTB DETECTED				YES	13-Sep-12	on_tbtx	2	30	25-34	2-8wks
900490	22-Jun-12	MALE	NO			pos	MTB DETECTED				YES	25-Jun-12	on_tbtx	2	40	>=35	2-8wks
910671	29-Jul-13	MALE	NO	3+	13 AFB	neg		afb pos	afb pos	pos	YES	31-Jul-13	on_tbtx	2	32	25-34	>8 weeks
912302	26-Feb-14	MALE	NO			pos	MTB DETECTED				YES	28-Feb-14	on_tbtx	2	45	>=35	2-8wks
911817	20-Nov-13	MALE	NO	NO AFB SEEN	12 AFB	neg		no afb	afb pos	pos	YES	22-Nov-13	on_tbtx	2	42	>=35	<2
910227	29-May-13	MALE	NO	3 AFB	3+	neg		no afb	afb pos	pos	YES	31-May-13	on_tbtx	2	27	25-34	2-8wks
900287	10-Apr-12	MALE	NO			pos	MTB NOT DETECTED				YES	12-Apr-12	on_tbtx	2	27	25-34	<2
910509	03-Jul-13	FEMALE	NO			pos	MTB DETECTED				YES	05-Jul-13	on_tbtx	2	45	>=35	2-8wks
912081	22-Jan-14	MALE	NO			pos	MTB DETECTED				YES	24-Jan-14	on_tbtx	2	37	>=35	2-8wks
900195	16-Apr-12	MALE	NO			pos	MTB DETECTED				YES	18-Apr-12	on_tbtx	2	42	>=35	2-8wks
912057	21-Jan-14	MALE	NO			pos	MTB DETECTED				YES	23-Jan-14	on_tbtx	2	39	>=35	2-8wks
901141	10-Sep-12	MALE	NO			pos	MTB DETECTED				YES	12-Sep-12	on_tbtx	2	35	>=35	2-8wks
900092	16-Apr-12	MALE	YES			pos	MTB NOT DETECTED				YES	19-Apr-12	on_tbtx	2	32	25-34	2-8wks
911581	16-Oct-13	FEMALE	NO			pos	MTB DETECTED				YES	18-Oct-13	on_tbtx	2	28	25-34	2-8wks
900704	22-Jun-12	FEMALE	NO			pos	MTB DETECTED				YES	25-Jun-12	on_tbtx	2	29	25-34	2-8wks
900270	17-Apr-12	MALE	NO	3+	3+	neg		afb pos	afb pos	pos	YES	19-Apr-12	on_tbtx	2	46	>=35	2-8wks
910357	10-Jun-13	MALE	NO			pos	MTB DETECTED				YES	12-Jun-13	on_tbtx	2	35	>=35	2-8wks
910173	15-May-13	FEMALE	NO	1+	18 AFB	neg		afb pos	afb pos	pos	YES	17-May-13	on_tbtx	2	22	15-24	2-8wks
912351	11-Mar-14	MALE	YES			pos	MTB DETECTED				YES	13-Mar-14	on_tbtx	2	39	>=35	2-8wks
900871	12-Jun-12	MALE	NO	NO AFB SEEN	1+	neg		no afb	afb pos	pos	YES	15-Jun-12	on_tbtx	2	25	25-34	<2
910237	24-Jun-13	MALE	NO			pos	MTB DETECTED				YES	26-Jun-13	on_tbtx	2	40	>=35	<2
902112	15-Jan-13	MALE	YES			pos	MTB DETECTED				YES	17-Jan-13	on_tbtx	2	45	>=35	<2
900376	19-Jun-12	MALE	NO	1+	3+	neg		afb pos	afb pos	pos	YES	21-Jun-12	on_tbtx	2	36	>=35	>8 weeks
901275	17-Sep-12	MALE	NO			pos	MTB DETECTED				YES	19-Sep-12	on_tbtx	2	39	>=35	2-8wks
911739	23-Oct-13	FEMALE	YES			pos	MTB DETECTED				YES	25-Oct-13	on_tbtx	2	30	25-34	<2
900714	17-Jul-12	MALE	NO			pos	MTB DETECTED				YES	20-Jul-12	on_tbtx	2	47	>=35	2-8wks
911317	10-Sep-13	FEMALE	YES			pos	MTB DETECTED				YES	13-Sep-13	on_tbtx	2	40	>=35	2-8wks
911608	18-Oct-13	FEMALE	YES			pos	MTB DETECTED				YES	21-Oct-13	on_tbtx	2	42	>=35	<2
910490	15-Jul-13	FEMALE	YES			pos	MTB DETECTED				YES	17-Jul-13	on_tbtx	2	26	25-34	2-8wks
902325	09-Apr-13	MALE	YES			pos	MTB DETECTED				YES	11-Apr-13	on_tbtx	2	65	>=35	2-8wks
911510	09-Oct-13	MALE	NO	NO AFB SEEN	1+	neg		no afb	afb pos	pos	YES	11-Oct-13	on_tbtx	2	21	15-24	>8 weeks
902713	10-Apr-13	MALE	YES			pos	MTB DETECTED				YES	12-Apr-13	on_tbtx	2	36	>=35	2-8wks
911282	10-Sep-13	MALE	NO			pos	MTB DETECTED				YES	12-Sep-13	on_tbtx	2	33	25-34	2-8wks
902118	09-Jan-13	MALE	YES			pos	MTB DETECTED				YES	11-Jan-13	on_tbtx	2	40	>=35	2-8wks
911367	24-Sep-13	FEMALE	NO			unk	MTB DETECTED				YES	26-Sep-13	on_tbtx	2	41	>=35	<2
902669	15-Apr-13	MALE	NO			pos	MTB DETECTED				YES	17-Apr-13	on_tbtx	2	31	25-34	2-8wks
911664	13-Nov-13	MALE	NO	2+	2+	neg		afb pos	afb pos	pos	YES	15-Nov-13	on_tbtx	2	29	25-34	>8 weeks
900993	13-Aug-12	MALE	NO	3 AFB	3 AFB	neg		no afb	no afb	neg	YES	15-Aug-12	on_tbtx	2	32	25-34	>8 weeks
900357	10-Jul-12	FEMALE	YES			pos	MTB NOT DETECTED				YES	12-Jul-12	on_tbtx	2	55	>=35	>8 weeks
910504	17-Jul-13	MALE	NO			pos	MTB DETECTED				YES	19-Jul-13	on_tbtx	2	65	>=35	<2
900555	11-Jun-12	FEMALE	NO			pos	MTB DETECTED				YES	13-Jun-12	on_tbtx	2	30	25-34	>8 weeks
910408	03-Jul-13	MALE	NO			pos	MTB DETECTED				YES	05-Jul-13	on_tbtx	2	43	>=35	>8 weeks
900381	25-Jun-12	FEMALE	NO			pos	MTB NOT DETECTED				YES	27-Jun-12	on_tbtx	2	30	25-34	2-8wks
901428	19-Oct-12	MALE	NO			pos	MTB DETECTED				YES	23-Oct-12	on_tbtx	3	40	>=35	2-8wks
900826	30-Jul-12	MALE	YES	3+	3+	neg		afb pos	afb pos	pos	YES	02-Aug-12	on_tbtx	3	25	25-34	>8 weeks
912249	04-Feb-14	MALE	YES			pos	MTB DETECTED				YES	07-Feb-14	on_tbtx	3	31	25-34	2-8wks
900914	13-Aug-12	FEMALE	NO	1+	NO AFB SEEN	neg		afb pos	no afb	pos	YES	16-Aug-12	on_tbtx	3	27	25-34	2-8wks
901040	01-Oct-12	FEMALE	NO			pos	MTB DETECTED				YES	04-Oct-12	on_tbtx	3	36	>=35	2-8wks
901285	07-Sep-12	MALE	YES			pos	MTB DETECTED				YES	11-Sep-12	on_tbtx	3	53	>=35	2-8wks
900137	26-Apr-12	MALE	NO			pos	MTB DETECTED				YES	30-Apr-12	on_tbtx	3	39	>=35	2-8wks
911592	18-Oct-13	FEMALE	NO			pos	MTB DETECTED				YES	21-Oct-13	on_tbtx	3	32	25-34	2-8wks
902363	15-Mar-13	MALE	NO			unk	MTB DETECTED				YES	18-Mar-13	on_tbtx	3	31	25-34	<2
901687	12-Nov-12	FEMALE	NO			pos	MTB DETECTED				YES	15-Nov-12	on_tbtx	3	30	25-34	<2
911639	15-Nov-13	MALE	NO	1+	3 AFB	neg		afb pos	no afb	pos	YES	19-Nov-13	on_tbtx	3	35	>=35	<2
912118	31-Dec-13	FEMALE	NO	3+	3+	neg		afb pos	afb pos	pos	YES	03-Jan-14	on_tbtx	3	32	25-34	2-8wks
900449	04-Jun-12	MALE	NO	NOT DONE	SAMPLE NOT RECEIVED	neg		not done	not done	not done	YES	07-Jun-12	on_tbtx	3	29	25-34	2-8wks
901370	09-Oct-12	MALE	NO	3+	3+	neg		afb pos	afb pos	pos	YES	12-Oct-12	on_tbtx	3	33	25-34	2-8wks
901131	30-Aug-12	FEMALE	NO			pos	MTB DETECTED				YES	03-Sep-12	on_tbtx	3	30	25-34	<2
900050	20-Apr-12	MALE	NO			pos	MTB DETECTED				YES	24-Apr-12	on_tbtx	3	32	25-34	>8 weeks
901268	17-Sep-12	MALE	YES	2+	3+	neg		afb pos	afb pos	pos	YES	20-Sep-12	on_tbtx	3	21	15-24	2-8wks
902388	11-Mar-13	MALE	NO	2+	3+	neg		afb pos	afb pos	pos	YES	14-Mar-13	on_tbtx	3	33	25-34	2-8wks
902330	11-Mar-13	MALE	NO	3+	2+	neg		afb pos	afb pos	pos	YES	14-Mar-13	on_tbtx	3	27	25-34	2-8wks
901041	01-Oct-12	MALE	NO	1+	2+	neg		afb pos	afb pos	pos	YES	04-Oct-12	on_tbtx	3	29	25-34	2-8wks
912387	10-Mar-14	FEMALE	NO			pos	MTB DETECTED				YES	13-Mar-14	on_tbtx	3	32	25-34	<2
900854	04-Jun-12	FEMALE	NO			pos	MTB DETECTED				YES	08-Jun-12	on_tbtx	3	38	>=35	2-8wks
902231	19-Feb-13	MALE	NO	2+	2+	neg		afb pos	afb pos	pos	YES	22-Feb-13	on_tbtx	3	26	25-34	>8 weeks
901088	25-Sep-12	MALE	NO	3+	3+	neg		afb pos	afb pos	pos	YES	28-Sep-12	on_tbtx	3	24	15-24	2-8wks
901101	27-Aug-12	MALE	NO	1+	1+	neg		afb pos	afb pos	pos	YES	30-Aug-12	on_tbtx	3	33	25-34	2-8wks
902696	26-Mar-13	MALE	YES	3+	3+	neg		afb pos	afb pos	pos	YES	29-Mar-13	on_tbtx	3	28	25-34	>8 weeks
911015	13-Aug-13	FEMALE	NO	9 AFB	1+	neg		no afb	afb pos	pos	YES	16-Aug-13	on_tbtx	3	15	15-24	2-8wks
901447	16-Oct-12	MALE	NO	2+	2+	neg		afb pos	afb pos	pos	YES	19-Oct-12	on_tbtx	3	59	>=35	>8 weeks
910057	10-May-13	FEMALE	NO	3+	3+	neg		afb pos	afb pos	pos	YES	14-May-13	on_tbtx	3	21	15-24	2-8wks
911120	19-Aug-13	FEMALE	NO	1+	1+	neg		afb pos	afb pos	pos	YES	22-Aug-13	on_tbtx	3	34	25-34	2-8wks
901624	20-Nov-12	MALE	NO	1+	1+	neg		afb pos	afb pos	pos	YES	23-Nov-12	on_tbtx	3	39	>=35	<2
900931	17-Jul-12	MALE	NO			pos	MTB DETECTED				YES	20-Jul-12	on_tbtx	3	29	25-34	2-8wks
910567	22-Jul-13	MALE	NO			pos	MTB DETECTED				YES	25-Jul-13	on_tbtx	3	33	25-34	2-8wks
901574	13-Nov-12	MALE	NO			pos	NOT DONE				YES	16-Nov-12	on_tbtx	3	29	25-34	>8 weeks
910217	30-May-13	MALE	NO	16 AFB	NO AFB SEEN	neg		afb pos	no afb	pos	YES	03-Jun-13	on_tbtx	3	30	25-34	<2
901225	31-Aug-12	MALE	NO			pos	MTB DETECTED				YES	04-Sep-12	on_tbtx	3	32	25-34	2-8wks
911894	03-Dec-13	FEMALE	NO	10 AFB	3+	neg		afb pos	afb pos	pos	YES	06-Dec-13	on_tbtx	3	20	15-24	>8 weeks
912172	06-Jan-14	MALE	NO			pos	MTB DETECTED				YES	09-Jan-14	on_tbtx	3	32	25-34	>8 weeks
901642	05-Nov-12	FEMALE	NO			pos	MTB DETECTED				YES	09-Nov-12	on_tbtx	3	33	25-34	<2
912246	07-Feb-14	FEMALE	NO			pos	MTB DETECTED				YES	10-Feb-14	on_tbtx	3	40	>=35	2-8wks
902123	08-Feb-13	MALE	NO			pos	MTB DETECTED				YES	11-Feb-13	on_tbtx	3	32	25-34	2-8wks
900178	14-May-12	FEMALE	NO	2+	3 AFB	neg		afb pos	no afb	pos	YES	17-May-12	on_tbtx	3	24	15-24	2-8wks
901103	24-Aug-12	FEMALE	NO			pos	MTB DETECTED				YES	27-Aug-12	on_tbtx	3	26	25-34	2-8wks
900244	03-May-12	MALE	NO			pos	MTB DETECTED				YES	07-May-12	on_tbtx	3	37	>=35	2-8wks
901172	20-Sep-12	MALE	NO			pos	MTB DETECTED				YES	24-Sep-12	on_tbtx	3	28	25-34	2-8wks
900443	27-Apr-12	MALE	NO			pos	MTB DETECTED				YES	30-Apr-12	on_tbtx	3	37	>=35	<2
902114	07-Jan-13	FEMALE	NO			pos	MTB DETECTED				YES	10-Jan-13	on_tbtx	3	30	25-34	>8 weeks
902261	25-Feb-13	MALE	NO	2+	3+	neg		afb pos	afb pos	pos	YES	28-Feb-13	on_tbtx	3	32	25-34	2-8wks
901087	25-Sep-12	FEMALE	NO	1+	1+	neg		afb pos	afb pos	pos	YES	28-Sep-12	on_tbtx	3	37	>=35	2-8wks
900673	16-Jul-12	MALE	NO	2+	2+	neg		afb pos	afb pos	pos	YES	19-Jul-12	on_tbtx	3	16	15-24	2-8wks
902293	05-Feb-13	FEMALE	NO			pos	MTB DETECTED				YES	08-Feb-13	on_tbtx	3	31	25-34	2-8wks
901344	22-Oct-12	MALE	YES			pos	MTB DETECTED				YES	26-Oct-12	on_tbtx	3	44	>=35	2-8wks
910288	21-Jun-13	MALE	NO			pos	MTB DETECTED				YES	24-Jun-13	on_tbtx	3	33	25-34	2-8wks
900536	15-May-12	MALE	YES			pos	MTB NOT DETECTED				YES	18-May-12	on_tbtx	3	33	25-34	<2
910450	08-Jul-13	MALE	NO			pos	MTB DETECTED				YES	12-Jul-13	on_tbtx	3	30	25-34	2-8wks
900548	11-May-12	MALE	NO			pos	MTB DETECTED				YES	15-May-12	on_tbtx	3	31	25-34	<2
911195	26-Aug-13	MALE	YES	NO AFB SEEN	NO AFB SEEN	neg		no afb	no afb	neg	YES	29-Aug-13	on_tbtx	3	48	>=35	2-8wks
901922	04-Jan-13	FEMALE	NO			pos	MTB DETECTED				YES	08-Jan-13	on_tbtx	3	39	>=35	2-8wks
900169	13-Apr-12	MALE	NO	1 AFB	1+	neg		no afb	afb pos	pos	YES	17-Apr-12	on_tbtx	3	65	>=35	2-8wks
911380	24-Sep-13	FEMALE	NO			pos	MTB DETECTED				YES	27-Sep-13	on_tbtx	3	45	>=35	2-8wks
900662	05-Jun-12	MALE	YES			pos	MTB DETECTED				YES	08-Jun-12	on_tbtx	3	49	>=35	2-8wks
910069	24-May-13	MALE	NO			pos	MTB DETECTED				YES	27-May-13	on_tbtx	3	23	15-24	2-8wks
901227	24-Aug-12	MALE	NO			pos	MTB DETECTED				YES	27-Aug-12	on_tbtx	3	42	>=35	2-8wks
902367	18-Mar-13	MALE	NO	NO AFB SEEN	2+	neg		no afb	afb pos	pos	YES	21-Mar-13	on_tbtx	3	22	15-24	2-8wks
900008	10-Apr-12	MALE	NO	4 AFB	3+	neg		no afb	afb pos	pos	YES	13-Apr-12	on_tbtx	3	40	>=35	2-8wks
901280	10-Sep-12	MALE	YES			pos	MTB DETECTED				YES	13-Sep-12	on_tbtx	3	33	25-34	2-8wks
902593	30-Apr-13	MALE	NO	2+	1+	neg		afb pos	afb pos	pos	YES	03-May-13	on_tbtx	3	37	>=35	>8 weeks
910563	22-Jul-13	FEMALE	NO	3+	3+	neg		afb pos	afb pos	pos	YES	25-Jul-13	on_tbtx	3	18	15-24	2-8wks
901888	07-Jan-13	MALE	YES			unk	MTB DETECTED				YES	10-Jan-13	on_tbtx	3	39	>=35	2-8wks
901220	03-Sep-12	MALE	NO	1+	1+	neg		afb pos	afb pos	pos	YES	06-Sep-12	on_tbtx	3	37	>=35	<2
902309	11-Mar-13	MALE	NO	18 AFB	2+	neg		afb pos	afb pos	pos	YES	14-Mar-13	on_tbtx	3	41	>=35	2-8wks
911378	23-Sep-13	MALE	YES	1+	1+	neg		afb pos	afb pos	pos	YES	26-Sep-13	on_tbtx	3	39	>=35	<2
910456	09-Jul-13	MALE	YES			pos	MTB DETECTED				YES	12-Jul-13	on_tbtx	3	29	25-34	<2
901516	13-Nov-12	FEMALE	NO	NO AFB SEEN	NO AFB SEEN	neg		no afb	no afb	neg	YES	16-Nov-12	on_tbtx	3	15	15-24	<2
902358	22-Mar-13	MALE	YES			unk	MTB NOT DETECTED				YES	26-Mar-13	on_tbtx	3	35	>=35	2-8wks
902237	12-Feb-13	MALE	NO			pos	MTB DETECTED				YES	15-Feb-13	on_tbtx	3	28	25-34	2-8wks
910324	17-Jun-13	FEMALE	NO	1+	1+	neg		afb pos	afb pos	pos	YES	20-Jun-13	on_tbtx	3	31	25-34	2-8wks
900102	19-Apr-12	MALE	NO			pos	MTB DETECTED				YES	23-Apr-12	on_tbtx	3	40	>=35	<2
900422	10-Jul-12	FEMALE	NO	NO AFB SEEN	1 AFB	neg		no afb	no afb	neg	YES	13-Jul-12	on_tbtx	3	32	25-34	<2
910308	27-May-13	FEMALE	NO	NO AFB SEEN	NO AFB SEEN	neg		no afb	no afb	neg	YES	30-May-13	on_tbtx	3	28	25-34	2-8wks
901095	28-Sep-12	MALE	YES			pos	MTB DETECTED				YES	01-Oct-12	on_tbtx	3	29	25-34	2-8wks
912130	31-Dec-13	MALE	NO			pos	MTB DETECTED				YES	03-Jan-14	on_tbtx	3	32	25-34	2-8wks
910787	02-Aug-13	FEMALE	NO			pos	MTB DETECTED				YES	06-Aug-13	on_tbtx	3	35	>=35	2-8wks
901361	29-Oct-12	FEMALE	NO			pos	MTB DETECTED				YES	01-Nov-12	on_tbtx	3	23	15-24	2-8wks
900080	13-Apr-12	MALE	NO			pos	MTB DETECTED				YES	16-Apr-12	on_tbtx	3	42	>=35	2-8wks
901903	18-Dec-12	MALE	NO	NO AFB SEEN	10 AFB	neg		no afb	afb pos	pos	YES	21-Dec-12	on_tbtx	3	28	25-34	2-8wks
900866	08-Jun-12	FEMALE	NO			pos	MTB DETECTED				YES	12-Jun-12	on_tbtx	3	38	>=35	2-8wks
900940	07-Aug-12	MALE	NO	NO AFB SEEN	1+	neg		no afb	afb pos	pos	YES	10-Aug-12	on_tbtx	3	34	25-34	2-8wks
901267	14-Sep-12	MALE	NO			pos	MTB DETECTED				YES	18-Sep-12	on_tbtx	3	36	>=35	2-8wks
900274	29-Mar-12	MALE	NO			pos	MTB DETECTED				YES	02-Apr-12	on_tbtx	3	24	15-24	2-8wks
911678	15-Nov-13	MALE	NO	3+	2+	neg		afb pos	afb pos	pos	YES	18-Nov-13	on_tbtx	3	25	25-34	<2
900432	25-Jun-12	FEMALE	YES			pos	MTB DETECTED				YES	28-Jun-12	on_tbtx	3	30	25-34	2-8wks
900927	24-Jul-12	MALE	NO			pos	MTB DETECTED				YES	27-Jul-12	on_tbtx	3	32	25-34	2-8wks
902569	29-Apr-13	MALE	YES			pos	MTB DETECTED				YES	02-May-13	on_tbtx	3	38	>=35	2-8wks
901426	08-Oct-12	FEMALE	NO			pos	MTB DETECTED				YES	11-Oct-12	on_tbtx	3	40	>=35	2-8wks
900356	20-Aug-12	FEMALE	NO	NO AFB SEEN	NO AFB SEEN	neg		no afb	no afb	neg	YES	23-Aug-12	on_tbtx	3	55	>=35	>8 weeks
901082	25-Sep-12	MALE	NO			pos	MTB DETECTED				YES	28-Sep-12	on_tbtx	3	53	>=35	2-8wks
900011	04-Jun-12	MALE	NO	3+	2+	neg		afb pos	afb pos	pos	YES	07-Jun-12	on_tbtx	3	23	15-24	2-8wks
910389	27-May-13	MALE	NO			pos	MTB NOT DETECTED				YES	30-May-13	on_tbtx	3	51	>=35	2-8wks
900723	01-Aug-12	MALE	YES			pos	MTB DETECTED				YES	04-Aug-12	on_tbtx	3	42	>=35	2-8wks
910225	24-Jun-13	FEMALE	NO			pos	MTB DETECTED				YES	28-Jun-13	on_tbtx	3	25	25-34	2-8wks
911837	22-Nov-13	FEMALE	NO			pos	MTB DETECTED				YES	25-Nov-13	on_tbtx	3	30	25-34	2-8wks
902150	11-Feb-13	MALE	NO			pos	MTB DETECTED				YES	14-Feb-13	on_tbtx	3	32	25-34	<2
910281	21-Jun-13	MALE	NO			pos	MTB DETECTED				YES	24-Jun-13	on_tbtx	3	48	>=35	2-8wks
902335	18-Mar-13	MALE	NO	2+	3+	neg		afb pos	afb pos	pos	YES	21-Mar-13	on_tbtx	3	56	>=35	2-8wks
900147	04-Jun-12	FEMALE	YES	3+	3+	neg		afb pos	afb pos	pos	YES	07-Jun-12	on_tbtx	3	31	25-34	2-8wks
911444	07-Oct-13	MALE	NO	2+	2+	neg		afb pos	afb pos	pos	YES	10-Oct-13	on_tbtx	3	40	>=35	2-8wks
901382	09-Oct-12	MALE	NO			pos	MTB DETECTED				YES	12-Oct-12	on_tbtx	3	56	>=35	>8 weeks
900915	06-Jul-12	MALE	NO			pos	MTB DETECTED				YES	10-Jul-12	on_tbtx	3	29	25-34	2-8wks
901941	17-Dec-12	FEMALE	YES			pos	MTB DETECTED				YES	20-Dec-12	on_tbtx	3	33	25-34	2-8wks
910583	18-Jul-13	MALE	YES			pos	MTB DETECTED				YES	22-Jul-13	on_tbtx	3	40	>=35	2-8wks
900109	18-May-12	MALE	NO			pos	MTB DETECTED				YES	22-May-12	on_tbtx	3	33	25-34	2-8wks
901084	20-Sep-12	MALE	NO			unk	MTB DETECTED				YES	24-Sep-12	on_tbtx	3	29	25-34	2-8wks
900035	15-May-12	MALE	NO	1+	2+	neg		afb pos	afb pos	pos	YES	18-May-12	on_tbtx	3	30	25-34	>8 weeks
902203	18-Feb-13	MALE	YES	1+	1+	neg		afb pos	afb pos	pos	YES	21-Feb-13	on_tbtx	3	33	25-34	<2
911709	05-Nov-13	FEMALE	NO			pos	MTB DETECTED				YES	08-Nov-13	on_tbtx	3	27	25-34	2-8wks
912144	30-Dec-13	MALE	YES			pos	MTB DETECTED				YES	02-Jan-14	on_tbtx	3	37	>=35	2-8wks
900590	18-Jun-12	MALE	NO	1+	3+	neg		afb pos	afb pos	pos	YES	21-Jun-12	on_tbtx	3	25	25-34	2-8wks
901939	13-Dec-12	MALE	NO			pos	MTB DETECTED				YES	17-Dec-12	on_tbtx	3	43	>=35	2-8wks
900627	11-Jun-12	FEMALE	NO	NO AFB SEEN	2 AFB	neg		no afb	no afb	neg	YES	14-Jun-12	on_tbtx	3	36	>=35	2-8wks
901324	16-Oct-12	MALE	NO			pos	MTB DETECTED				YES	19-Oct-12	on_tbtx	3	27	25-34	2-8wks
912017	24-Jan-14	FEMALE	NO			pos	MTB DETECTED				YES	27-Jan-14	on_tbtx	3	30	25-34	>8 weeks
902336	07-Mar-13	MALE	NO			pos	MTB DETECTED				YES	11-Mar-13	on_tbtx	4	15	15-24	2-8wks
912018	13-Dec-13	MALE	YES			pos	MTB NOT DETECTED				YES	18-Dec-13	on_tbtx	4	31	25-34	2-8wks
901788	10-Dec-12	MALE	NO			unk	MTB DETECTED				YES	14-Dec-12	on_tbtx	4	48	>=35	<2
901402	05-Oct-12	MALE	NO	3+	3+	neg		afb pos	afb pos	pos	YES	10-Oct-12	on_tbtx	4	37	>=35	2-8wks
902246	28-Feb-13	MALE	YES			pos	MTB DETECTED				YES	04-Mar-13	on_tbtx	4	42	>=35	2-8wks
910035	17-May-13	MALE	NO			pos	MTB DETECTED				YES	21-May-13	on_tbtx	4	47	>=35	2-8wks
902418	18-Mar-13	FEMALE	NO	NO AFB SEEN	NO AFB SEEN	neg		no afb	no afb	neg	YES	22-Mar-13	on_tbtx	4	65	>=35	>8 weeks
902743	25-Apr-13	MALE	NO			pos	MTB DETECTED				YES	29-Apr-13	on_tbtx	4	39	>=35	2-8wks
911188	22-Aug-13	MALE	NO	1+	3+	neg		afb pos	afb pos	pos	YES	26-Aug-13	on_tbtx	4	37	>=35	2-8wks
910414	03-Jul-13	FEMALE	NO	NO AFB SEEN	NOT DONE	neg		no afb	not done	neg	YES	08-Jul-13	on_tbtx	4	16	15-24	2-8wks
900966	31-Jul-12	MALE	NO	3+	NOT DONE	neg		afb pos	not done	pos	YES	04-Aug-12	on_tbtx	4	40	>=35	2-8wks
901467	22-Oct-12	MALE	NO	NO AFB SEEN	NO AFB SEEN	neg		no afb	no afb	neg	YES	26-Oct-12	on_tbtx	4	23	15-24	2-8wks
902171	01-Feb-13	FEMALE	NO			pos	MTB DETECTED				YES	05-Feb-13	on_tbtx	4	32	25-34	2-8wks
912653	27-Mar-14	FEMALE	NO			pos	MTB DETECTED				YES	31-Mar-14	on_tbtx	4	41	>=35	2-8wks
911207	04-Sep-13	FEMALE	NO	2 AFB	1+	neg		no afb	afb pos	pos	YES	09-Sep-13	on_tbtx	4	15	15-24	<2
902204	14-Feb-13	MALE	YES			pos	MTB DETECTED				YES	19-Feb-13	on_tbtx	4	43	>=35	<2
911497	04-Oct-13	FEMALE	NO			pos	MTB DETECTED				YES	08-Oct-13	on_tbtx	4	30	25-34	2-8wks
912006	13-Dec-13	FEMALE	NO	12 AFB	3+	neg		afb pos	afb pos	pos	YES	17-Dec-13	on_tbtx	4	16	15-24	2-8wks
900136	26-Apr-12	MALE	NO			pos	MTB DETECTED				YES	30-Apr-12	on_tbtx	4	40	>=35	2-8wks
910425	05-Jul-13	MALE	NO	NO AFB SEEN	5 AFB	neg		no afb	no afb	neg	YES	09-Jul-13	on_tbtx	4	31	25-34	2-8wks
900266	27-Apr-12	FEMALE	NO			pos	MTB DETECTED				YES	02-May-12	on_tbtx	4	28	25-34	>8 weeks
912050	26-Dec-13	MALE	NO			pos	MTB DETECTED				YES	30-Dec-13	on_tbtx	4	28	25-34	2-8wks
901310	18-Oct-12	MALE	NO	2+	2+	neg		afb pos	afb pos	pos	YES	22-Oct-12	on_tbtx	4	23	15-24	2-8wks
901838	20-Dec-12	MALE	NO	2+	2+	neg		afb pos	afb pos	pos	YES	24-Dec-12	on_tbtx	4	26	25-34	2-8wks
900127	30-Apr-12	MALE	NO	NO AFB SEEN	6 AFB	neg		no afb	no afb	neg	YES	04-May-12	on_tbtx	4	23	15-24	2-8wks
911564	17-Oct-13	FEMALE	NO			pos	MTB DETECTED				YES	21-Oct-13	on_tbtx	4	33	25-34	2-8wks
910084	17-May-13	MALE	NO	2+	3+	neg		afb pos	afb pos	pos	YES	21-May-13	on_tbtx	4	31	25-34	2-8wks
901887	03-Jan-13	FEMALE	NO			pos	MTB DETECTED				YES	07-Jan-13	on_tbtx	4	52	>=35	2-8wks
910424	04-Jul-13	FEMALE	YES			pos	MTB DETECTED				YES	08-Jul-13	on_tbtx	4	27	25-34	2-8wks
900088	13-Apr-12	MALE	YES			pos	MTB DETECTED				YES	17-Apr-12	on_tbtx	4	31	25-34	2-8wks
901479	22-Oct-12	MALE	YES			pos	MTB DETECTED				YES	26-Oct-12	on_tbtx	4	39	>=35	2-8wks
900545	06-Jul-12	MALE	NO			pos	MTB DETECTED				YES	10-Jul-12	on_tbtx	4	23	15-24	2-8wks
912227	31-Jan-14	MALE	YES			pos	MTB DETECTED				YES	04-Feb-14	on_tbtx	4	37	>=35	<2
911494	11-Oct-13	MALE	NO			unk	MTB DETECTED				YES	15-Oct-13	on_tbtx	4	33	25-34	<2
901316	22-Oct-12	FEMALE	NO	NO AFB SEEN	NO AFB SEEN	neg		no afb	no afb	neg	YES	26-Oct-12	on_tbtx	4	23	15-24	<2
900123	26-Apr-12	MALE	YES	1 AFB	1 AFB	neg		no afb	no afb	neg	YES	30-Apr-12	on_tbtx	4	29	25-34	<2
901284	07-Sep-12	MALE	YES			pos	MTB DETECTED				YES	11-Sep-12	on_tbtx	4	39	>=35	2-8wks
910696	25-Jul-13	MALE	YES	1+	AWAITING	neg		afb pos	not done	pos	YES	29-Jul-13	on_tbtx	4	27	25-34	2-8wks
910745	02-Aug-13	MALE	NO	19 AFB	1+	neg		afb pos	afb pos	pos	YES	07-Aug-13	on_tbtx	4	32	25-34	2-8wks
911677	14-Nov-13	MALE	YES	2+	2+	neg		afb pos	afb pos	pos	YES	19-Nov-13	on_tbtx	4	33	25-34	2-8wks
901926	27-Dec-12	FEMALE	NO			pos	MTB DETECTED				YES	31-Dec-12	on_tbtx	4	31	25-34	2-8wks
900303	13-Jul-12	FEMALE	YES			pos	MTB DETECTED				YES	18-Jul-12	on_tbtx	4	36	>=35	>8 weeks
911300	19-Sep-13	MALE	NO	1+	18 AFB	neg		afb pos	afb pos	pos	YES	23-Sep-13	on_tbtx	4	18	15-24	>8 weeks
901135	05-Sep-12	MALE	NO	2+	3+	neg		afb pos	afb pos	pos	YES	10-Sep-12	on_tbtx	4	21	15-24	2-8wks
901482	17-Oct-12	MALE	NO	2+	2+	neg		afb pos	afb pos	pos	YES	22-Oct-12	on_tbtx	4	23	15-24	<2
911529	04-Oct-13	MALE	NO			pos	MTB DETECTED				YES	08-Oct-13	on_tbtx	4	33	25-34	<2
902192	31-Jan-13	MALE	NO			pos	MTB DETECTED				YES	04-Feb-13	on_tbtx	4	30	25-34	<2
911825	22-Nov-13	MALE	NO	NO AFB SEEN	2+	neg		no afb	afb pos	pos	YES	26-Nov-13	on_tbtx	4	17	15-24	2-8wks
900306	06-Jul-12	MALE	NO	6 AFB	2+	neg		no afb	afb pos	pos	YES	10-Jul-12	on_tbtx	4	32	25-34	2-8wks
902266	14-Feb-13	MALE	YES			pos	MTB DETECTED				YES	18-Feb-13	on_tbtx	4	34	25-34	<2
901569	05-Nov-12	MALE	NO	12 AFB	3+	neg		afb pos	afb pos	pos	YES	09-Nov-12	on_tbtx	4	32	25-34	<2
911704	14-Nov-13	MALE	YES	1+	1+	neg		afb pos	afb pos	pos	YES	18-Nov-13	on_tbtx	4	34	25-34	2-8wks
902500	11-Apr-13	MALE	NO			pos	MTB NOT DETECTED				YES	15-Apr-13	on_tbtx	4	29	25-34	2-8wks
912361	06-Mar-14	MALE	YES	2+	3+	neg		afb pos	afb pos	pos	YES	10-Mar-14	on_tbtx	4	24	15-24	<2
911740	31-Oct-13	MALE	NO	4 AFB	3+	neg		no afb	afb pos	pos	YES	04-Nov-13	on_tbtx	4	49	>=35	2-8wks
911292	19-Sep-13	FEMALE	NO	1+	1+	neg		afb pos	afb pos	pos	YES	23-Sep-13	on_tbtx	4	38	>=35	2-8wks
912005	16-Jan-14	MALE	NO	3+	3+	neg		afb pos	afb pos	pos	YES	20-Jan-14	on_tbtx	4	44	>=35	2-8wks
911705	21-Oct-13	MALE	NO			pos	MTB DETECTED				YES	25-Oct-13	on_tbtx	4	28	25-34	2-8wks
911348	16-Sep-13	MALE	NO			pos	MTB DETECTED				YES	20-Sep-13	on_tbtx	4	38	>=35	2-8wks
901820	20-Dec-12	FEMALE	NO			pos	MTB DETECTED				YES	24-Dec-12	on_tbtx	4	32	25-34	2-8wks
900379	02-May-12	MALE	NO			pos	MTB DETECTED				YES	07-May-12	on_tbtx	4	29	25-34	>8 weeks
912180	03-Jan-14	MALE	NO	3 AFB	2 AFB	neg		no afb	no afb	neg	YES	07-Jan-14	on_tbtx	4	46	>=35	<2
901817	27-Dec-12	MALE	NO	3 AFB	3+	neg		no afb	afb pos	pos	YES	31-Dec-12	on_tbtx	4	30	25-34	2-8wks
902090	07-Jan-13	FEMALE	NO			unk	MTB DETECTED				YES	11-Jan-13	on_tbtx	4	35	>=35	2-8wks
900840	12-Jul-12	MALE	NO	1+	3+	neg		afb pos	afb pos	pos	YES	17-Jul-12	on_tbtx	4	24	15-24	>8 weeks
911692	31-Oct-13	MALE	NO			pos	MTB DETECTED				YES	04-Nov-13	on_tbtx	4	48	>=35	>8 weeks
900076	29-Mar-12	MALE	NO			pos	MTB DETECTED				YES	02-Apr-12	on_tbtx	4	33	25-34	2-8wks
910359	30-May-13	MALE	NO	3+	3+	neg		afb pos	afb pos	pos	YES	03-Jun-13	on_tbtx	4	34	25-34	2-8wks
911249	12-Sep-13	FEMALE	NO			pos	MTB NOT DETECTED				YES	16-Sep-13	on_tbtx	4	43	>=35	<2
911490	07-Oct-13	MALE	YES			unk	MTB NOT DETECTED				YES	11-Oct-13	on_tbtx	4	33	25-34	2-8wks
912195	16-Jan-14	FEMALE	NO			pos	MTB DETECTED				YES	20-Jan-14	on_tbtx	4	30	25-34	2-8wks
900746	06-Jul-12	MALE	NO	NO AFB SEEN	1+	neg		no afb	afb pos	pos	YES	10-Jul-12	on_tbtx	4	20	15-24	>8 weeks
910043	17-May-13	FEMALE	NO			pos	MTB DETECTED				YES	21-May-13	on_tbtx	4	21	15-24	2-8wks
911562	17-Oct-13	FEMALE	NO			pos	MTB DETECTED				YES	21-Oct-13	on_tbtx	4	26	25-34	<2
910200	20-May-13	FEMALE	NO	3+	3+	neg		afb pos	afb pos	pos	YES	24-May-13	on_tbtx	4	35	>=35	2-8wks
901487	10-Oct-12	MALE	NO			pos	MTB DETECTED				YES	15-Oct-12	on_tbtx	4	19	15-24	>8 weeks
902043	25-Jan-13	MALE	NO	18 AFB	AWAITING	neg		afb pos	not done	pos	YES	29-Jan-13	on_tbtx	4	37	>=35	2-8wks
912007	13-Dec-13	MALE	NO	4 AFB	1+	neg		no afb	afb pos	pos	YES	17-Dec-13	on_tbtx	4	34	25-34	>8 weeks
910046	17-May-13	FEMALE	NO	NO AFB SEEN	NO AFB SEEN	neg		no afb	no afb	neg	YES	21-May-13	on_tbtx	4	26	25-34	2-8wks
900456	17-May-12	FEMALE	NO	NO AFB SEEN	3+	neg		no afb	afb pos	pos	YES	21-May-12	on_tbtx	4	28	25-34	>8 weeks
902201	04-Feb-13	MALE	YES			pos	MTB NOT DETECTED				YES	08-Feb-13	on_tbtx	4	45	>=35	2-8wks
902092	11-Jan-13	MALE	NO			pos	MTB DETECTED				YES	15-Jan-13	on_tbtx	4	42	>=35	2-8wks
901861	02-Jan-13	MALE	NO	4 AFB	3+	neg		no afb	afb pos	pos	YES	07-Jan-13	on_tbtx	4	31	25-34	2-8wks
900484	13-Jul-12	MALE	NO			unk	MTB DETECTED				YES	17-Jul-12	on_tbtx	4	43	>=35	2-8wks
902503	22-Mar-13	MALE	NO			unk	MTB DETECTED				YES	26-Mar-13	on_tbtx	4	29	25-34	2-8wks
910411	03-Jul-13	MALE	NO			pos	MTB DETECTED				YES	08-Jul-13	on_tbtx	5	33	25-34	2-8wks
902414	06-Mar-13	FEMALE	NO			pos	MTB DETECTED				YES	11-Mar-13	on_tbtx	5	25	25-34	>8 weeks
900349	20-Jul-12	MALE	NO	NO AFB SEEN	1+	neg		no afb	afb pos	pos	YES	25-Jul-12	on_tbtx	5	46	>=35
900034	13-Apr-12	MALE	NO	NO AFB SEEN	NO AFB SEEN	neg		no afb	no afb	neg	YES	19-Apr-12	on_tbtx	5	43	>=35	2-8wks
901626	22-Nov-12	MALE	NO			pos	MTB DETECTED				YES	28-Nov-12	on_tbtx	5	30	25-34	<2
902146	14-Feb-13	MALE	YES			pos	MTB DETECTED				YES	19-Feb-13	on_tbtx	5	32	25-34	2-8wks
902458	13-Mar-13	MALE	NO	16 AFB	4 AFB	neg		afb pos	no afb	pos	YES	18-Mar-13	on_tbtx	5	41	>=35	2-8wks
911466	02-Oct-13	MALE	YES			pos	MTB DETECTED				YES	07-Oct-13	on_tbtx	5	36	>=35	<2
900985	08-Aug-12	MALE	NO	NO AFB SEEN	NO AFB SEEN	neg		no afb	no afb	neg	YES	13-Aug-12	on_tbtx	5	34	25-34	2-8wks
902722	26-Apr-13	FEMALE	NO			pos	MTB DETECTED				YES	02-May-13	on_tbtx	5	56	>=35	2-8wks
901450	10-Oct-12	MALE	NO			pos	MTB DETECTED				YES	15-Oct-12	on_tbtx	5	30	25-34	2-8wks
902243	27-Feb-13	FEMALE	NO			pos	MTB DETECTED				YES	04-Mar-13	on_tbtx	5	29	25-34	2-8wks
900631	08-Jun-12	MALE	NO			pos	MTB DETECTED				YES	13-Jun-12	on_tbtx	5	33	25-34	2-8wks
901740	28-Nov-12	MALE	NO			pos	MTB DETECTED				YES	03-Dec-12	on_tbtx	5	32	25-34	2-8wks
901474	10-Oct-12	FEMALE	NO			pos	MTB DETECTED				YES	15-Oct-12	on_tbtx	5	37	>=35	<2
911233	12-Sep-13	MALE	YES	1+	1+	neg		afb pos	afb pos	pos	YES	17-Sep-13	on_tbtx	5	53	>=35	2-8wks
901840	19-Dec-12	MALE	NO			pos	MTB DETECTED				YES	24-Dec-12	on_tbtx	5	29	25-34	2-8wks
902250	01-Feb-13	MALE	NO	3 AFB	2+	neg		no afb	afb pos	pos	YES	06-Feb-13	on_tbtx	5	33	25-34	2-8wks
901585	14-Nov-12	MALE	YES			pos	MTB NOT DETECTED				YES	20-Nov-12	on_tbtx	5	20	15-24	2-8wks
900544	20-Jun-12	MALE	NO			pos	MTB NOT DETECTED				YES	25-Jun-12	on_tbtx	5	69	>=35	2-8wks
912697	28-Mar-14	FEMALE	NO			pos	MTB DETECTED				YES	03-Apr-14	on_tbtx	5	26	25-34	<2
900720	06-Jul-12	MALE	NO			pos	MTB NOT DETECTED				YES	11-Jul-12	on_tbtx	5	34	25-34	<2
911275	13-Sep-13	MALE	NO	1+	3+	neg		afb pos	afb pos	pos	YES	18-Sep-13	on_tbtx	5	22	15-24	2-8wks
901689	30-Oct-12	FEMALE	NO	NO AFB SEEN	NO AFB SEEN	neg		no afb	no afb	neg	YES	05-Nov-12	on_tbtx	5	32	25-34	<2
911364	25-Sep-13	MALE	NO			pos	MTB DETECTED				YES	30-Sep-13	on_tbtx	5	36	>=35	2-8wks
910186	17-May-13	MALE	NO			pos	MTB DETECTED				YES	22-May-13	on_tbtx	5	28	25-34	2-8wks
910045	17-May-13	MALE	NO	2 AFB	NO AFB SEEN	neg		no afb	no afb	neg	YES	22-May-13	on_tbtx	5	27	25-34	2-8wks
900420	14-Jun-12	MALE	NO	NO AFB SEEN	3+	neg		no afb	afb pos	pos	YES	19-Jun-12	on_tbtx	5	25	25-34	<2
901148	12-Sep-12	FEMALE	NO			pos	MTB DETECTED				YES	17-Sep-12	on_tbtx	5	40	>=35	2-8wks
902429	14-Mar-13	MALE	NO			pos	MTB DETECTED				YES	19-Mar-13	on_tbtx	5	32	25-34	2-8wks
901703	26-Nov-12	MALE	NO			unk	MTB DETECTED				YES	01-Dec-12	on_tbtx	5	34	25-34	2-8wks
901306	18-Oct-12	MALE	NO			pos	MTB DETECTED				YES	23-Oct-12	on_tbtx	5	33	25-34	2-8wks
902180	30-Jan-13	MALE	NO	1+	NO AFB SEEN	neg		afb pos	no afb	pos	YES	04-Feb-13	on_tbtx	5	33	25-34	>8 weeks
901446	12-Oct-12	MALE	NO			pos	MTB DETECTED				YES	17-Oct-12	on_tbtx	5	48	>=35	2-8wks
900036	24-May-12	MALE	NO			pos	MTB DETECTED				YES	30-May-12	on_tbtx	5	26	25-34	<2
901511	19-Nov-12	MALE	YES			pos	MTB DETECTED				YES	24-Nov-12	on_tbtx	5	27	25-34	2-8wks
910539	19-Jul-13	MALE	NO			pos	MTB DETECTED				YES	25-Jul-13	on_tbtx	5	50	>=35	2-8wks
912183	15-Jan-14	FEMALE	NO			pos	MTB DETECTED				YES	20-Jan-14	on_tbtx	5	25	25-34	<2
911098	29-Aug-13	FEMALE	NO	3+	3+	neg		afb pos	afb pos	pos	YES	03-Sep-13	on_tbtx	5	20	15-24	2-8wks
901177	29-Aug-12	FEMALE	NO	1+	1+	neg		afb pos	afb pos	pos	YES	03-Sep-12	on_tbtx	5	36	>=35	2-8wks
902697	10-Apr-13	FEMALE	NO			pos	MTB DETECTED				YES	15-Apr-13	on_tbtx	5	31	25-34	2-8wks
900738	10-Aug-12	MALE	NO			pos	MTB DETECTED				YES	15-Aug-12	on_tbtx	5	32	25-34	2-8wks
901466	23-Oct-12	FEMALE	NO			pos	MTB DETECTED				YES	29-Oct-12	on_tbtx	5	30	25-34	2-8wks
911134	21-Aug-13	FEMALE	NO			pos	MTB DETECTED				YES	26-Aug-13	on_tbtx	5	27	25-34	2-8wks
902164	06-Feb-13	MALE	YES			pos	MTB DETECTED				YES	12-Feb-13	on_tbtx	5	29	25-34	2-8wks
901895	04-Jan-13	FEMALE	YES			pos	MTB DETECTED				YES	10-Jan-13	on_tbtx	5	39	>=35	2-8wks
902441	14-Mar-13	MALE	NO			pos	MTB NOT DETECTED				YES	19-Mar-13	on_tbtx	5	34	25-34	2-8wks
910083	17-May-13	MALE	NO	NO AFB SEEN	16 AFB	neg		no afb	afb pos	pos	YES	22-May-13	on_tbtx	5	39	>=35	2-8wks
900288	29-Mar-12	FEMALE	NO			pos	MTB DETECTED				YES	04-Apr-12	on_tbtx	5	41	>=35	<2
900113	20-Apr-12	MALE	NO			pos	MTB DETECTED				YES	26-Apr-12	on_tbtx	5	20	15-24	2-8wks
911579	16-Oct-13	FEMALE	NO	3+	3+	neg		afb pos	afb pos	pos	YES	21-Oct-13	on_tbtx	5	20	15-24	>8 weeks
902067	09-Jan-13	MALE	NO	18 AFB	2+	neg		afb pos	afb pos	pos	YES	14-Jan-13	on_tbtx	5	33	25-34	>8 weeks
910287	24-Jun-13	MALE	YES			pos	MTB DETECTED				YES	29-Jun-13	on_tbtx	5	39	>=35	2-8wks
900749	16-Aug-12	MALE	YES	NO AFB SEEN	NO AFB SEEN	neg		no afb	no afb	neg	YES	21-Aug-12	on_tbtx	5	60	>=35	2-8wks
911966	10-Dec-13	MALE	NO			pos	MTB DETECTED				YES	16-Dec-13	on_tbtx	5	22	15-24	<2
900015	13-Apr-12	MALE	NO	NO AFB SEEN	NO AFB SEEN	neg		no afb	no afb	neg	YES	18-Apr-12	on_tbtx	5	32	25-34	2-8wks
901542	01-Nov-12	MALE	NO			unk	MTB DETECTED				YES	07-Nov-12	on_tbtx	5	25	25-34	2-8wks
901287	28-Sep-12	MALE	NO	3+	2+	neg		afb pos	afb pos	pos	YES	03-Oct-12	on_tbtx	5	25	25-34	2-8wks
912513	11-Mar-14	MALE	YES			pos	MTB NOT DETECTED				YES	17-Mar-14	on_tbtx	5	38	>=35	<2
900320	02-Aug-12	FEMALE	NO			pos	MTB DETECTED				YES	07-Aug-12	on_tbtx	5	33	25-34	2-8wks
911097	30-Aug-13	FEMALE	NO			pos	MTB DETECTED				YES	04-Sep-13	on_tbtx	5	41	>=35	2-8wks
901196	23-Aug-12	MALE	YES			pos	MTB DETECTED				YES	28-Aug-12	on_tbtx	5	44	>=35	2-8wks
912084	23-Jan-14	MALE	NO			pos	MTB DETECTED				YES	28-Jan-14	on_tbtx	5	38	>=35	<2
900083	24-May-12	FEMALE	NO			pos	MTB DETECTED				YES	29-May-12	on_tbtx	5	23	15-24	>8 weeks
912392	06-Mar-14	MALE	NO			pos	MTB DETECTED				YES	11-Mar-14	on_tbtx	5	39	>=35	2-8wks
901920	03-Jan-13	FEMALE	YES			pos	MTB DETECTED				YES	09-Jan-13	on_tbtx	5	34	25-34	2-8wks
901541	02-Nov-12	MALE	NO	NO AFB SEEN	NO AFB SEEN	neg		no afb	no afb	neg	YES	07-Nov-12	on_tbtx	5	31	25-34	2-8wks
902387	05-Mar-13	FEMALE	NO			pos	MTB DETECTED				YES	11-Mar-13	on_tbtx	5	20	15-24	2-8wks
900275	24-Apr-12	MALE	NO			pos	MTB DETECTED				YES	30-Apr-12	on_tbtx	5	37	>=35	2-8wks
902435	06-Mar-13	FEMALE	NO	1+	3+	neg		afb pos	afb pos	pos	YES	11-Mar-13	on_tbtx	5	27	25-34	>8 weeks
910506	17-Jul-13	MALE	NO	1+	2+	neg		afb pos	afb pos	pos	YES	22-Jul-13	on_tbtx	5	38	>=35	2-8wks
902469	13-Mar-13	MALE	NO	3+	3+	neg		afb pos	afb pos	pos	YES	18-Mar-13	on_tbtx	5	29	25-34	2-8wks
910462	10-Jul-13	FEMALE	NO			pos	NOT DONE				YES	15-Jul-13	on_tbtx	5	30	25-34	2-8wks
912257	07-Feb-14	FEMALE	NO			pos	MTB DETECTED				YES	12-Feb-14	on_tbtx	5	30	25-34	2-8wks
911735	30-Oct-13	MALE	YES			pos	MTB NOT DETECTED				YES	04-Nov-13	on_tbtx	5	27	25-34	2-8wks
912325	06-Mar-14	FEMALE	YES			pos	MTB DETECTED				YES	11-Mar-14	on_tbtx	5	20	15-24	2-8wks
910731	31-Jul-13	MALE	NO	NO AFB SEEN	8 AFB	neg		no afb	no afb	neg	YES	06-Aug-13	on_tbtx	5	53	>=35	2-8wks
900199	24-May-12	MALE	NO			pos	MTB DETECTED				YES	29-May-12	on_tbtx	5	28	25-34	<2
911640	13-Nov-13	MALE	NO	3+	3+	neg		afb pos	afb pos	pos	YES	18-Nov-13	on_tbtx	5	30	25-34	2-8wks
902005	23-Jan-13	MALE	NO			unk	MTB DETECTED				YES	28-Jan-13	on_tbtx	5	25	25-34	2-8wks
910291	21-Jun-13	FEMALE	NO	1+	3+	neg		afb pos	afb pos	pos	YES	26-Jun-13	on_tbtx	5	65	>=35	2-8wks
901363	17-Oct-12	MALE	NO	NO AFB SEEN	3+	neg		no afb	afb pos	pos	YES	22-Oct-12	on_tbtx	5	35	>=35	2-8wks
902382	06-Mar-13	FEMALE	NO			pos	MTB DETECTED				YES	11-Mar-13	on_tbtx	5	31	25-34	<2
902177	21-Feb-13	FEMALE	NO			pos	MTB DETECTED				YES	27-Feb-13	on_tbtx	5	42	>=35	2-8wks
901311	18-Oct-12	MALE	YES	2+	1+	neg		afb pos	afb pos	pos	YES	23-Oct-12	on_tbtx	5	31	25-34	2-8wks
900444	02-May-12	MALE	NO	3+	3+	neg		afb pos	afb pos	pos	YES	07-May-12	on_tbtx	5	30	25-34	2-8wks
912280	06-Feb-14	FEMALE	YES			pos	MTB DETECTED				YES	11-Feb-14	on_tbtx	5	33	25-34	2-8wks
902214	22-Feb-13	MALE	NO	3 AFB	3+	neg		no afb	afb pos	pos	YES	27-Feb-13	on_tbtx	5	30	25-34	2-8wks
901826	12-Dec-12	MALE	YES			pos	MTB DETECTED				YES	17-Dec-12	on_tbtx	5	42	>=35	2-8wks
901715	30-Nov-12	MALE	NO	12 AFB	12 AFB	neg		afb pos	afb pos	pos	YES	05-Dec-12	on_tbtx	5	21	15-24	2-8wks
900948	07-Aug-12	MALE	NO	1+	SAMPLE NOT RECEIVED	neg		afb pos	not done	pos	YES	14-Aug-12	on_tbtx	6	28	25-34	2-8wks
910476	11-Jul-13	FEMALE	NO			pos	MTB DETECTED				YES	17-Jul-13	on_tbtx	6	35	>=35	2-8wks
901778	04-Dec-12	MALE	NO	2+	1+	neg		afb pos	afb pos	pos	YES	10-Dec-12	on_tbtx	6	22	15-24	2-8wks
901469	05-Oct-12	FEMALE	YES			pos	MTB DETECTED				YES	12-Oct-12	on_tbtx	6	45	>=35	2-8wks
901831	12-Dec-12	MALE	YES			pos	MTB DETECTED				YES	18-Dec-12	on_tbtx	6	37	>=35	<2
910589	18-Jul-13	MALE	NO			pos	MTB DETECTED				YES	24-Jul-13	on_tbtx	6	38	>=35	2-8wks
901245	07-Sep-12	MALE	YES	3+	3+	neg		afb pos	afb pos	pos	YES	13-Sep-12	on_tbtx	6	32	25-34	2-8wks
901699	30-Oct-12	MALE	YES			pos	MTB DETECTED				YES	05-Nov-12	on_tbtx	6	35	>=35	2-8wks
900797	13-Jul-12	MALE	NO	3 AFB	3+	neg		no afb	afb pos	pos	YES	20-Jul-12	on_tbtx	6	27	25-34	2-8wks
900342	03-Aug-12	MALE	NO			pos	MTB NOT DETECTED				YES	09-Aug-12	on_tbtx	6	63	>=35	<2
912439	07-Mar-14	FEMALE	NO			pos	MTB DETECTED				YES	13-Mar-14	on_tbtx	6	29	25-34	2-8wks
900333	06-Jul-12	FEMALE	YES	2+	1+	neg		afb pos	afb pos	pos	YES	12-Jul-12	on_tbtx	6	18	15-24	2-8wks
901737	28-Nov-12	FEMALE	NO	2+	2+	neg		afb pos	afb pos	pos	YES	04-Dec-12	on_tbtx	6	16	15-24	2-8wks
912655	14-Mar-14	MALE	NO			pos	MTB DETECTED				YES	20-Mar-14	on_tbtx	6	37	>=35	2-8wks
901955	28-Dec-12	MALE	NO	3+	3+	neg		afb pos	afb pos	pos	YES	03-Jan-13	on_tbtx	6	32	25-34	2-8wks
901977	16-Jan-13	FEMALE	YES			pos	MTB NOT DETECTED				YES	22-Jan-13	on_tbtx	6	35	>=35	2-8wks
900214	05-Apr-12	MALE	NO			pos	MTB DETECTED				YES	11-Apr-12	on_tbtx	6	36	>=35	2-8wks
900895	04-Jul-12	FEMALE	NO	NO AFB SEEN	NO AFB SEEN	neg		no afb	no afb	neg	YES	11-Jul-12	on_tbtx	6	30	25-34	2-8wks
900505	04-Jul-12	MALE	YES			pos	MTB NOT DETECTED				YES	10-Jul-12	on_tbtx	6	32	25-34	2-8wks
910423	04-Jul-13	FEMALE	YES			pos	MTB DETECTED				YES	10-Jul-13	on_tbtx	6	37	>=35	<2
900978	08-Jun-12	FEMALE	NO	NO AFB SEEN	14 AFB	neg		no afb	afb pos	pos	YES	14-Jun-12	on_tbtx	6	43	>=35	2-8wks
901435	10-Oct-12	MALE	YES			pos	MTB DETECTED				YES	16-Oct-12	on_tbtx	6	33	25-34	2-8wks
900414	15-May-12	MALE	NO	1+	3+	neg		afb pos	afb pos	pos	YES	21-May-12	on_tbtx	6	23	15-24	>8 weeks
901238	18-Sep-12	MALE	NO			pos	MTB DETECTED				YES	24-Sep-12	on_tbtx	6	20	15-24	2-8wks
901618	05-Nov-12	MALE	NO	NO AFB SEEN	NO AFB SEEN	neg		no afb	no afb	neg	YES	12-Nov-12	on_tbtx	6	25	25-34	2-8wks
901527	16-Nov-12	MALE	NO			pos	MTB DETECTED				YES	22-Nov-12	on_tbtx	6	29	25-34	2-8wks
902409	13-Mar-13	MALE	NO	3 AFB	NO AFB SEEN	neg		no afb	no afb	neg	YES	19-Mar-13	on_tbtx	6	36	>=35	<2
900358	04-Jul-12	FEMALE	NO			pos	MTB NOT DETECTED				YES	11-Jul-12	on_tbtx	6	37	>=35	2-8wks
912191	20-Dec-13	MALE	NO	3+	3+	neg		afb pos	afb pos	pos	YES	26-Dec-13	on_tbtx	6	19	15-24	<2
900160	13-Apr-12	FEMALE	NO	18 AFB	4 AFB	neg		afb pos	no afb	pos	YES	19-Apr-12	on_tbtx	6	67	>=35	>8 weeks
900776	09-Aug-12	FEMALE	NO			pos	MTB NOT DETECTED				YES	16-Aug-12	on_tbtx	6	36	>=35	>8 weeks
910369	11-Jun-13	FEMALE	NO			pos	MTB NOT DETECTED				YES	17-Jun-13	on_tbtx	6	25	25-34	2-8wks
901595	31-Oct-12	MALE	NO	7 AFB	7 AFB	neg		no afb	no afb	neg	YES	06-Nov-12	on_tbtx	6	40	>=35	2-8wks
902799	26-Apr-13	FEMALE	NO	NO AFB SEEN	2+	neg		no afb	afb pos	pos	YES	02-May-13	on_tbtx	6	20	15-24	>8 weeks
900013	15-May-12	MALE	NO	NO AFB SEEN	NO AFB SEEN	neg		no afb	no afb	neg	YES	21-May-12	on_tbtx	6	39	>=35	<2
901587	01-Nov-12	MALE	NO			pos	MTB DETECTED				YES	08-Nov-12	on_tbtx	6	21	15-24	2-8wks
901912	18-Dec-12	MALE	NO			pos	MTB DETECTED				YES	24-Dec-12	on_tbtx	6	36	>=35	2-8wks
900348	06-Jul-12	MALE	YES	3+	3+	neg		afb pos	afb pos	pos	YES	12-Jul-12	on_tbtx	6	37	>=35	2-8wks
901302	29-Oct-12	MALE	YES	8 AFB	8 AFB	neg		no afb	no afb	neg	YES	05-Nov-12	on_tbtx	6	35	>=35	2-8wks
901651	23-Nov-12	MALE	NO			pos	MTB NOT DETECTED				YES	30-Nov-12	on_tbtx	6	33	25-34	2-8wks
900634	14-Jun-12	MALE	NO	NO AFB SEEN	NO AFB SEEN	neg		no afb	no afb	neg	YES	20-Jun-12	on_tbtx	6	46	>=35	<2
900116	05-Apr-12	FEMALE	NO			pos	MTB DETECTED				YES	11-Apr-12	on_tbtx	6	51	>=35	2-8wks
900932	01-Aug-12	MALE	NO	2+	2+	neg		afb pos	afb pos	pos	YES	08-Aug-12	on_tbtx	6	25	25-34	<2
910203	27-May-13	MALE	NO	NO AFB SEEN	NO AFB SEEN	neg		no afb	no afb	neg	YES	03-Jun-13	on_tbtx	6	48	>=35	2-8wks
901835	13-Dec-12	MALE	YES			pos	MTB DETECTED				YES	19-Dec-12	on_tbtx	6	39	>=35	2-8wks
901345	23-Oct-12	MALE	NO			pos	MTB DETECTED				YES	29-Oct-12	on_tbtx	6	48	>=35	2-8wks
901123	31-Aug-12	MALE	NO	NO AFB SEEN	NO AFB SEEN	neg		no afb	no afb	neg	YES	06-Sep-12	on_tbtx	6	45	>=35	2-8wks
912290	11-Feb-14	MALE	NO			unk	MTB NOT DETECTED				YES	17-Feb-14	on_tbtx	6	33	25-34	2-8wks
900475	29-May-12	MALE	YES			pos	MTB DETECTED				YES	05-Jun-12	on_tbtx	6	32	25-34	2-8wks
911052	28-Aug-13	MALE	NO	NO AFB SEEN	NO AFB SEEN	neg		no afb	no afb	neg	YES	03-Sep-13	on_tbtx	6	53	>=35	<2
901488	15-Oct-12	FEMALE	NO			pos	MTB NOT DETECTED				YES	22-Oct-12	on_tbtx	6	56	>=35	2-8wks
900079	03-Apr-12	FEMALE	NO			pos	MTB DETECTED				YES	10-Apr-12	on_tbtx	7	38	>=35	2-8wks
911767	31-Oct-13	MALE	NO			pos	MTB DETECTED				YES	08-Nov-13	on_tbtx	7	25	25-34	2-8wks
912135	02-Jan-14	FEMALE	NO			pos	MTB DETECTED				YES	10-Jan-14	on_tbtx	7	32	25-34	2-8wks
901668	30-Oct-12	MALE	NO			pos	MTB DETECTED				YES	06-Nov-12	on_tbtx	7	34	25-34	2-8wks
901637	05-Nov-12	MALE	NO	NO AFB SEEN	3+	neg		no afb	afb pos	pos	YES	12-Nov-12	on_tbtx	7	34	25-34	2-8wks
900290	14-May-12	FEMALE	YES			pos	MTB NOT DETECTED				YES	21-May-12	on_tbtx	7	32	25-34	2-8wks
901746	27-Nov-12	FEMALE	NO			pos	MTB DETECTED				YES	04-Dec-12	on_tbtx	7	25	25-34	2-8wks
910272	19-Jun-13	MALE	NO	1+	AWAITING	neg		afb pos	not done	pos	YES	26-Jun-13	on_tbtx	7	68	>=35	<2
902759	23-Apr-13	MALE	NO			pos	MTB DETECTED				YES	30-Apr-13	on_tbtx	7	44	>=35	2-8wks
901147	13-Sep-12	MALE	NO	NO AFB SEEN	18 AFB	neg		no afb	afb pos	pos	YES	20-Sep-12	on_tbtx	7	26	25-34	2-8wks
912123	26-Dec-13	MALE	NO			pos	MTB DETECTED				YES	02-Jan-14	on_tbtx	7	37	>=35	2-8wks
901338	26-Oct-12	FEMALE	NO	NO AFB SEEN	NO AFB SEEN	neg		no afb	no afb	neg	YES	02-Nov-12	on_tbtx	7	27	25-34	>8 weeks
901714	27-Nov-12	MALE	NO			pos	MTB DETECTED				YES	04-Dec-12	on_tbtx	7	31	25-34	2-8wks
902312	07-Mar-13	MALE	NO	NO AFB SEEN	NO AFB SEEN	neg		no afb	no afb	neg	YES	14-Mar-13	on_tbtx	7	20	15-24	2-8wks
901322	18-Oct-12	MALE	NO			pos	MTB DETECTED				YES	26-Oct-12	on_tbtx	7	36	>=35	2-8wks
900394	19-Jun-12	MALE	NO	NO AFB SEEN	NO AFB SEEN	neg		no afb	no afb	neg	YES	26-Jun-12	on_tbtx	7	59	>=35	<2
911058	03-Sep-13	FEMALE	NO			pos	MTB NOT DETECTED				YES	10-Sep-13	on_tbtx	7	44	>=35	2-8wks
900363	20-Jun-12	MALE	NO	NO AFB SEEN	NO AFB SEEN	neg		no afb	no afb	neg	YES	27-Jun-12	on_tbtx	7	19	15-24	2-8wks
902391	15-Apr-13	MALE	NO	NO AFB SEEN	NO AFB SEEN	neg		no afb	no afb	neg	YES	22-Apr-13	on_tbtx	7	24	15-24	2-8wks
902744	30-Apr-13	MALE	NO			pos	MTB DETECTED				YES	07-May-13	on_tbtx	7	36	>=35	2-8wks
910530	27-Jun-13	FEMALE	NO			pos	MTB DETECTED				YES	04-Jul-13	on_tbtx	7	32	25-34	2-8wks
900715	09-Aug-12	MALE	NO			pos	MTB DETECTED				YES	16-Aug-12	on_tbtx	7	28	25-34	2-8wks
901782	26-Nov-12	MALE	NO			pos	MTB DETECTED				YES	03-Dec-12	on_tbtx	7	31	25-34	<2
910594	28-Jun-13	MALE	NO	5 AFB	2+	neg		no afb	afb pos	pos	YES	05-Jul-13	on_tbtx	7	39	>=35	2-8wks
901594	01-Nov-12	MALE	NO	NO AFB SEEN	NO AFB SEEN	neg		no afb	no afb	neg	YES	08-Nov-12	on_tbtx	7	41	>=35	2-8wks
910581	28-Jun-13	MALE	NO			unk	MTB DETECTED				YES	05-Jul-13	on_tbtx	7	65	>=35
901701	26-Nov-12	FEMALE	NO	NO AFB SEEN	NOT DONE	neg		no afb	not done	neg	YES	04-Dec-12	on_tbtx	8	18	15-24	<2
900987	26-Jun-12	FEMALE	YES			unk	MTB NOT DETECTED				YES	05-Jul-12	on_tbtx	8	52	>=35	<2
901810	27-Dec-12	MALE	NO			unk	MTB DETECTED				YES	04-Jan-13	on_tbtx	8	30	25-34	<2
902062	14-Jan-13	FEMALE	NO	NO AFB SEEN	NO AFB SEEN	neg		no afb	no afb	neg	YES	22-Jan-13	on_tbtx	8	16	15-24	<2
911968	10-Dec-13	MALE	YES	NO AFB SEEN	NO AFB SEEN	neg		no afb	no afb	neg	YES	18-Dec-13	on_tbtx	8	38	>=35	2-8wks
902440	04-Mar-13	FEMALE	NO	2 AFB	1 AFB	neg		no afb	no afb	neg	YES	13-Mar-13	on_tbtx	8	38	>=35	<2
911654	31-Oct-13	MALE	NO	8 AFB	NO AFB SEEN	neg		no afb	no afb	neg	YES	08-Nov-13	on_tbtx	8	20	15-24	2-8wks
911025	14-Aug-13	MALE	NO			unk	MTB DETECTED				YES	23-Aug-13	on_tbtx	8	35	>=35	2-8wks
901298	04-Oct-12	MALE	NO			pos	MTB DETECTED				YES	12-Oct-12	on_tbtx	8	32	25-34
910554	27-Jun-13	FEMALE	NO	NO AFB SEEN	AWAITING	neg		no afb	not done	neg	YES	05-Jul-13	on_tbtx	8	30	25-34	<2
912395	03-Mar-14	MALE	YES			pos	MTB NOT DETECTED				YES	11-Mar-14	on_tbtx	8	48	>=35	2-8wks
901675	07-Nov-12	FEMALE	NO			pos	MTB DETECTED				YES	15-Nov-12	on_tbtx	8	44	>=35	2-8wks
912372	25-Feb-14	MALE	NO			unk	MTB DETECTED				YES	05-Mar-14	on_tbtx	8	23	15-24	2-8wks
901773	26-Nov-12	MALE	NO			pos	MTB DETECTED				YES	04-Dec-12	on_tbtx	8	30	25-34	2-8wks
901796	27-Nov-12	MALE	NO			pos	MTB DETECTED				YES	05-Dec-12	on_tbtx	8	55	>=35	<2
901686	20-Nov-12	MALE	YES			unk	MTB DETECTED				YES	29-Nov-12	on_tbtx	9	27	25-34	2-8wks
900721	13-Jul-12	MALE	NO	NO AFB SEEN	2+	neg		no afb	afb pos	pos	YES	22-Jul-12	on_tbtx	9	36	>=35	2-8wks
912270	10-Feb-14	MALE	NO			pos	MTB DETECTED				YES	20-Feb-14	on_tbtx	9	36	>=35	<2
912428	28-Feb-14	MALE	YES			pos	MTB NOT DETECTED				YES	10-Mar-14	on_tbtx	9	33	25-34	2-8wks
901648	05-Nov-12	MALE	NO			pos	MTB DETECTED				YES	14-Nov-12	on_tbtx	9	36	>=35	2-8wks
911838	22-Nov-13	MALE	NO	NO AFB SEEN	1+	neg		no afb	afb pos	pos	YES	02-Dec-13	on_tbtx	9	36	>=35	<2
901405	29-Oct-12	MALE	NO	NOT DONE	SAMPLE NOT RECEIVED	neg		not done	not done	not done	YES	07-Nov-12	on_tbtx	9	25	25-34	<2
900640	11-Jun-12	MALE	NO	3+	3+	neg		afb pos	afb pos	pos	YES	21-Jun-12	on_tbtx	9	23	15-24	>8 weeks
901898	21-Dec-12	FEMALE	NO			pos	MTB DETECTED				YES	31-Dec-12	on_tbtx	9	30	25-34	2-8wks
910015	09-May-13	MALE	NO			pos	MTB DETECTED				YES	20-May-13	on_tbtx	10	33	25-34	>8 weeks
902302	18-Mar-13	MALE	YES	NO AFB SEEN	NO AFB SEEN	neg		no afb	no afb	neg	YES	28-Mar-13	on_tbtx	10	65	>=35	2-8wks
900842	30-Jul-12	FEMALE	NO	NO AFB SEEN	NO AFB SEEN	neg		no afb	no afb	neg	YES	09-Aug-12	on_tbtx	10	67	>=35	<2
910441	08-Jul-13	MALE	NO			pos	MTB DETECTED				YES	19-Jul-13	on_tbtx	11	32	25-34	2-8wks
911501	09-Oct-13	FEMALE	NO			unk	MTB DETECTED				YES	21-Oct-13	on_tbtx	11	31	25-34	<2
910080	03-May-13	FEMALE	YES			pos	MTB NOT DETECTED				YES	14-May-13	on_tbtx	11	40	>=35	2-8wks
900292	30-Mar-12	FEMALE	NO			pos	MTB NOT DETECTED				YES	10-Apr-12	on_tbtx	11	44	>=35	<2
900814	24-Jul-12	MALE	YES			pos	MTB DETECTED				YES	04-Aug-12	on_tbtx	11	34	25-34	2-8wks
901334	18-Oct-12	MALE	YES			pos	MTB DETECTED				YES	30-Oct-12	on_tbtx	11	34	25-34	<2
900149	29-Mar-12	FEMALE	NO			pos	MTB DETECTED				YES	11-Apr-12	on_tbtx	12	47	>=35	>8 weeks
900856	15-Jun-12	FEMALE	NO			pos	MTB NOT DETECTED				YES	28-Jun-12	on_tbtx	12	37	>=35	<2
900152	04-Apr-12	MALE	YES			pos	MTB NOT DETECTED				YES	16-Apr-12	on_tbtx	12	38	>=35
912288	06-Feb-14	FEMALE	NO			pos	MTB DETECTED				YES	18-Feb-14	on_tbtx	12	25	25-34	2-8wks
911103	16-Aug-13	MALE	YES	NO AFB SEEN	NO AFB SEEN	neg		no afb	no afb	neg	YES	28-Aug-13	on_tbtx	12	24	15-24	2-8wks
900180	03-Apr-12	FEMALE	NO			pos	MTB NOT DETECTED				YES	17-Apr-12	on_tbtx	13	27	25-34	2-8wks
911833	19-Nov-13	MALE	YES	NO AFB SEEN	NO AFB SEEN	neg		no afb	no afb	neg	YES	02-Dec-13	on_tbtx	13	53	>=35	2-8wks
912212	31-Jan-14	MALE	NO			pos	MTB NOT DETECTED				YES	13-Feb-14	on_tbtx	13	31	25-34	2-8wks
901380	11-Oct-12	FEMALE	NO			pos	MTB DETECTED				YES	25-Oct-12	on_tbtx	13	46	>=35	>8 weeks
911291	10-Sep-13	FEMALE	NO	1+	2+	neg		afb pos	afb pos	pos	YES	23-Sep-13	on_tbtx	13	48	>=35	<2
900865	13-Jul-12	FEMALE	NO			pos	MTB DETECTED				YES	26-Jul-12	on_tbtx	13	25	25-34	2-8wks
901358	08-Oct-12	MALE	NO	NO AFB SEEN	NO AFB SEEN	neg		no afb	no afb	neg	YES	22-Oct-12	on_tbtx	13	42	>=35	2-8wks
911026	23-Aug-13	MALE	NO	NO AFB SEEN	NO AFB SEEN	neg		no afb	no afb	neg	YES	06-Sep-13	on_tbtx	13	89	>=35	2-8wks
911028	22-Aug-13	MALE	NO			pos	MTB DETECTED				YES	05-Sep-13	on_tbtx	13	44	>=35	2-8wks
902735	23-Apr-13	MALE	NO	NO AFB SEEN	NO AFB SEEN	neg		no afb	no afb	neg	YES	07-May-13	on_tbtx	14	39	>=35	2-8wks
910071	16-May-13	MALE	YES			pos	MTB NOT DETECTED				YES	30-May-13	on_tbtx	14	57	>=35	2-8wks
911413	27-Sep-13	MALE	YES			pos	MTB DETECTED				YES	11-Oct-13	on_tbtx	14	43	>=35	2-8wks
902530	28-Mar-13	MALE	NO	3+	1+	neg		afb pos	afb pos	pos	YES	11-Apr-13	on_tbtx	14	33	25-34	2-8wks
900185	03-May-12	MALE	YES	NO AFB SEEN	NO AFB SEEN	neg		no afb	no afb	neg	YES	18-May-12	on_tbtx	14	33	25-34	2-8wks
910409	03-Jul-13	MALE	NO			pos	MTB NOT DETECTED				YES	17-Jul-13	on_tbtx	14	39	>=35	2-8wks
911368	24-Sep-13	FEMALE	YES			pos	MTB NOT DETECTED				YES	08-Oct-13	on_tbtx	14	32	25-34	<2
902285	29-Jan-13	MALE	NO			pos	MTB DETECTED				YES	13-Feb-13	on_tbtx	14	30	25-34	<2
910751	06-Aug-13	MALE	NO	NO AFB SEEN	NO AFB SEEN	neg		no afb	no afb	neg	YES	20-Aug-13	on_tbtx	14	48	>=35	2-8wks
902397	14-Mar-13	MALE	NO			pos	MTB DETECTED				YES	28-Mar-13	on_tbtx	14	29	25-34	<2
900042	19-Apr-12	FEMALE	NO			pos	MTB NOT DETECTED				YES	03-May-12	on_tbtx	14	34	25-34	2-8wks
901785	03-Dec-12	MALE	NO	1+	2+	neg		afb pos	afb pos	pos	YES	18-Dec-12	on_tbtx	15	19	15-24	<2
902245	11-Feb-13	MALE	NO			pos	MTB DETECTED				YES	26-Feb-13	on_tbtx	15	37	>=35	2-8wks
900879	10-Jul-12	MALE	YES			pos	MTB NOT DETECTED				YES	26-Jul-12	on_tbtx	15	48	>=35	<2
900256	02-Apr-12	MALE	NO			pos	MTB NOT DETECTED				YES	18-Apr-12	on_tbtx	16	30	25-34	2-8wks
900216	03-Apr-12	MALE	YES	NO AFB SEEN	NO AFB SEEN	neg		no afb	no afb	neg	YES	19-Apr-12	on_tbtx	16	35	>=35	2-8wks
900678	04-Jul-12	FEMALE	NO			pos	MTB NOT DETECTED				YES	20-Jul-12	on_tbtx	16	28	25-34	2-8wks
900774	10-Aug-12	FEMALE	YES			pos	MTB NOT DETECTED				YES	28-Aug-12	on_tbtx	17	47	>=35	2-8wks
901113	27-Aug-12	MALE	YES			pos	MTB NOT DETECTED				YES	13-Sep-12	on_tbtx	17	42	>=35	>8 weeks
900091	20-Apr-12	FEMALE	NO			pos	MTB NOT DETECTED				YES	07-May-12	on_tbtx	17	29	25-34	2-8wks
902268	11-Feb-13	FEMALE	NO			pos	MTB NOT DETECTED				YES	01-Mar-13	on_tbtx	17	30	25-34	<2
901930	13-Dec-12	MALE	NO			pos	MTB NOT DETECTED				YES	31-Dec-12	on_tbtx	18	44	>=35	<2
900201	29-Mar-12	FEMALE	NO			pos	MTB NOT DETECTED				YES	17-Apr-12	on_tbtx	18	40	>=35	2-8wks
900240	18-Apr-12	FEMALE	YES			pos	MTB NOT DETECTED				YES	07-May-12	on_tbtx	19	41	>=35	>8 weeks
910529	19-Jul-13	MALE	NO			pos	MTB DETECTED				YES	07-Aug-13	on_tbtx	19	29	25-34	2-8wks
900868	07-Jun-12	MALE	NO	NO AFB SEEN	NO AFB SEEN	neg		no afb	no afb	neg	YES	26-Jun-12	on_tbtx	19	30	25-34	<2
911037	27-Aug-13	FEMALE	NO	1+	NO AFB SEEN	neg		afb pos	no afb	pos	YES	16-Sep-13	on_tbtx	20	45	>=35	<2
901647	20-Nov-12	MALE	YES			pos	MTB NOT DETECTED				YES	11-Dec-12	on_tbtx	20	42	>=35	<2
911066	04-Sep-13	MALE	NO			unk	MTB DETECTED				YES	25-Sep-13	on_tbtx	21	42	>=35	<2
901348	17-Oct-12	MALE	NO			pos	MTB NOT DETECTED				YES	08-Nov-12	on_tbtx	22	27	25-34	2-8wks
900233	24-Apr-12	MALE	NO			pos	MTB NOT DETECTED				YES	18-May-12	on_tbtx	23	36	>=35	2-8wks
901643	02-Nov-12	FEMALE	NO			pos	MTB DETECTED				YES	26-Nov-12	on_tbtx	23	23	15-24	2-8wks
901927	24-Dec-12	MALE	NO			pos	MTB NOT DETECTED				YES	18-Jan-13	on_tbtx	25	25	25-34	<2
900241	24-May-12	FEMALE	YES			pos	MTB NOT DETECTED				YES	19-Jun-12	on_tbtx	25	42	>=35	<2
900852	13-Jul-12	MALE	NO	NO AFB SEEN	NO AFB SEEN	neg		no afb	no afb	neg	YES	07-Aug-12	on_tbtx	25	41	>=35	2-8wks
911178	19-Aug-13	MALE	NO	NO AFB SEEN	NO AFB SEEN	neg		no afb	no afb	neg	YES	13-Sep-13	on_tbtx	25	17	15-24	2-8wks
901200	22-Aug-12	FEMALE	NO			pos	MTB DETECTED				YES	17-Sep-12	on_tbtx	25	27	25-34	2-8wks
900741	16-Aug-12	MALE	NO			pos	MTB NOT DETECTED				YES	11-Sep-12	on_tbtx	26	29	25-34	2-8wks
901808	27-Dec-12	FEMALE	NO			pos	MTB NOT DETECTED				YES	22-Jan-13	on_tbtx	26	26	25-34	<2
911855	22-Nov-13	MALE	NO			unk	MTB NOT DETECTED				YES	18-Dec-13	on_tbtx	26	33	25-34	2-8wks
901229	24-Aug-12	FEMALE	NO			pos	MTB DETECTED				YES	20-Sep-12	on_tbtx	27	18	15-24	2-8wks
901411	09-Oct-12	FEMALE	NO			pos	MTB DETECTED				YES	06-Nov-12	on_tbtx	27	18	15-24	2-8wks
902186	27-Feb-13	MALE	NO			pos	MTB DETECTED				YES	27-Mar-13	on_tbtx	28	26	25-34	<2
901993	23-Jan-13	FEMALE	NO			pos	MTB NOT DETECTED				YES	20-Feb-13	on_tbtx	28	34	25-34	2-8wks
912430	18-Feb-14	MALE	YES	1 AFB	2+	neg		no afb	afb pos	pos	YES	19-Mar-14	on_tbtx	29	18	15-24	2-8wks
912356	06-Mar-14	MALE	YES			pos	MTB NOT DETECTED				YES	04-Apr-14	on_tbtx	29	38	>=35	>8 weeks
901377	26-Oct-12	MALE	NO			pos	MTB NOT DETECTED				YES	26-Nov-12	on_tbtx	30	32	25-34	2-8wks
901916	26-Dec-12	MALE	NO			pos	MTB NOT DETECTED				YES	25-Jan-13	on_tbtx	30	36	>=35	<2
902727	08-Apr-13	MALE	NO	NO AFB SEEN	1+	neg		no afb	afb pos	pos	YES	08-May-13	on_tbtx	30	46	>=35	2-8wks
902751	11-Apr-13	MALE	NO			pos	MTB NOT DETECTED				YES	13-May-13	on_tbtx	31	29	25-34	2-8wks
910730	06-Aug-13	MALE	YES	NO AFB SEEN	NO AFB SEEN	neg		no afb	no afb	neg	YES	06-Sep-13	on_tbtx	31	63	>=35	<2
900435	04-Jun-12	MALE	NO			pos	MTB DETECTED				YES	07-Jul-12	on_tbtx	33	35	>=35	>8 weeks
900822	08-Jun-12	MALE	NO			pos	MTB NOT DETECTED				YES	13-Jul-12	on_tbtx	34	33	25-34	2-8wks
900077	10-Apr-12	MALE	NO			pos	MTB NOT DETECTED				YES	15-May-12	on_tbtx	35	31	25-34	2-8wks
900242	23-May-12	MALE	NO			pos	MTB NOT DETECTED				YES	29-Jun-12	on_tbtx	36	39	>=35	>8 weeks
911154	20-Aug-13	MALE	NO			pos	MTB NOT DETECTED				YES	25-Sep-13	on_tbtx	36	42	>=35	<2
900366	29-Jun-12	MALE	YES			unk	MTB DETECTED				YES	08-Aug-12	on_tbtx	40	55	>=35	2-8wks
910383	31-May-13	MALE	NO			unk	MTB NOT DETECTED				YES	12-Jul-13	on_tbtx	42	47	>=35	<2
911332	23-Sep-13	MALE	YES			pos	MTB NOT DETECTED				YES	05-Nov-13	on_tbtx	43	37	>=35	2-8wks
912080	26-Dec-13	MALE	NO	NO AFB SEEN	NO AFB SEEN	neg		no afb	no afb	neg	YES	07-Feb-14	on_tbtx	43	47	>=35	2-8wks
901507	23-Nov-12	FEMALE	NO			pos	MTB DETECTED				YES	07-Jan-13	on_tbtx	44	43	>=35	2-8wks
900203	03-Apr-12	MALE	YES	NO AFB SEEN	NO AFB SEEN	neg		no afb	no afb	neg	YES	19-May-12	on_tbtx	46	35	>=35	2-8wks
910172	15-May-13	MALE	NO	NO AFB SEEN	NO AFB SEEN	neg		no afb	no afb	neg	YES	01-Jul-13	on_tbtx	46	27	25-34	2-8wks
912178	23-Dec-13	MALE	NO			unk	MTB NOT DETECTED				YES	07-Feb-14	on_tbtx	46	38	>=35	2-8wks
900282	09-May-12	FEMALE	NO			pos	MTB NOT DETECTED				YES	27-Jun-12	on_tbtx	49	59	>=35	2-8wks
901014	20-Sep-12	MALE	NO			pos	MTB DETECTED				YES	09-Nov-12	on_tbtx	50	35	>=35	2-8wks
911382	10-Sep-13	FEMALE	NO			pos	MTB NOT DETECTED				YES	31-Oct-13	on_tbtx	50	20	15-24	<2
910602	23-Jul-13	MALE	YES			pos	MTB NOT DETECTED				YES	12-Sep-13	on_tbtx	51	36	>=35	2-8wks
912000	28-Nov-13	MALE	NO			pos	MTB NOT DETECTED				YES	21-Jan-14	on_tbtx	54	28	25-34	2-8wks
910781	12-Aug-13	MALE	NO			pos	MTB DETECTED				YES	07-Oct-13	on_tbtx	56	37	>=35	2-8wks
902339	18-Mar-13	MALE	NO			pos	MTB NOT DETECTED				YES	13-May-13	on_tbtx	56	57	>=35	2-8wks
900126	18-May-12	MALE	YES	NO AFB SEEN	NO AFB SEEN	neg		no afb	no afb	neg	YES	13-Jul-12	on_tbtx	56	18	15-24	<2
901989	23-Jan-13	MALE	NO			pos	MTB NOT DETECTED				YES	22-Mar-13	on_tbtx	58	26	25-34	2-8wks
902170	18-Feb-13	FEMALE	YES			pos	MTB NOT DETECTED				YES	17-Apr-13	on_tbtx	58	47	>=35	<2
911754	15-Nov-13	MALE	NO	1+	4 AFB	neg		afb pos	no afb	pos	YES	15-Jan-14	on_tbtx	60	21	15-24	<2
900587	27-Jun-12	MALE	YES	NO AFB SEEN	NO AFB SEEN	neg		no afb	no afb	neg	YES	31-Aug-12	on_tbtx	65	53	>=35	2-8wks
900247	23-Apr-12	MALE	NO			pos	MTB NOT DETECTED				YES	29-Jun-12	on_tbtx	67	30	25-34	2-8wks
910005	06-May-13	MALE	YES	NO AFB SEEN	NO AFB SEEN	neg		no afb	no afb	neg	YES	15-Jul-13	on_tbtx	70	16	15-24	2-8wks
900592	21-May-12	FEMALE	NO	NO AFB SEEN	NO AFB SEEN	neg		no afb	no afb	neg	YES	02-Aug-12	on_tbtx	73	28	25-34	<2
902417	14-Mar-13	FEMALE	NO	NO AFB SEEN	NO AFB SEEN	neg		no afb	no afb	neg	YES	28-May-13	on_tbtx	75	22	15-24	>8 weeks
911246	17-Sep-13	MALE	NO	NO AFB SEEN	NO AFB SEEN	neg		no afb	no afb	neg	YES	10-Dec-13	on_tbtx	84	76	>=35	>8 weeks
902050	14-Jan-13	MALE	YES	NO AFB SEEN	NO AFB SEEN	neg		no afb	no afb	neg	YES	15-Apr-13	on_tbtx	91	68	>=35	2-8wks
902117	14-Jan-13	FEMALE	NO			pos	MTB NOT DETECTED				YES	18-Apr-13	on_tbtx	93	39	>=35	2-8wks
901451	10-Oct-12	FEMALE	YES			pos	MTB NOT DETECTED				YES	11-Jan-13	on_tbtx	93	42	>=35	2-8wks
900014	02-Apr-12	MALE	NO	3+	3+	neg		afb pos	afb pos	pos	YES	10-Jul-12	on_tbtx	99	34	25-34	2-8wks
911248	13-Sep-13	FEMALE	NO	NO AFB SEEN	NO AFB SEEN	neg		no afb	no afb	neg	YES	30-Dec-13	on_tbtx	108			2-8wks
911622	05-Nov-13	MALE	YES			pos	MTB NOT DETECTED				YES	25-Feb-14	on_tbtx	112	35	>=35	<2
900071	29-May-12	MALE	NO			pos	MTB DETECTED				YES	27-Sep-12	on_tbtx	121	26	25-34	2-8wks
900168	14-May-12	MALE	NO			pos	MTB NOT DETECTED				YES	19-Sep-12	on_tbtx	128	31	25-34	<2
911375	23-Sep-13	MALE	NO	NO AFB SEEN	NO AFB SEEN	neg		no afb	no afb	neg	YES	30-Jan-14	on_tbtx	129	20	15-24	2-8wks
910029	08-May-13	FEMALE	NO	1+	NOT DONE	neg		afb pos	not done	pos	YES	25-Sep-13	on_tbtx	140	19	15-24	2-8wks
901837	26-Dec-12	MALE	NO			pos	MTB NOT DETECTED				YES	16-May-13	on_tbtx	141	37	>=35	<2
902433	05-Mar-13	MALE	NO	NO AFB SEEN	NO AFB SEEN	neg		no afb	no afb	neg	YES	25-Jul-13	on_tbtx	142	32	25-34	2-8wks
901396	16-Oct-12	FEMALE	NO			pos	MTB NOT DETECTED				YES	13-Mar-13	on_tbtx	147	25	25-34	<2
901476	15-Oct-12	FEMALE	NO			pos	MTB NOT DETECTED				YES	14-Mar-13	on_tbtx	149	43	>=35	<2
901336	17-Oct-12	FEMALE	YES	NO AFB SEEN	NO AFB SEEN	neg		no afb	no afb	neg	YES	18-Mar-13	on_tbtx	152	52	>=35	<2
900251	27-Apr-12	MALE	NO			pos	MTB NOT DETECTED				YES	10-Oct-12	on_tbtx	165	42	>=35	<2
900166	02-Apr-12	FEMALE	NO	NO AFB SEEN	NO AFB SEEN	neg		no afb	no afb	neg	YES	26-Sep-12	on_tbtx	177	39	>=35	<2
902333	22-Apr-13	FEMALE	NO	NO AFB SEEN	NO AFB SEEN	neg		no afb	no afb	neg	YES	07-Nov-13	on_tbtx	199	19	15-24	2-8wks
901091	26-Sep-12	MALE	NO			pos	MTB NOT DETECTED				YES	25-Apr-13	on_tbtx	211	52	>=35	2-8wks
900944	07-Aug-12	FEMALE	NO			unk	MTB NOT DETECTED				YES	07-Mar-13	on_tbtx	212	53	>=35	2-8wks
900396	11-Jul-12	MALE	NO	NO AFB SEEN	NO AFB SEEN	neg		no afb	no afb	neg	YES	28-Feb-13	on_tbtx	231	35	>=35	2-8wks
910049	09-May-13	MALE	NO	NO AFB SEEN	NO AFB SEEN	neg		no afb	no afb	neg	YES	13-Jan-14	on_tbtx	249	29	25-34	2-8wks
900364	25-Jun-12	MALE	NO			pos	MTB NOT DETECTED				YES	11-Mar-13	on_tbtx	259	27	25-34	<2
901577	01-Nov-12	MALE	YES			pos	MTB NOT DETECTED				YES	26-Aug-13	on_tbtx	298	59	>=35	<2
900196	11-Apr-12	MALE	NO	NO AFB SEEN	NO AFB SEEN	neg		no afb	no afb	neg	YES	20-Feb-13	on_tbtx	315	56	>=35	2-8wks
902191	22-Feb-13	MALE	NO			pos	MTB NOT DETECTED				YES	23-Jan-14	on_tbtx	335	41	>=35	2-8wks
901448	12-Oct-12	FEMALE	YES			pos	MTB NOT DETECTED				YES	20-Nov-13	on_tbtx	404	32	25-34	>8 weeks
901416	22-Oct-12	MALE	YES	NO AFB SEEN	NO AFB SEEN	neg		no afb	no afb	neg	YES	16-Jan-14	on_tbtx	450	45	>=35	<2
901952	14-Dec-12	MALE	NO	NO AFB SEEN	NO AFB SEEN	neg		no afb	no afb	neg	YES	17-Mar-14	on_tbtx	458	30	25-34	>8 weeks
900679	06-Jul-12	MALE	NO	NO AFB SEEN	NO AFB SEEN	neg		no afb	no afb	neg	YES	13-Jan-14	on_tbtx	556	44	>=35	2-8wks
911263	12-Sep-13	FEMALE	NO			pos	MTB NOT DETECTED				YES		not_ontx		23	15-24	2-8wks
902137	25-Feb-13	MALE	NO			pos	MTB NOT DETECTED				YES		not_ontx		34	25-34	2-8wks
900048	19-Apr-12	MALE	NO	NO AFB SEEN	NO AFB SEEN	neg		no afb	no afb	neg	YES		not_ontx		38	>=35	>8 weeks
911813	20-Nov-13	MALE	YES			pos	MTB NOT DETECTED				YES		not_ontx		68	>=35	2-8wks
902284	05-Feb-13	MALE	YES	NO AFB SEEN	NO AFB SEEN	neg		no afb	no afb	neg	YES		not_ontx		37	>=35	2-8wks
910165	20-May-13	FEMALE	NO	NO AFB SEEN	NOT DONE	neg		no afb	not done	neg	YES		not_ontx		50	>=35	<2
910559	18-Jul-13	MALE	NO			pos	MTB NOT DETECTED				YES		not_ontx		56	>=35	2-8wks
902051	14-Jan-13	FEMALE	NO	NO AFB SEEN	NO AFB SEEN	neg		no afb	no afb	neg	YES		not_ontx		22	15-24	<2
911945	26-Nov-13	MALE	YES			pos	MTB NOT DETECTED				YES		not_ontx		37	>=35	2-8wks
912222	30-Jan-14	MALE	YES			pos	MTB DETECTED				YES	03-Jan-14	on_tbtx		37	>=35	<2
902038	28-Jan-13	MALE	NO	NO AFB SEEN	NO AFB SEEN	neg		no afb	no afb	neg	YES		not_ontx		29	25-34	<2
910066	13-May-13	MALE	NO			pos	NO RESULT				YES		not_ontx		34	25-34	<2
902155	14-Feb-13	MALE	NO			pos	MTB NOT DETECTED				YES		not_ontx		66	>=35	2-8wks
900488	31-May-12	FEMALE	NO			pos	MTB NOT DETECTED				YES		not_ontx		49	>=35	2-8wks
901649	07-Nov-12	FEMALE	NO			pos	NOT DONE				YES		not_ontx		23	15-24	<2
900686	08-Jun-12	FEMALE	NO			pos	MTB NOT DETECTED				YES		not_ontx		46	>=35	<2
902560	08-Apr-13	FEMALE	NO			pos	MTB NOT DETECTED				YES		not_ontx		32	25-34	<2
910510	16-Jul-13	FEMALE	NO			pos	MTB NOT DETECTED				YES		not_ontx		30	25-34	2-8wks
912433	19-Feb-14	FEMALE	YES	NO AFB SEEN	NO AFB SEEN	neg		no afb	no afb	neg	YES		not_ontx		25	25-34	<2
910596	16-Jul-13	FEMALE	NO	NO AFB SEEN	NO AFB SEEN	neg		no afb	no afb	neg	YES		not_ontx		37	>=35	>8 weeks
912036	13-Dec-13	FEMALE	NO			pos	MTB NOT DETECTED				YES		not_ontx		27	25-34	2-8wks
911637	31-Oct-13	MALE	NO			pos	MTB NOT DETECTED				YES		not_ontx		44	>=35	2-8wks
911202	06-Sep-13	MALE	NO	NO AFB SEEN	NO AFB SEEN	neg		no afb	no afb	neg	YES		not_ontx		25	25-34	2-8wks
902482	14-Mar-13	MALE	NO	NO AFB SEEN	NO AFB SEEN	neg		no afb	no afb	neg	YES		not_ontx		32	25-34	<2
902334	01-Mar-13	MALE	NO			pos	MTB NOT DETECTED				YES		not_ontx		45	>=35	2-8wks
901915	21-Dec-12	FEMALE	YES			unk	MTB DETECTED				YES		not_ontx		39	>=35	>8 weeks
902790	26-Apr-13	MALE	YES	NO AFB SEEN	NO AFB SEEN	neg		no afb	no afb	neg	YES		not_ontx		17	15-24	2-8wks
900248	12-Apr-12	FEMALE	NO			pos	MTB NOT DETECTED				YES		not_ontx		18	15-24	<2
911302	18-Sep-13	FEMALE	NO			pos	MTB NOT DETECTED				YES		not_ontx		32	25-34	<2
900908	01-Aug-12	MALE	NO	NO AFB SEEN	NO AFB SEEN	neg		no afb	no afb	neg	YES		not_ontx		43	>=35	2-8wks
900923	27-Jul-12	FEMALE	NO	NO AFB SEEN	NO AFB SEEN	neg		no afb	no afb	neg	YES		not_ontx		37	>=35	>8 weeks
901691	07-Nov-12	FEMALE	NO	NO AFB SEEN	NO AFB SEEN	neg		no afb	no afb	neg	YES		not_ontx		19	15-24	<2
901213	04-Sep-12	MALE	NO	NO AFB SEEN	NO AFB SEEN	neg		no afb	no afb	neg	YES		not_ontx		42	>=35	2-8wks
902078	10-Jan-13	FEMALE	NO			pos	MTB NOT DETECTED				YES		not_ontx		30	25-34	>8 weeks
900132	07-May-12	FEMALE	NO	NO AFB SEEN	NO AFB SEEN	neg		no afb	no afb	neg	YES		not_ontx		26	25-34	<2
901665	30-Oct-12	FEMALE	YES			pos	MTB NOT DETECTED				YES		not_ontx		40	>=35	2-8wks
911023	12-Aug-13	FEMALE	NO	NO AFB SEEN	AWAITING	neg		no afb	not done	neg	YES		not_ontx		29	25-34	<2
901654	05-Nov-12	MALE	NO			unk	NOT DONE				YES		not_ontx		20	15-24	2-8wks
902736	25-Apr-13	MALE	NO			pos	MTB NOT DETECTED				YES		not_ontx		46	>=35	2-8wks
911337	20-Sep-13	MALE	NO			unk	MTB NOT DETECTED				YES		not_ontx		43	>=35	<2
901376	11-Oct-12	FEMALE	NO	NO AFB SEEN	NO AFB SEEN	neg		no afb	no afb	neg	YES		not_ontx		46	>=35	2-8wks
901727	04-Dec-12	MALE	NO			pos	MTB NOT DETECTED				YES		not_ontx		32	25-34	<2
902521	03-Apr-13	FEMALE	NO			unk	MTB NOT DETECTED				YES		not_ontx		50	>=35	2-8wks
912108	16-Jan-14	MALE	NO			pos	MTB NOT DETECTED				YES		not_ontx		26	25-34	<2
902223	11-Feb-13	FEMALE	YES			pos	MTB NOT DETECTED				YES		not_ontx		36	>=35	<2
901138	30-Aug-12	FEMALE	NO	NO AFB SEEN	NO AFB SEEN	neg		no afb	no afb	neg	YES		not_ontx		39	>=35	<2
900516	10-Jul-12	FEMALE	YES			pos	MTB NOT DETECTED				YES		not_ontx		50	>=35	<2
901273	14-Sep-12	MALE	YES			pos	MTB NOT DETECTED				YES		not_ontx		54	>=35	<2
901349	29-Oct-12	MALE	NO			pos	MTB NOT DETECTED				YES		not_ontx		27	25-34	<2
911919	29-Nov-13	FEMALE	NO			unk	MTB NOT DETECTED				YES		not_ontx		16	15-24	<2
900498	04-Jul-12	FEMALE	YES	NO AFB SEEN	NO AFB SEEN	neg		no afb	no afb	neg	YES		not_ontx		59	>=35	2-8wks
900465	02-May-12	MALE	NO			unk	MTB NOT DETECTED				YES		not_ontx		48	>=35	2-8wks
901313	22-Oct-12	FEMALE	NO			pos	MTB NOT DETECTED				YES		not_ontx		32	25-34	>8 weeks
901515	20-Nov-12	MALE	YES			pos	MTB NOT DETECTED				YES		not_ontx		57	>=35	<2
901106	27-Aug-12	MALE	NO	NO AFB SEEN	NO AFB SEEN	neg		no afb	no afb	neg	YES		not_ontx		65	>=35	2-8wks
911844	25-Nov-13	MALE	NO			pos	MTB NOT DETECTED				YES	22-Jul-13	on_tbtx		39	>=35	<2
911156	21-Aug-13	FEMALE	YES			pos	MTB NOT DETECTED				YES		not_ontx		37	>=35	2-8wks
911899	05-Dec-13	MALE	NO	NO AFB SEEN	NO AFB SEEN	neg		no afb	no afb	neg	YES		not_ontx		37	>=35	<2
901436	12-Oct-12	FEMALE	NO			pos	MTB NOT DETECTED				YES		not_ontx		31	25-34	<2
901613	05-Nov-12	FEMALE	NO			pos	MTB NOT DETECTED				YES		not_ontx		35	>=35	2-8wks
910051	13-May-13	MALE	NO			pos	MTB NOT DETECTED				YES		not_ontx		34	25-34	<2
902278	21-Feb-13	MALE	YES			pos	MTB NOT DETECTED				YES		not_ontx		42	>=35	2-8wks
910413	25-Jun-13	MALE	NO	NO AFB SEEN	NO AFB SEEN	neg		no afb	no afb	neg	YES		not_ontx		33	25-34	2-8wks
902694	08-Apr-13	MALE	NO			unk	MTB NOT DETECTED				YES		not_ontx		31	25-34	2-8wks
911407	27-Sep-13	MALE	NO	NO AFB SEEN	NO AFB SEEN	neg		no afb	no afb	neg	YES		not_ontx		37	>=35	2-8wks
901189	03-Sep-12	MALE	NO	NO AFB SEEN	NO AFB SEEN	neg		no afb	no afb	neg	YES		not_ontx		32	25-34	<2
912055	24-Dec-13	MALE	NO			pos	MTB NOT DETECTED				YES		not_ontx		42	>=35	<2
900527	03-May-12	MALE	YES			pos	MTB NOT DETECTED				YES		not_ontx		34	25-34	<2
912680	25-Mar-14	MALE	YES			pos	MTB NOT DETECTED				YES		not_ontx		43	>=35	2-8wks
901892	07-Jan-13	FEMALE	NO	NO AFB SEEN	SAMPLE NOT RECEIVED	neg		no afb	not done	neg	YES		not_ontx		28	25-34	<2
901571	31-Oct-12	MALE	NO	NO AFB SEEN	NO AFB SEEN	neg		no afb	no afb	neg	YES		not_ontx		30	25-34	<2
900072	30-May-12	MALE	NO	NO AFB SEEN	NO AFB SEEN	neg		no afb	no afb	neg	YES		not_ontx		43	>=35	<2
910234	17-Jun-13	FEMALE	NO	NO AFB SEEN	NO AFB SEEN	neg		no afb	no afb	neg	YES		not_ontx		35	>=35	<2
901933	04-Jan-13	FEMALE	NO	NO AFB SEEN	NO AFB SEEN	neg		no afb	no afb	neg	YES		not_ontx		29	25-34	<2
901357	17-Oct-12	FEMALE	NO	NO AFB SEEN	NO AFB SEEN	neg		no afb	no afb	neg	YES		not_ontx		19	15-24	<2
901513	13-Nov-12	FEMALE	NO			pos	MTB NOT DETECTED				YES		not_ontx		32	25-34	<2
901764	06-Dec-12	FEMALE	NO			pos	MTB NOT DETECTED				YES		not_ontx		40	>=35	2-8wks
901514	16-Nov-12	MALE	YES			pos	MTB NOT DETECTED				YES		not_ontx		20	15-24	>8 weeks
912393	28-Feb-14	FEMALE	NO			pos	MTB NOT DETECTED				YES		not_ontx		33	25-34	<2
901427	08-Oct-12	MALE	NO			pos	MTB NOT DETECTED				YES		not_ontx		35	>=35	2-8wks
910661	29-Jul-13	MALE	NO			pos	MTB NOT DETECTED				YES		not_ontx		32	25-34	>8 weeks
902091	07-Jan-13	FEMALE	YES			pos	MTB NOT DETECTED				YES		not_ontx		46	>=35	<2
900487	07-May-12	FEMALE	NO			pos	MTB NOT DETECTED				YES		not_ontx		21	15-24	<2
902087	18-Jan-13	MALE	NO			unk	MTB NOT DETECTED				YES		not_ontx		51	>=35	>8 weeks
902742	23-Apr-13	MALE	NO			pos	MTB NOT DETECTED				YES		not_ontx		58	>=35	<2
901614	22-Nov-12	MALE	NO	NO AFB SEEN	NO AFB SEEN	neg		no afb	no afb	neg	YES		not_ontx		44	>=35	2-8wks
901828	12-Dec-12	MALE	NO			pos	MTB NOT DETECTED				YES		not_ontx		30	25-34	<2
901312	16-Oct-12	FEMALE	NO	NO AFB SEEN	NO AFB SEEN	neg		no afb	no afb	neg	YES		not_ontx		52	>=35	2-8wks
900194	10-May-12	MALE	YES			pos	MTB NOT DETECTED				YES		not_ontx		30	25-34	<2
900145	10-Apr-12	MALE	NO	NO AFB SEEN	NO AFB SEEN	neg		no afb	no afb	neg	YES		not_ontx		21	15-24	<2
900087	11-Apr-12	FEMALE	NO			pos	MTB NOT DETECTED				YES		not_ontx		42	>=35	<2
900850	18-Jul-12	FEMALE	NO	NO AFB SEEN	NO AFB SEEN	neg		no afb	no afb	neg	YES		not_ontx		58	>=35	>8 weeks
901027	20-Sep-12	MALE	NO	1 AFB	NO AFB SEEN	neg		no afb	no afb	neg	YES		not_ontx		38	>=35	2-8wks
901512	05-Nov-12	FEMALE	NO	NO AFB SEEN	SAMPLE NOT RECEIVED	neg		no afb	not done	neg	YES		not_ontx		27	25-34	2-8wks
901871	17-Jan-13	FEMALE	NO	NO AFB SEEN	NO AFB SEEN	neg		no afb	no afb	neg	YES		not_ontx		17	15-24	<2
900457	14-Jun-12	FEMALE	NO			pos	MTB NOT DETECTED				YES		not_ontx		41	>=35	2-8wks
910572	16-Jul-13	MALE	NO			pos	MTB NOT DETECTED				YES		not_ontx		53	>=35	2-8wks
911752	31-Oct-13	MALE	YES			pos	MTB NOT DETECTED				YES		not_ontx		56	>=35	2-8wks
912263	04-Feb-14	FEMALE	NO			pos	MTB NOT DETECTED				YES		not_ontx		60	>=35	2-8wks
900618	29-Jun-12	MALE	NO			pos	MTB NOT DETECTED				YES		not_ontx		35	>=35	<2
902174	14-Feb-13	MALE	NO	NO AFB SEEN	NO AFB SEEN	neg		no afb	no afb	neg	YES		not_ontx		30	25-34	2-8wks
910162	21-May-13	MALE	NO	NO AFB SEEN	NO AFB SEEN	neg		no afb	no afb	neg	YES		not_ontx		31	25-34	2-8wks
911115	16-Aug-13	MALE	NO	NO AFB SEEN	NOT DONE	neg		no afb	not done	neg	YES		not_ontx		15	15-24	2-8wks
901121	24-Aug-12	MALE	NO			pos	MTB NOT DETECTED				YES		not_ontx		32	25-34	2-8wks
901055	27-Sep-12	MALE	NO			pos	MTB NOT DETECTED				YES		not_ontx		41	>=35	2-8wks
901456	09-Oct-12	MALE	NO			pos	MTB NOT DETECTED				YES		not_ontx		35	>=35	>8 weeks
901437	09-Oct-12	FEMALE	NO	NO AFB SEEN	NO AFB SEEN	neg		no afb	no afb	neg	YES		not_ontx		29	25-34	2-8wks
911616	21-Oct-13	FEMALE	NO			pos	MTB NOT DETECTED				YES		not_ontx		33	25-34	<2
912404	18-Mar-14	MALE	YES			pos	MTB NOT DETECTED				YES		not_ontx		38	>=35	<2
902182	25-Feb-13	FEMALE	NO			pos	MTB NOT DETECTED				YES		not_ontx		48	>=35	2-8wks
900512	06-Jun-12	FEMALE	NO			pos	MTB NOT DETECTED				YES		not_ontx		27	25-34	<2
900802	25-Jul-12	MALE	NO			pos	MTB NOT DETECTED				YES		not_ontx		42	>=35	<2
911111	28-Aug-13	MALE	YES			pos	MTB NOT DETECTED				YES		not_ontx		54	>=35	2-8wks
900373	09-Jul-12	FEMALE	NO			pos	MTB NOT DETECTED				YES		not_ontx		35	>=35	2-8wks
902769	12-Apr-13	MALE	YES	NO AFB SEEN	NO AFB SEEN	neg		no afb	no afb	neg	YES		not_ontx		30	25-34	>8 weeks
900743	15-Jun-12	MALE	NO	NO AFB SEEN	NOT DONE	neg		no afb	not done	neg	YES		not_ontx		34	25-34	<2
911260	13-Sep-13	MALE	NO			pos	MTB NOT DETECTED				YES		not_ontx		30	25-34	2-8wks
902524	28-Mar-13	MALE	NO			pos	MTB NOT DETECTED				YES		not_ontx		33	25-34	<2
900188	24-Apr-12	MALE	NO			pos	MTB NOT DETECTED				YES		not_ontx		38	>=35	2-8wks
902044	21-Jan-13	MALE	NO	NO AFB SEEN	NO AFB SEEN	neg		no afb	no afb	neg	YES		not_ontx		29	25-34	<2
900403	25-Jun-12	MALE	YES			pos	MTB NOT DETECTED				YES		not_ontx		30	25-34	<2
910542	28-Jun-13	MALE	NO	NO AFB SEEN	NO AFB SEEN	neg		no afb	no afb	neg	YES		not_ontx		27	25-34	<2
902479	08-Apr-13	FEMALE	NO	NO AFB SEEN	NO AFB SEEN	neg		no afb	no afb	neg	YES		not_ontx		45	>=35	2-8wks
911626	04-Nov-13	FEMALE	YES			pos	MTB NOT DETECTED				YES		not_ontx		49	>=35	2-8wks
910246	05-Jun-13	MALE	NO	NO AFB SEEN	NO AFB SEEN	neg		no afb	no afb	neg	YES		not_ontx		35	>=35	2-8wks
900867	04-Jun-12	FEMALE	YES			pos	MTB NOT DETECTED				YES		not_ontx		45	>=35
901217	03-Sep-12	FEMALE	NO			pos	MTB NOT DETECTED				YES		not_ontx		27	25-34	<2
901503	19-Nov-12	MALE	NO			pos	MTB NOT DETECTED				YES		not_ontx		36	>=35	<2
911222	09-Sep-13	FEMALE	NO	NO AFB SEEN	NO AFB SEEN	neg		no afb	no afb	neg	YES		not_ontx		29	25-34	2-8wks
900326	09-Jul-12	MALE	NO	NO AFB SEEN	NO AFB SEEN	neg		no afb	no afb	neg	YES		not_ontx		27	25-34	2-8wks
911084	19-Aug-13	MALE	NO	NO AFB SEEN	NO AFB SEEN	neg		no afb	no afb	neg	YES		not_ontx		31	25-34	2-8wks
910703	30-Jul-13	MALE	YES			pos	MTB NOT DETECTED				YES		not_ontx		39	>=35	2-8wks
910433	08-Jul-13	FEMALE	NO			unk	MTB NOT DETECTED				YES		not_ontx		17	15-24	<2
902096	16-Jan-13	FEMALE	YES	NO AFB SEEN	NO AFB SEEN	neg		no afb	no afb	neg	YES		not_ontx		30	25-34	2-8wks
902465	08-Apr-13	MALE	NO	NO AFB SEEN	NO AFB SEEN	neg		no afb	no afb	neg	YES		not_ontx		24	15-24	2-8wks
910523	19-Jul-13	FEMALE	YES			pos	MTB NOT DETECTED				YES		not_ontx		37	>=35	2-8wks
910365	04-Jun-13	MALE	NO	NO AFB SEEN	NO AFB SEEN	neg		no afb	no afb	neg	YES		not_ontx		15	15-24	<2
901564	08-Nov-12	MALE	YES			pos	MTB NOT DETECTED				YES		not_ontx		36	>=35	2-8wks
910500	16-Jul-13	FEMALE	YES			pos	MTB NOT DETECTED				YES		not_ontx		43	>=35	<2
912274	10-Feb-14	MALE	NO	NO AFB SEEN	NO AFB SEEN	neg		no afb	no afb	neg	YES		not_ontx		49	>=35
912010	12-Dec-13	MALE	NO	NO AFB SEEN	NO AFB SEEN	neg		no afb	no afb	neg	YES		not_ontx		32	25-34	2-8wks
911758	30-Oct-13	MALE	NO			pos	MTB NOT DETECTED				YES		not_ontx		52	>=35	2-8wks
900973	09-Aug-12	FEMALE	YES			pos	MTB NOT DETECTED				YES		not_ontx		34	25-34	<2
911628	25-Oct-13	MALE	NO			pos	MTB NOT DETECTED				YES		not_ontx		53	>=35	<2
900584	09-May-12	MALE	NO	NO AFB SEEN	SAMPLE NOT RECEIVED	neg		no afb	not done	neg	YES		not_ontx		24	15-24	<2
912688	24-Mar-14	FEMALE	NO	NO AFB SEEN	NO AFB SEEN	neg		no afb	no afb	neg	YES		not_ontx		48	>=35	>8 weeks
910588	27-Jun-13	FEMALE	NO	NO AFB SEEN	NO AFB SEEN	neg		no afb	no afb	neg	YES		not_ontx		36	>=35	2-8wks
901397	05-Oct-12	MALE	NO			pos	MTB NOT DETECTED				YES		not_ontx		52	>=35	2-8wks
911372	17-Sep-13	MALE	YES			pos	MTB NOT DETECTED				YES		not_ontx		38	>=35
911127	23-Aug-13	MALE	NO	NO AFB SEEN	NO AFB SEEN	neg		no afb	no afb	neg	YES		not_ontx		43	>=35	<2
902682	11-Apr-13	FEMALE	NO			unk	MTB NOT DETECTED				YES	14-Dec-12	on_tbtx		21	15-24	2-8wks
901497	05-Oct-12	MALE	NO	NO AFB SEEN	SAMPLE NOT RECEIVED	neg		no afb	not done	neg	YES		not_ontx		46	>=35	<2
912064	27-Dec-13	FEMALE	YES			pos	MTB NOT DETECTED				YES		not_ontx		35	>=35	>8 weeks
902138	08-Feb-13	FEMALE	NO	NO AFB SEEN	NO AFB SEEN	neg		no afb	no afb	neg	YES		not_ontx		34	25-34	2-8wks
911710	15-Nov-13	FEMALE	NO	NO AFB SEEN	NO AFB SEEN	neg		no afb	no afb	neg	YES		not_ontx		46	>=35	2-8wks
910574	16-Jul-13	FEMALE	NO	NO AFB SEEN	SAMPLE NOT RECEIVED	neg		no afb	not done	neg	YES		not_ontx		25	25-34	2-8wks
901846	04-Jan-13	FEMALE	NO			pos	MTB DETECTED				YES		not_ontx		26	25-34	2-8wks
911094	19-Aug-13	MALE	NO	NO AFB SEEN	NO AFB SEEN	neg		no afb	no afb	neg	YES		not_ontx		45	>=35	<2
910491	15-Jul-13	MALE	YES	NO AFB SEEN	NO AFB SEEN	neg		no afb	no afb	neg	YES		not_ontx		63	>=35	2-8wks
901694	13-Nov-12	MALE	NO	NO AFB SEEN	NO AFB SEEN	neg		no afb	no afb	neg	YES		not_ontx		57	>=35	<2
900253	27-Apr-12	FEMALE	NO			pos	MTB NOT DETECTED				YES		not_ontx		35	>=35	2-8wks
911613	07-Nov-13	MALE	NO			pos	MTB NOT DETECTED				YES		not_ontx		36	>=35	>8 weeks
911482	14-Oct-13	MALE	YES			pos	MTB NOT DETECTED				YES		not_ontx		38	>=35	<2
911774	21-Oct-13	MALE	NO			unk	MTB NOT DETECTED				YES		not_ontx		43	>=35	<2
910017	07-May-13	FEMALE	YES	NO AFB SEEN	NO AFB SEEN	neg		no afb	no afb	neg	YES		not_ontx		63	>=35	<2
902077	18-Jan-13	FEMALE	NO			pos	MTB NOT DETECTED				YES		not_ontx		80	>=35	<2
902396	20-Mar-13	MALE	YES			pos	MTB NOT DETECTED				YES		not_ontx		42	>=35	<2
900651	26-Jun-12	MALE	NO	NO AFB SEEN	NO AFB SEEN	neg		no afb	no afb	neg	YES		not_ontx		25	25-34	2-8wks
902157	06-Feb-13	FEMALE	NO			pos	MTB NOT DETECTED				YES		not_ontx		32	25-34	2-8wks
900153	02-Apr-12	FEMALE	YES	NO AFB SEEN	NO AFB SEEN	neg		no afb	no afb	neg	YES		not_ontx		37	>=35	<2
900690	16-Jul-12	FEMALE	NO	NO AFB SEEN	NO AFB SEEN	neg		no afb	no afb	neg	YES		not_ontx		20	15-24	2-8wks
912214	28-Jan-14	FEMALE	NO			pos	MTB NOT DETECTED				YES		not_ontx		38	>=35	2-8wks
902107	17-Jan-13	MALE	NO	NO AFB SEEN	NO AFB SEEN	neg		no afb	no afb	neg	YES		not_ontx		23	15-24	<2
901596	12-Nov-12	FEMALE	YES			pos	MTB NOT DETECTED				YES		not_ontx		26	25-34	2-8wks
911504	08-Oct-13	FEMALE	NO	NO AFB SEEN	NO AFB SEEN	neg		no afb	no afb	neg	YES		not_ontx		24	15-24	<2
901478	16-Oct-12	FEMALE	YES			pos	MTB NOT DETECTED				YES		not_ontx		40	>=35	2-8wks
900110	13-Apr-12	FEMALE	NO			pos	MTB NOT DETECTED				YES		not_ontx		20	15-24	<2
902680	12-Apr-13	FEMALE	NO			unk	MTB NOT DETECTED				YES		not_ontx		33	25-34	<2
910078	13-May-13	FEMALE	NO			neg		not done	not done	not done	YES		not_ontx		25	25-34	2-8wks
910070	10-May-13	MALE	NO			pos	MTB NOT DETECTED				YES		not_ontx		33	25-34	2-8wks
900005	14-May-12	MALE	YES			pos	MTB NOT DETECTED				YES		not_ontx		40	>=35	2-8wks
902448	19-Mar-13	MALE	NO	NO AFB SEEN	NO AFB SEEN	neg		no afb	no afb	neg	YES		not_ontx		33	25-34	2-8wks
900170	23-Apr-12	MALE	NO	NOT DONE	NOT DONE	neg		not done	not done	not done	YES		not_ontx		30	25-34	2-8wks
900352	10-Jul-12	FEMALE	YES			pos	MTB NOT DETECTED				YES		not_ontx		44	>=35	2-8wks
900272	29-May-12	FEMALE	NO			pos	MTB NOT DETECTED				YES		not_ontx		48	>=35	<2
911736	28-Oct-13	MALE	NO			pos	MTB NOT DETECTED				YES		not_ontx		31	25-34	2-8wks
911071	03-Sep-13	FEMALE	NO			pos	MTB NOT DETECTED				YES		not_ontx		25	25-34	<2
910451	09-Jul-13	MALE	NO	NO AFB SEEN	NOT DONE	neg		no afb	not done	neg	YES		not_ontx		29	25-34	2-8wks
911686	15-Nov-13	FEMALE	NO			pos	MTB NOT DETECTED				YES		not_ontx		46	>=35	<2
912549	20-Mar-14	FEMALE	NO			pos	MTB NOT DETECTED				YES		not_ontx		35	>=35	<2
912235	03-Feb-14	FEMALE	NO	NO AFB SEEN	NO AFB SEEN	neg		no afb	no afb	neg	YES		not_ontx		28	25-34	2-8wks
901632	30-Oct-12	MALE	NO			pos	MTB DETECTED				YES		not_ontx		40	>=35	2-8wks
901343	17-Oct-12	MALE	NO	NO AFB SEEN	NO AFB SEEN	neg		no afb	no afb	neg	YES		not_ontx		56	>=35	2-8wks
900075	30-May-12	FEMALE	NO			pos	MTB NOT DETECTED				YES		not_ontx		33	25-34	<2
911002	13-Aug-13	MALE	NO			pos	MTB NOT DETECTED				YES		not_ontx		32	25-34	<2
911832	25-Nov-13	FEMALE	YES			pos	MTB NOT DETECTED				YES		not_ontx		38	>=35	2-8wks
902227	04-Feb-13	MALE	NO			unk	MTB NOT DETECTED				YES		not_ontx		35	>=35	2-8wks
911572	16-Oct-13	FEMALE	NO	NO AFB SEEN	NO AFB SEEN	neg		no afb	no afb	neg	YES		not_ontx		25	25-34	<2
912334	11-Mar-14	MALE	NO			pos	MTB NOT DETECTED				YES		not_ontx		40	>=35	2-8wks
901159	20-Aug-12	MALE	NO	NO AFB SEEN	NO AFB SEEN	neg		no afb	no afb	neg	YES		not_ontx		19	15-24	<2
900066	30-Mar-12	MALE	NO			pos	MTB NOT DETECTED				YES		not_ontx		36	>=35	2-8wks
911035	12-Aug-13	MALE	NO	NO AFB SEEN	NO AFB SEEN	neg		no afb	no afb	neg	YES		not_ontx		68	>=35	2-8wks
911255	12-Sep-13	MALE	NO			pos	NOT DONE				YES		not_ontx		17	15-24	<2
911938	26-Nov-13	MALE	YES	NO AFB SEEN	NO AFB SEEN	neg		no afb	no afb	neg	YES		not_ontx		69	>=35	<2
900886	26-Jul-12	MALE	NO	NO AFB SEEN	NO AFB SEEN	neg		no afb	no afb	neg	YES		not_ontx		31	25-34	2-8wks
911723	29-Oct-13	FEMALE	YES			pos	MTB NOT DETECTED				YES		not_ontx		34	25-34	2-8wks
901567	01-Nov-12	FEMALE	NO			pos	MTB NOT DETECTED				YES		not_ontx		24	15-24	<2
900144	18-Apr-12	FEMALE	YES			pos	MTB NOT DETECTED				YES		not_ontx		40	>=35	2-8wks
901470	17-Oct-12	MALE	NO	NO AFB SEEN	NO AFB SEEN	neg		no afb	no afb	neg	YES		not_ontx		70	>=35	2-8wks
900870	25-Jul-12	MALE	NO	NO AFB SEEN	NO AFB SEEN	neg		no afb	no afb	neg	YES		not_ontx		43	>=35	>8 weeks
902726	10-Apr-13	MALE	NO			unk	MTB NOT DETECTED				YES		not_ontx		44	>=35	<2
910182	20-May-13	FEMALE	NO			pos	MTB DETECTED				YES		not_ontx		44	>=35	2-8wks
912408	14-Feb-14	MALE	NO			pos	MTB NOT DETECTED				YES		not_ontx		41	>=35	<2
902310	22-Apr-13	MALE	NO	NO AFB SEEN	NO AFB SEEN	neg		no afb	no afb	neg	YES		not_ontx		40	>=35	2-8wks
912429	14-Feb-14	MALE	NO	NO AFB SEEN	NO AFB SEEN	neg		no afb	no afb	neg	YES		not_ontx		27	25-34	<2
911576	09-Oct-13	MALE	NO			pos	MTB NOT DETECTED				YES		not_ontx		43	>=35	<2
900606	05-Jul-12	MALE	YES			pos	MTB NOT DETECTED				YES		not_ontx		40	>=35	2-8wks
910772	12-Aug-13	FEMALE	NO	NO AFB SEEN	NO AFB SEEN	neg		no afb	no afb	neg	YES		not_ontx		26	25-34	2-8wks
911054	04-Sep-13	MALE	NO			unk	MTB NOT DETECTED				YES		not_ontx		23	15-24	2-8wks
900510	08-May-12	FEMALE	NO	NO AFB SEEN	SAMPLE NOT RECEIVED	neg		no afb	not done	neg	YES		not_ontx		37	>=35	2-8wks
902442	15-Mar-13	MALE	NO	2 AFB	SAMPLE NOT RECEIVED	neg		no afb	not done	neg	YES		not_ontx		25	25-34	2-8wks
911556	14-Oct-13	FEMALE	NO			pos	MTB NOT DETECTED				YES		not_ontx		26	25-34	2-8wks
901049	01-Oct-12	FEMALE	NO			pos	MTB NOT DETECTED				YES		not_ontx		32	25-34	2-8wks
910216	28-May-13	MALE	YES			pos	MTB NOT DETECTED				YES		not_ontx		37	>=35	2-8wks
901680	30-Oct-12	MALE	NO	NO AFB SEEN	NO AFB SEEN	neg		no afb	no afb	neg	YES		not_ontx		20	15-24	<2
901058	27-Sep-12	FEMALE	NO	NO AFB SEEN	SAMPLE NOT RECEIVED	neg		no afb	not done	neg	YES		not_ontx		20	15-24	<2
901548	30-Oct-12	FEMALE	YES			pos	MTB NOT DETECTED				YES		not_ontx		42	>=35	2-8wks
912495	21-Feb-14	MALE	NO	NO AFB SEEN	NO AFB SEEN	neg		no afb	no afb	neg	YES		not_ontx		21	15-24	<2
911814	22-Nov-13	MALE	YES			pos	MTB NOT DETECTED				YES		not_ontx		45	>=35	2-8wks
902767	26-Apr-13	FEMALE	NO	NO AFB SEEN	NO AFB SEEN	neg		no afb	no afb	neg	YES		not_ontx		35	>=35	2-8wks
912147	06-Jan-14	MALE	YES	NO AFB SEEN	NO AFB SEEN	neg		no afb	no afb	neg	YES		not_ontx		46	>=35	2-8wks
901549	14-Nov-12	FEMALE	YES			pos	MTB NOT DETECTED				YES		not_ontx		49	>=35	<2
901211	04-Sep-12	FEMALE	NO	NO AFB SEEN	NO AFB SEEN	neg		no afb	no afb	neg	YES		not_ontx		57	>=35	2-8wks
901236	06-Sep-12	MALE	NO	NO AFB SEEN	NO AFB SEEN	neg		no afb	no afb	neg	YES		not_ontx		30	25-34	2-8wks
910532	19-Jul-13	FEMALE	YES			pos	MTB NOT DETECTED				YES		not_ontx		32	25-34	<2
911411	30-Sep-13	FEMALE	NO	NO AFB SEEN	AWAITING	neg		no afb	not done	neg	YES		not_ontx		21	15-24	<2
910548	22-Jul-13	MALE	NO	NO AFB SEEN	NO AFB SEEN	neg		no afb	no afb	neg	YES		not_ontx		46	>=35	2-8wks
900513	14-Jun-12	MALE	YES			pos	MTB NOT DETECTED				YES		not_ontx		26	25-34	<2
912626	21-Mar-14	MALE	YES			pos	MTB NOT DETECTED				YES		not_ontx		44	>=35	2-8wks
902798	16-Apr-13	FEMALE	NO	NO AFB SEEN	NO AFB SEEN	neg		no afb	no afb	neg	YES		not_ontx		23	15-24	2-8wks
901020	01-Oct-12	MALE	NO			pos	MTB NOT DETECTED				YES		not_ontx		32	25-34
900997	09-Aug-12	MALE	NO			pos	MTB NOT DETECTED				YES		not_ontx		59	>=35	2-8wks
911353	24-Sep-13	FEMALE	NO			pos	MTB NOT DETECTED				YES		not_ontx		27	25-34	<2
901573	19-Nov-12	FEMALE	NO	NO AFB SEEN	NO AFB SEEN	neg		no afb	no afb	neg	YES		not_ontx		23	15-24	>8 weeks
901551	02-Nov-12	FEMALE	NO			pos	MTB NOT DETECTED				YES		not_ontx		19	15-24	2-8wks
911493	03-Oct-13	FEMALE	NO			pos	MTB DETECTED				YES		not_ontx		27	25-34	2-8wks
901800	30-Nov-12	FEMALE	NO			pos	MTB NOT DETECTED				YES		not_ontx		40	>=35	2-8wks
910792	06-Aug-13	FEMALE	NO			pos	MTB NOT DETECTED				YES		not_ontx		26	25-34	2-8wks
900503	20-Jun-12	FEMALE	NO			pos	MTB NOT DETECTED				YES		not_ontx		32	25-34	2-8wks
911887	11-Dec-13	FEMALE	NO	NO AFB SEEN	NO AFB SEEN	neg		no afb	no afb	neg	YES		not_ontx		29	25-34	2-8wks
900934	01-Aug-12	MALE	NO			pos	MTB NOT DETECTED				YES		not_ontx		40	>=35	2-8wks
912259	06-Feb-14	FEMALE	NO	NO AFB SEEN	NO AFB SEEN	neg		no afb	no afb	neg	YES		not_ontx		16	15-24	<2
900995	09-Aug-12	MALE	NO			pos	MTB DETECTED				YES		not_ontx		30	25-34	2-8wks
911971	04-Dec-13	FEMALE	NO	NO AFB SEEN	NO AFB SEEN	neg		no afb	no afb	neg	YES		not_ontx		21	15-24	<2
910658	29-Jul-13	MALE	NO	NO AFB SEEN	NO AFB SEEN	neg		no afb	no afb	neg	YES		not_ontx		29	25-34	<2
911682	15-Nov-13	FEMALE	NO	NO AFB SEEN	SAMPLE NOT RECEIVED	neg		no afb	not done	neg	YES		not_ontx		72	>=35	2-8wks
901908	26-Dec-12	FEMALE	YES			pos	MTB NOT DETECTED				YES		not_ontx		35	>=35	2-8wks
910142	10-May-13	MALE	NO	NO AFB SEEN	NO AFB SEEN	neg		no afb	no afb	neg	YES		not_ontx		30	25-34	2-8wks
910296	11-Jun-13	FEMALE	NO	NO AFB SEEN	NO AFB SEEN	neg		no afb	no afb	neg	YES		not_ontx		23	15-24	2-8wks
910729	30-Jul-13	MALE	NO			pos	MTB NOT DETECTED				YES		not_ontx		36	>=35	<2
901315	26-Oct-12	MALE	NO			unk	MTB NOT DETECTED				YES		not_ontx		73	>=35	>8 weeks
912652	25-Mar-14	MALE	NO			pos	MTB NOT DETECTED				YES		not_ontx		46	>=35	<2
911647	07-Nov-13	FEMALE	YES			pos	MTB NOT DETECTED				YES		not_ontx		29	25-34	<2
911312	19-Sep-13	MALE	NO			pos	MTB NOT DETECTED				YES		not_ontx		31	25-34	2-8wks
910149	09-May-13	MALE	NO			pos	MTB NOT DETECTED				YES		not_ontx		26	25-34	2-8wks
901947	28-Dec-12	MALE	YES			pos	MTB NOT DETECTED				YES		not_ontx		38	>=35	<2
901974	08-Jan-13	FEMALE	NO			pos	MTB NOT DETECTED				YES		not_ontx		45	>=35	<2
910133	13-May-13	FEMALE	NO			pos	MTB NOT DETECTED				YES		not_ontx		25	25-34
912091	23-Dec-13	MALE	NO	NO AFB SEEN	NO AFB SEEN	neg		no afb	no afb	neg	YES		not_ontx		33	25-34	2-8wks
902149	27-Feb-13	FEMALE	NO			pos	MTB NOT DETECTED				YES		not_ontx		38	>=35	2-8wks
900405	15-May-12	MALE	YES			pos	MTB NOT DETECTED				YES		not_ontx		34	25-34	>8 weeks
901266	14-Sep-12	MALE	YES			pos	MTB NOT DETECTED				YES		not_ontx		40	>=35	2-8wks
900061	30-Apr-12	MALE	NO			pos	MTB NOT DETECTED				YES		not_ontx		33	25-34	2-8wks
912572	14-Mar-14	MALE	NO	NO AFB SEEN	NO AFB SEEN	neg		no afb	no afb	neg	YES		not_ontx		30	25-34	<2
911467	07-Oct-13	FEMALE	NO			pos	MTB NOT DETECTED				YES		not_ontx		57	>=35	<2
911061	15-Aug-13	MALE	NO			pos	MTB NOT DETECTED				YES		not_ontx		40	>=35	2-8wks
900225	23-Apr-12	MALE	NO			pos	MTB NOT DETECTED				YES		not_ontx		38	>=35	2-8wks
912500	04-Mar-14	MALE	NO	NO AFB SEEN	NOT DONE	neg		no afb	not done	neg	YES		not_ontx		29	25-34	2-8wks
911232	06-Sep-13	MALE	NO	NO AFB SEEN	NO AFB SEEN	neg		no afb	no afb	neg	YES		not_ontx		67	>=35	2-8wks
902430	19-Mar-13	FEMALE	NO			pos	MTB NOT DETECTED				YES		not_ontx		45	>=35	2-8wks
901421	08-Oct-12	MALE	YES			pos	MTB NOT DETECTED				YES		not_ontx		62	>=35	2-8wks
901461	18-Oct-12	FEMALE	NO	NO AFB SEEN	NO AFB SEEN	neg		no afb	no afb	neg	YES		not_ontx		32	25-34	<2
911757	28-Oct-13	FEMALE	NO			pos	MTB NOT DETECTED				YES		not_ontx		40	>=35	>8 weeks
901553	09-Nov-12	FEMALE	NO			pos	MTB NOT DETECTED				YES		not_ontx		32	25-34	<2
900556	08-Jun-12	MALE	NO	NO AFB SEEN	NO AFB SEEN	neg		no afb	no afb	neg	YES		not_ontx		30	25-34	>8 weeks
912419	10-Mar-14	MALE	NO	NO AFB SEEN	NO AFB SEEN	neg		no afb	no afb	neg	YES		not_ontx		30	25-34	2-8wks
900130	13-Apr-12	FEMALE	NO			pos	MTB NOT DETECTED				YES		not_ontx		22	15-24	2-8wks
902055	11-Jan-13	FEMALE	NO	NO AFB SEEN	SAMPLE NOT RECEIVED	neg		no afb	not done	neg	YES		not_ontx		35	>=35	<2
912192	02-Jan-14	MALE	NO	NO AFB SEEN	NO AFB SEEN	neg		no afb	no afb	neg	YES		not_ontx		65	>=35	<2
911601	08-Nov-13	MALE	YES			pos	MTB NOT DETECTED				YES		not_ontx		39	>=35	2-8wks
901720	26-Nov-12	MALE	NO			pos	MTB NOT DETECTED				YES		not_ontx		29	25-34	>8 weeks
900347	09-Jul-12	FEMALE	NO			pos	MTB NOT DETECTED				YES		not_ontx		26	25-34	<2
901679	07-Nov-12	FEMALE	NO			pos	MTB NOT DETECTED				YES		not_ontx		41	>=35	2-8wks
911580	18-Oct-13	MALE	NO			pos	MTB NOT DETECTED				YES		not_ontx		47	>=35	2-8wks
901398	10-Oct-12	MALE	NO	NO AFB SEEN	NO AFB SEEN	neg		no afb	no afb	neg	YES		not_ontx		27	25-34	2-8wks
912424	13-Feb-14	MALE	NO			pos	MTB NOT DETECTED				YES		not_ontx		35	>=35	2-8wks
910079	06-May-13	MALE	NO	NO AFB SEEN	NO AFB SEEN	neg		no afb	no afb	neg	YES		not_ontx		19	15-24	2-8wks
912337	06-Mar-14	MALE	YES			pos	MTB NOT DETECTED				YES		not_ontx		34	25-34	<2
902018	24-Jan-13	FEMALE	NO			pos	MTB NOT DETECTED				YES		not_ontx		38	>=35	2-8wks
902754	25-Apr-13	MALE	NO	NO AFB SEEN	NO AFB SEEN	neg		no afb	no afb	neg	YES		not_ontx		37	>=35	>8 weeks
901985	22-Jan-13	FEMALE	YES			pos	MTB NOT DETECTED				YES		not_ontx		40	>=35	2-8wks
910472	10-Jul-13	MALE	YES	NO AFB SEEN	NO AFB SEEN	neg		no afb	no afb	neg	YES		not_ontx		40	>=35	2-8wks
912225	31-Jan-14	FEMALE	NO	NO AFB SEEN	NO AFB SEEN	neg		no afb	no afb	neg	YES		not_ontx		48	>=35	2-8wks
901127	24-Aug-12	MALE	NO	NO AFB SEEN	NO AFB SEEN	neg		no afb	no afb	neg	YES		not_ontx		30	25-34	2-8wks
900620	19-Jun-12	FEMALE	NO			pos	MTB NOT DETECTED				YES		not_ontx		33	25-34	<2
902341	22-Mar-13	FEMALE	NO	NO AFB SEEN	NO AFB SEEN	neg		no afb	no afb	neg	YES		not_ontx		37	>=35	<2
902749	29-Apr-13	FEMALE	NO			pos	MTB NOT DETECTED				YES		not_ontx		34	25-34	<2
912624	18-Mar-14	MALE	NO			pos	MTB NOT DETECTED				YES		not_ontx		27	25-34	2-8wks
902322	11-Mar-13	FEMALE	NO			pos	MTB NOT DETECTED				YES		not_ontx		28	25-34	2-8wks
910026	09-May-13	FEMALE	NO			pos	MTB NOT DETECTED				YES		not_ontx		57	>=35	2-8wks
910474	03-Jul-13	MALE	NO	NO AFB SEEN	NOT DONE	neg		no afb	not done	neg	YES		not_ontx		41	>=35	2-8wks
900499	24-May-12	FEMALE	NO	NO AFB SEEN	NO AFB SEEN	neg		no afb	no afb	neg	YES		not_ontx		28	25-34	<2
900501	08-May-12	MALE	NO			pos	MTB NOT DETECTED				YES		not_ontx		25	25-34	2-8wks
901104	24-Aug-12	FEMALE	YES			pos	MTB NOT DETECTED				YES		not_ontx		48	>=35	2-8wks
910177	15-May-13	FEMALE	YES			unk	NOT DONE				YES		not_ontx		22	15-24	2-8wks
910740	08-Aug-13	FEMALE	NO			pos	MTB NOT DETECTED				YES		not_ontx		30	25-34	>8 weeks
902528	02-Apr-13	FEMALE	YES			pos	MTB NOT DETECTED				YES		not_ontx		41	>=35	2-8wks
901505	02-Nov-12	MALE	NO			pos	MTB NOT DETECTED				YES		not_ontx		34	25-34	<2
910327	27-May-13	FEMALE	NO			pos	MTB NOT DETECTED				YES		not_ontx		33	25-34	<2
900289	03-Apr-12	MALE	NO			pos	MTB NOT DETECTED				YES		not_ontx		39	>=35	<2
910722	31-Jul-13	FEMALE	NO	NO AFB SEEN	NO AFB SEEN	neg		no afb	no afb	neg	YES		not_ontx		50	>=35	2-8wks
910191	15-May-13	FEMALE	NO	NO AFB SEEN	NO AFB SEEN	neg		no afb	no afb	neg	YES		not_ontx		23	15-24	2-8wks
902119	12-Feb-13	FEMALE	NO			pos	MTB DETECTED				YES		not_ontx		25	25-34	>8 weeks
901879	27-Dec-12	FEMALE	NO	NO AFB SEEN	NO AFB SEEN	neg		no afb	no afb	neg	YES		not_ontx				2-8wks
910535	16-Jul-13	MALE	NO	NO AFB SEEN	NO AFB SEEN	neg		no afb	no afb	neg	YES		not_ontx		40	>=35	<2
902152	19-Feb-13	MALE	NO			unk	MTB NOT DETECTED				YES		not_ontx		49	>=35	<2
900004	17-May-12	FEMALE	YES			pos	MTB NOT DETECTED				YES		not_ontx		55	>=35	2-8wks
901124	12-Sep-12	FEMALE	NO			pos	MTB NOT DETECTED				YES		not_ontx		30	25-34	>8 weeks
901319	17-Oct-12	MALE	NO			pos	MTB NOT DETECTED				YES		not_ontx		49	>=35	<2
910797	09-Aug-13	MALE	NO			pos	MTB NOT DETECTED				YES		not_ontx		33	25-34	<2
901386	16-Oct-12	MALE	NO			pos	MTB NOT DETECTED				YES		not_ontx		35	>=35	<2
900974	08-Aug-12	MALE	NO	NO AFB SEEN	NO AFB SEEN	neg		no afb	no afb	neg	YES		not_ontx		27	25-34	2-8wks
911643	25-Oct-13	MALE	NO	NO AFB SEEN	AWAITING	neg		no afb	not done	neg	YES		not_ontx		22	15-24	<2
901301	18-Oct-12	MALE	NO			pos	MTB NOT DETECTED				YES		not_ontx		38	>=35	2-8wks
901556	19-Nov-12	MALE	YES			unk	MTB NOT DETECTED				YES		not_ontx		45	>=35	<2
912232	31-Jan-14	FEMALE	NO			pos	MTB NOT DETECTED				YES		not_ontx		23	15-24	<2
901986	08-Jan-13	MALE	NO			pos	MTB NOT DETECTED				YES		not_ontx		43	>=35	2-8wks
911719	30-Oct-13	MALE	YES			pos	MTB NOT DETECTED				YES		not_ontx		46	>=35	<2
901379	08-Oct-12	MALE	NO	NO AFB SEEN	NO AFB SEEN	neg		no afb	no afb	neg	YES		not_ontx		32	25-34	<2
901274	17-Sep-12	MALE	NO			pos	MTB NOT DETECTED				YES		not_ontx		39	>=35	2-8wks
910226	27-May-13	MALE	NO	NO AFB SEEN	NO AFB SEEN	neg		no afb	no afb	neg	YES		not_ontx		32	25-34	2-8wks
901562	13-Nov-12	MALE	NO	NO AFB SEEN	NO AFB SEEN	neg		no afb	no afb	neg	YES		not_ontx		29	25-34	2-8wks
900633	11-Jun-12	MALE	NO			pos	MTB NOT DETECTED				YES		not_ontx		76	>=35	2-8wks
901053	28-Sep-12	MALE	NO			pos	MTB NOT DETECTED				YES		not_ontx		28	25-34	<2
912564	20-Mar-14	FEMALE	YES			pos	MTB NOT DETECTED				YES		not_ontx		37	>=35	2-8wks
912139	13-Jan-14	MALE	NO			pos	MTB NOT DETECTED				YES		not_ontx		49	>=35	2-8wks
901079	27-Sep-12	MALE	NO	3 AFB	SAMPLE NOT RECEIVED	neg		no afb	not done	neg	YES		not_ontx		27	25-34	<2
901945	03-Jan-13	FEMALE	NO	NO AFB SEEN	NO AFB SEEN	neg		no afb	no afb	neg	YES		not_ontx		39	>=35	<2
911400	17-Sep-13	FEMALE	NO			unk	MTB NOT DETECTED				YES		not_ontx		54	>=35	2-8wks
900939	04-Jun-12	FEMALE	NO	NO AFB SEEN	NO AFB SEEN	neg		no afb	no afb	neg	YES		not_ontx		27	25-34	>8 weeks
912650	24-Mar-14	FEMALE	NO	NO AFB SEEN	NO AFB SEEN	neg		no afb	no afb	neg	YES		not_ontx		63	>=35	2-8wks
912445	21-Feb-14	FEMALE	NO			pos	MTB NOT DETECTED				YES		not_ontx		30	25-34	2-8wks
900613	06-Jun-12	MALE	NO	NO AFB SEEN	NO AFB SEEN	neg		no afb	no afb	neg	YES		not_ontx		38	>=35	<2
901635	20-Nov-12	FEMALE	NO	NO AFB SEEN	NO AFB SEEN	neg		no afb	no afb	neg	YES		not_ontx		44	>=35	2-8wks
911068	03-Sep-13	FEMALE	NO			pos	MTB NOT DETECTED				YES		not_ontx		53	>=35	2-8wks
900770	21-Jun-12	MALE	NO			pos	MTB NOT DETECTED				YES		not_ontx		28	25-34	2-8wks
911703	18-Nov-13	MALE	NO			pos	MTB NOT DETECTED				YES		not_ontx		25	25-34	2-8wks
910396	25-Jun-13	MALE	NO	NO AFB SEEN	NO AFB SEEN	neg		no afb	no afb	neg	YES		not_ontx		65	>=35	>8 weeks
912243	04-Feb-14	MALE	NO			pos	MTB NOT DETECTED				YES		not_ontx		33	25-34	<2
900713	04-Jul-12	FEMALE	NO	NO AFB SEEN	NO AFB SEEN	neg		no afb	no afb	neg	YES		not_ontx		46	>=35	<2
901237	06-Sep-12	MALE	NO			pos	MTB NOT DETECTED				YES		not_ontx		52	>=35	2-8wks
902375	22-Apr-13	FEMALE	NO	NO AFB SEEN	NO AFB SEEN	neg		no afb	no afb	neg	YES		not_ontx		30	25-34	<2
911033	26-Aug-13	MALE	NO	NO AFB SEEN	NO AFB SEEN	neg		no afb	no afb	neg	YES		not_ontx		38	>=35	2-8wks
911075	28-Aug-13	MALE	YES			unk	MTB DETECTED				YES		not_ontx		28	25-34	<2
901767	06-Dec-12	MALE	NO			pos	MTB NOT DETECTED				YES	25-Sep-12	on_tbtx		30	25-34	>8 weeks
910336	13-Jun-13	FEMALE	NO	NO AFB SEEN	NO AFB SEEN	neg		no afb	no afb	neg	YES		not_ontx		32	25-34	<2
901271	18-Sep-12	FEMALE	NO			pos	MTB DETECTED				YES		not_ontx		16	15-24	>8 weeks
901517	02-Nov-12	MALE	NO			pos	MTB NOT DETECTED				YES		not_ontx		39	>=35	2-8wks
900724	16-Aug-12	MALE	NO			pos	MTB DETECTED				YES		not_ontx		25	25-34	2-8wks
912015	13-Dec-13	FEMALE	NO			pos	MTB NOT DETECTED				YES		not_ontx		29	25-34	<2
912215	27-Jan-14	FEMALE	NO	NO AFB SEEN	NO AFB SEEN	neg		no afb	no afb	neg	YES		not_ontx		24	15-24	2-8wks
902747	24-Apr-13	MALE	NO			unk	NO RESULT				YES		not_ontx		15	15-24	>8 weeks
901265	14-Sep-12	FEMALE	NO	NO AFB SEEN	NO AFB SEEN	neg		no afb	no afb	neg	YES		not_ontx		20	15-24	<2
911956	11-Dec-13	FEMALE	NO			unk	MTB NOT DETECTED				YES		not_ontx		68	>=35	<2
901771	26-Nov-12	MALE	NO			pos	MTB NOT DETECTED				YES		not_ontx		39	>=35	<2
900965	27-Jun-12	MALE	NO	NO AFB SEEN	NO AFB SEEN	neg		no afb	no afb	neg	YES		not_ontx		37	>=35	<2
912021	20-Dec-13	MALE	NO			pos	MTB DETECTED				YES		not_ontx		38	>=35	>8 weeks
902545	02-Apr-13	FEMALE	NO	NO AFB SEEN	NO AFB SEEN	neg		no afb	no afb	neg	YES		not_ontx		22	15-24	2-8wks
910319	27-May-13	MALE	NO			pos	MTB NOT DETECTED				YES		not_ontx		30	25-34	<2
911153	19-Aug-13	FEMALE	NO			pos	MTB NOT DETECTED				YES		not_ontx		30	25-34	2-8wks
900470	08-May-12	MALE	NO	NO AFB SEEN	NO AFB SEEN	neg		no afb	no afb	neg	YES		not_ontx		32	25-34	2-8wks
910270	20-Jun-13	MALE	NO			pos	MTB NOT DETECTED				YES		not_ontx		37	>=35	2-8wks
900345	16-Jul-12	MALE	YES	NO AFB SEEN	NO AFB SEEN	neg		no afb	no afb	neg	YES		not_ontx		36	>=35	2-8wks
910249	24-Jun-13	MALE	NO	NO AFB SEEN	AWAITING	neg		no afb	not done	neg	YES		not_ontx		31	25-34	<2
911803	20-Nov-13	FEMALE	NO			pos	MTB NOT DETECTED				YES		not_ontx		43	>=35	<2
911553	15-Oct-13	MALE	NO			pos	MTB NOT DETECTED				YES		not_ontx		43	>=35	<2
902484	20-Mar-13	FEMALE	NO			pos	MTB NOT DETECTED				YES		not_ontx		36	>=35	<2
901439	08-Oct-12	MALE	NO	NOT DONE	NO AFB SEEN	neg		not done	no afb	neg	YES		not_ontx		33	25-34	<2
900763	09-Jul-12	FEMALE	NO	NO AFB SEEN	NO AFB SEEN	neg		no afb	no afb	neg	YES		not_ontx		46	>=35	2-8wks
912039	19-Dec-13	FEMALE	NO	NO AFB SEEN	NO AFB SEEN	neg		no afb	no afb	neg	YES		not_ontx		26	25-34	<2
912042	21-Jan-14	FEMALE	NO	NO AFB SEEN	NO AFB SEEN	neg		no afb	no afb	neg	YES		not_ontx		64	>=35	<2
912104	24-Jan-14	FEMALE	NO			pos	MTB NOT DETECTED				YES		not_ontx		21	15-24	2-8wks
900937	27-Jul-12	MALE	NO	NO AFB SEEN	NO AFB SEEN	neg		no afb	no afb	neg	YES		not_ontx		43	>=35	2-8wks
900748	18-Jul-12	FEMALE	NO	NO AFB SEEN	NO AFB SEEN	neg		no afb	no afb	neg	YES		not_ontx		29	25-34	>8 weeks
901291	01-Oct-12	FEMALE	NO			pos	MTB NOT DETECTED				YES		not_ontx		30	25-34	<2
902111	18-Jan-13	FEMALE	NO			pos	MTB NOT DETECTED				YES		not_ontx		43	>=35	<2
900660	25-Jul-12	FEMALE	YES	NO AFB SEEN	SAMPLE NOT RECEIVED	neg		no afb	not done	neg	YES		not_ontx		59	>=35	<2
912471	17-Feb-14	FEMALE	NO			pos	MTB NOT DETECTED				YES		not_ontx		29	25-34	2-8wks
901198	29-Aug-12	FEMALE	NO			pos	MTB NOT DETECTED				YES		not_ontx		32	25-34	<2
900982	10-Aug-12	MALE	NO	NO AFB SEEN	NO AFB SEEN	neg		no afb	no afb	neg	YES		not_ontx		25	25-34	>8 weeks
900117	20-Apr-12	MALE	NO	NO AFB SEEN	SAMPLE NOT RECEIVED	neg		no afb	not done	neg	YES		not_ontx		35	>=35	>8 weeks
901286	28-Sep-12	MALE	NO			pos	MTB NOT DETECTED				YES		not_ontx		49	>=35	<2
901279	11-Sep-12	FEMALE	NO			pos	MTB NOT DETECTED				YES		not_ontx		50	>=35	2-8wks
910122	03-May-13	MALE	NO			unk	MTB NOT DETECTED				YES		not_ontx		42	>=35	<2
911314	18-Sep-13	MALE	NO			pos	MTB NOT DETECTED				YES		not_ontx		41	>=35	2-8wks
900234	23-Apr-12	MALE	NO			pos	MTB NOT DETECTED				YES		not_ontx		38	>=35	2-8wks
910374	25-Jun-13	FEMALE	NO			pos	MTB NOT DETECTED				YES		not_ontx		34	25-34	<2
910024	10-May-13	MALE	NO			pos	MTB NOT DETECTED				YES		not_ontx		56	>=35	2-8wks
912043	24-Dec-13	FEMALE	NO			pos	MTB NOT DETECTED				YES		not_ontx		39	>=35	<2
900148	31-May-12	FEMALE	YES			pos	MTB NOT DETECTED				YES		not_ontx		48	>=35	2-8wks
900768	16-Aug-12	MALE	NO	NO AFB SEEN	NO AFB SEEN	neg		no afb	no afb	neg	YES		not_ontx		46	>=35	<2
912465	17-Feb-14	FEMALE	NO	NO AFB SEEN	NO AFB SEEN	neg		no afb	no afb	neg	YES		not_ontx		19	15-24	2-8wks
901843	04-Jan-13	FEMALE	YES			pos	MTB NOT DETECTED				YES		not_ontx		32	25-34	<2
900318	10-Jul-12	FEMALE	YES			pos	MTB NOT DETECTED				YES		not_ontx		52	>=35	2-8wks
902517	22-Apr-13	MALE	NO	NO AFB SEEN	AWAITING	neg		no afb	not done	neg	YES		not_ontx		22	15-24	<2
911972	18-Dec-13	FEMALE	NO			pos	MTB NOT DETECTED				YES		not_ontx		19	15-24	<2
911140	23-Aug-13	MALE	NO	NO AFB SEEN	NO AFB SEEN	neg		no afb	no afb	neg	YES		not_ontx		60	>=35	2-8wks
901389	29-Oct-12	MALE	YES			pos	MTB NOT DETECTED				YES		not_ontx		49	>=35	<2
901690	30-Oct-12	MALE	NO			pos	MTB NOT DETECTED				YES		not_ontx		39	>=35	2-8wks
912162	13-Jan-14	MALE	YES	NO AFB SEEN	NO AFB SEEN	neg		no afb	no afb	neg	YES		not_ontx		38	>=35	<2
902432	04-Mar-13	MALE	NO	NO AFB SEEN	NO AFB SEEN	neg		no afb	no afb	neg	YES		not_ontx		25	25-34	2-8wks
901156	29-Aug-12	FEMALE	YES	NO AFB SEEN	NO AFB SEEN	neg		no afb	no afb	neg	YES		not_ontx		62	>=35	2-8wks
912569	25-Mar-14	MALE	NO			pos	MTB NOT DETECTED				YES		not_ontx		39	>=35	<2
911518	11-Oct-13	FEMALE	NO			pos	MTB NOT DETECTED				YES		not_ontx		28	25-34	<2
901923	04-Jan-13	MALE	NO			pos	MTB DETECTED				YES		not_ontx		39	>=35	2-8wks
902255	28-Feb-13	FEMALE	NO			pos	MTB NOT DETECTED				YES		not_ontx		59	>=35	2-8wks
911788	05-Nov-13	FEMALE	NO			pos	MTB NOT DETECTED				YES		not_ontx		27	25-34	<2
911062	27-Aug-13	FEMALE	YES	NO AFB SEEN	NO AFB SEEN	neg		no afb	no afb	neg	YES		not_ontx		31	25-34	<2
912245	10-Feb-14	FEMALE	NO			pos	MTB NOT DETECTED				YES		not_ontx		36	>=35	<2
902557	29-Apr-13	FEMALE	NO			pos	MTB NOT DETECTED				YES		not_ontx		36	>=35	<2
911455	07-Oct-13	MALE	NO	NO AFB SEEN	NO AFB SEEN	neg		no afb	no afb	neg	YES		not_ontx		44	>=35	<2
902786	19-Apr-13	MALE	NO	NO AFB SEEN	NO AFB SEEN	neg		no afb	no afb	neg	YES		not_ontx		67	>=35	2-8wks
901772	05-Dec-12	MALE	YES			pos	MTB NOT DETECTED				YES		not_ontx		39	>=35	<2
900335	31-Jul-12	MALE	NO	NO AFB SEEN	NO AFB SEEN	neg		no afb	no afb	neg	YES		not_ontx		28	25-34	2-8wks
912020	16-Dec-13	MALE	YES			pos	MTB NOT DETECTED				YES		not_ontx		43	>=35	2-8wks
911573	30-Sep-13	MALE	NO			pos	MTB NOT DETECTED				YES		not_ontx		40	>=35	<2
912117	23-Jan-14	FEMALE	NO	NO AFB SEEN	NO AFB SEEN	neg		no afb	no afb	neg	YES		not_ontx		34	25-34	2-8wks
910137	06-May-13	MALE	YES			pos	MTB NOT DETECTED				YES		not_ontx		34	25-34	<2
911524	11-Oct-13	MALE	YES			unk	MTB NOT DETECTED				YES		not_ontx		59	>=35	2-8wks
902104	09-Jan-13	MALE	NO	NO AFB SEEN	AWAITING	neg		no afb	not done	neg	YES		not_ontx		30	25-34	<2
910004	03-May-13	MALE	NO			unk	MTB NOT DETECTED				YES		not_ontx		23	15-24	<2
900598	27-Jun-12	FEMALE	NO	NO AFB SEEN	NO AFB SEEN	neg		no afb	no afb	neg	YES		not_ontx		19	15-24	<2
910487	12-Jul-13	MALE	NO			pos	MTB NOT DETECTED				YES		not_ontx		37	>=35	<2
911635	07-Nov-13	FEMALE	NO			pos	MTB NOT DETECTED				YES		not_ontx		21	15-24	<2
900025	28-May-12	MALE	NO	NO AFB SEEN	NO AFB SEEN	neg		no afb	no afb	neg	YES		not_ontx		51	>=35	2-8wks
911310	23-Sep-13	MALE	YES	NO AFB SEEN	NO AFB SEEN	neg		no afb	no afb	neg	YES		not_ontx		62	>=35	<2
911655	25-Oct-13	MALE	NO			unk	NOT DONE				YES		not_ontx		53	>=35	<2
901546	21-Nov-12	MALE	YES			pos	MTB DETECTED				YES		not_ontx		29	25-34	2-8wks
910402	03-Jul-13	MALE	NO			pos	MTB NOT DETECTED				YES		not_ontx		56	>=35	2-8wks
912025	16-Dec-13	FEMALE	YES			pos	MTB DETECTED				YES		not_ontx		57	>=35	<2
900864	10-Jul-12	FEMALE	NO			pos	MTB NOT DETECTED				YES		not_ontx		30	25-34	2-8wks
900448	21-May-12	FEMALE	NO	NO AFB SEEN	NO AFB SEEN	neg		no afb	no afb	neg	YES		not_ontx		22	15-24	2-8wks
911517	04-Oct-13	FEMALE	NO			pos	MTB NOT DETECTED				YES		not_ontx		33	25-34	2-8wks
900351	13-Jun-12	MALE	NO			unk	MTB NOT DETECTED				YES		not_ontx		28	25-34	<2
901580	06-Nov-12	FEMALE	NO	NO AFB SEEN	NO AFB SEEN	neg		no afb	no afb	neg	YES		not_ontx		60	>=35	2-8wks
901540	13-Nov-12	FEMALE	YES	NO AFB SEEN	NO AFB SEEN	neg		no afb	no afb	neg	YES		not_ontx		27	25-34	2-8wks
901296	20-Sep-12	FEMALE	NO			pos	MTB NOT DETECTED				YES		not_ontx		49	>=35	2-8wks
901501	15-Nov-12	MALE	NO			pos	MTB NOT DETECTED				YES		not_ontx		40	>=35	2-8wks
911731	18-Nov-13	MALE	NO			pos	MTB NOT DETECTED				YES		not_ontx		30	25-34	2-8wks
911696	08-Nov-13	MALE	NO			pos	MTB NOT DETECTED				YES		not_ontx		43	>=35	<2
902113	07-Jan-13	FEMALE	NO			pos	MTB NOT DETECTED				YES		not_ontx		42	>=35	2-8wks
910431	08-Jul-13	MALE	NO			pos	MTB NOT DETECTED				YES		not_ontx		37	>=35	<2
902065	18-Jan-13	FEMALE	NO			pos	MTB NOT DETECTED				YES		not_ontx		57	>=35	2-8wks
911984	09-Dec-13	FEMALE	NO	NO AFB SEEN	NO AFB SEEN	neg		no afb	no afb	neg	YES		not_ontx		28	25-34	<2
910619	24-Jul-13	MALE	NO			pos	MTB NOT DETECTED				YES		not_ontx		46	>=35	>8 weeks
911893	06-Dec-13	FEMALE	YES			unk	MTB NOT DETECTED				YES		not_ontx		40	>=35	<2
912203	27-Jan-14	FEMALE	NO			unk	MTB NOT DETECTED				YES		not_ontx		16	15-24	<2
902475	28-Mar-13	FEMALE	NO	NO AFB SEEN	NO AFB SEEN	neg		no afb	no afb	neg	YES		not_ontx		35	>=35	<2
901430	26-Oct-12	FEMALE	NO			pos	MTB NOT DETECTED				YES		not_ontx		54	>=35	2-8wks
901521	20-Nov-12	MALE	YES			pos	MTB NOT DETECTED				YES		not_ontx		36	>=35	>8 weeks
911491	04-Oct-13	FEMALE	NO			pos	MTB NOT DETECTED				YES		not_ontx		25	25-34	2-8wks
902371	15-Mar-13	MALE	NO			pos	MTB NOT DETECTED				YES		not_ontx		48	>=35	<2
911540	15-Oct-13	FEMALE	NO	NO AFB SEEN	NO AFB SEEN	neg		no afb	no afb	neg	YES		not_ontx		18	15-24	<2
901475	10-Oct-12	MALE	NO	NO AFB SEEN	NO AFB SEEN	neg		no afb	no afb	neg	YES		not_ontx		28	25-34	>8 weeks
902519	22-Apr-13	MALE	YES			pos	MTB NOT DETECTED				YES		not_ontx		22	15-24	<2
901154	25-Sep-12	MALE	NO	NO AFB SEEN	SAMPLE NOT RECEIVED	neg		no afb	not done	neg	YES		not_ontx		23	15-24	2-8wks
911402	26-Sep-13	MALE	YES	NO AFB SEEN	NO AFB SEEN	neg		no afb	no afb	neg	YES		not_ontx		40	>=35	<2
902756	30-Apr-13	MALE	NO	NO AFB SEEN	NO AFB SEEN	neg		no afb	no afb	neg	YES		not_ontx		65	>=35	<2
901100	27-Aug-12	FEMALE	NO			pos	MTB NOT DETECTED				YES		not_ontx		19	15-24	<2
912072	21-Jan-14	MALE	NO			pos	MTB DETECTED				YES		not_ontx		39	>=35	2-8wks
901865	03-Jan-13	MALE	NO	NO AFB SEEN	NO AFB SEEN	neg		no afb	no afb	neg	YES		not_ontx		35	>=35	<2
912417	14-Feb-14	FEMALE	YES	NO AFB SEEN	NOT DONE	neg		no afb	not done	neg	YES		not_ontx		30	25-34	2-8wks
912422	07-Mar-14	FEMALE	NO			pos	MTB NOT DETECTED				YES		not_ontx		21	15-24	2-8wks
911778	07-Nov-13	FEMALE	NO			pos	MTB NOT DETECTED				YES		not_ontx		39	>=35	<2
902185	04-Feb-13	FEMALE	NO	NO AFB SEEN	NO AFB SEEN	neg		no afb	no afb	neg	YES		not_ontx		31	25-34	2-8wks
900756	17-Aug-12	MALE	NO	NO AFB SEEN	NO AFB SEEN	neg		no afb	no afb	neg	YES		not_ontx		73	>=35	2-8wks
911537	15-Oct-13	MALE	NO			pos	MTB NOT DETECTED				YES		not_ontx		32	25-34	<2
911693	23-Oct-13	FEMALE	NO			pos	MTB NOT DETECTED				YES		not_ontx		43	>=35	<2
901698	31-Oct-12	MALE	NO			pos	MTB DETECTED				YES		not_ontx		36	>=35	2-8wks
901634	21-Nov-12	MALE	NO			pos	NOT DONE				YES		not_ontx		38	>=35	<2
911228	09-Sep-13	MALE	NO			pos	MTB NOT DETECTED				YES	19-Jun-13	on_tbtx		26	25-34	<2
901246	06-Sep-12	MALE	NO	NO AFB SEEN	NO AFB SEEN	neg		no afb	no afb	neg	YES		not_ontx		31	25-34	<2
902346	05-Mar-13	FEMALE	NO	NO AFB SEEN	NO AFB SEEN	neg		no afb	no afb	neg	YES		not_ontx		15	15-24	2-8wks
902423	07-Mar-13	MALE	NO	NO AFB SEEN	SAMPLE NOT RECEIVED	neg		no afb	not done	neg	YES		not_ontx		35	>=35	2-8wks
910541	19-Jul-13	MALE	NO	NO AFB SEEN	SAMPLE NOT RECEIVED	neg		no afb	not done	neg	YES		not_ontx		19	15-24	2-8wks
911695	31-Oct-13	MALE	NO	NO AFB SEEN	NO AFB SEEN	neg		no afb	no afb	neg	YES		not_ontx		17	15-24	2-8wks
912615	21-Mar-14	FEMALE	NO			pos	MTB NOT DETECTED				YES		not_ontx		42	>=35	2-8wks
900221	07-May-12	MALE	NO	NO AFB SEEN	NO AFB SEEN	neg		no afb	no afb	neg	YES		not_ontx		57	>=35	2-8wks
901143	30-Aug-12	MALE	NO	NO AFB SEEN	NO AFB SEEN	neg		no afb	no afb	neg	YES		not_ontx		28	25-34	2-8wks
910013	09-May-13	FEMALE	NO			pos	MTB NOT DETECTED				YES		not_ontx		51	>=35	>8 weeks
901619	05-Nov-12	MALE	NO	NO AFB SEEN	NO AFB SEEN	neg		no afb	no afb	neg	YES		not_ontx		59	>=35	2-8wks
900321	16-Jul-12	MALE	NO	NO AFB SEEN	NO AFB SEEN	neg		no afb	no afb	neg	YES		not_ontx		34	25-34	2-8wks
910090	24-May-13	MALE	NO	NO AFB SEEN	NO AFB SEEN	neg		no afb	no afb	neg	YES		not_ontx		52	>=35	<2
901410	09-Oct-12	MALE	NO			pos	MTB NOT DETECTED				YES		not_ontx		42	>=35	2-8wks
900881	08-Jun-12	FEMALE	NO			pos	MTB NOT DETECTED				YES		not_ontx		38	>=35	<2
901157	12-Sep-12	MALE	NO	NO AFB SEEN	NO AFB SEEN	neg		no afb	no afb	neg	YES		not_ontx		18	15-24	<2
901146	12-Sep-12	FEMALE	NO	NO AFB SEEN	NO AFB SEEN	neg		no afb	no afb	neg	YES		not_ontx		16	15-24	<2
900400	03-Aug-12	FEMALE	NO			pos	MTB NOT DETECTED				YES		not_ontx		38	>=35	<2
900718	26-Jul-12	MALE	NO	NO AFB SEEN	NO AFB SEEN	neg		no afb	no afb	neg	YES		not_ontx		29	25-34	<2
911789	23-Oct-13	FEMALE	NO			pos	MTB NOT DETECTED				YES		not_ontx		42	>=35	<2
900183	23-Apr-12	MALE	NO			pos	MTB NOT DETECTED				YES		not_ontx		29	25-34	<2
900520	22-May-12	MALE	NO	NO AFB SEEN	NO AFB SEEN	neg		no afb	no afb	neg	YES		not_ontx		39	>=35	<2
911776	30-Oct-13	MALE	NO	NO AFB SEEN	NO AFB SEEN	neg		no afb	no afb	neg	YES		not_ontx		28	25-34	<2
901956	31-Dec-12	MALE	NO	NO AFB SEEN	NO AFB SEEN	neg		no afb	no afb	neg	YES		not_ontx		36	>=35	2-8wks
900353	15-Jun-12	FEMALE	NO	NO AFB SEEN	SAMPLE NOT RECEIVED	neg		no afb	not done	neg	YES		not_ontx		17	15-24	<2
900910	27-Jul-12	FEMALE	NO	NO AFB SEEN	NO AFB SEEN	neg		no afb	no afb	neg	YES		not_ontx		29	25-34	2-8wks
901371	11-Oct-12	FEMALE	NO			pos	MTB NOT DETECTED				YES		not_ontx		41	>=35	<2
910727	30-Jul-13	MALE	NO	3+	SAMPLE NOT RECEIVED	neg		afb pos	not done	pos	YES		not_ontx		46	>=35	<2
911442	01-Oct-13	FEMALE	NO			pos	MTB NOT DETECTED				YES		not_ontx		40	>=35	<2
911908	02-Dec-13	MALE	NO	NO AFB SEEN	NO AFB SEEN	neg		no afb	no afb	neg	YES		not_ontx		21	15-24	2-8wks
912217	30-Jan-14	MALE	NO	NO AFB SEEN	NO AFB SEEN	neg		no afb	no afb	neg	YES		not_ontx		22	15-24	<2
900961	08-Aug-12	MALE	NO			pos	MTB NOT DETECTED				YES		not_ontx		27	25-34	2-8wks
910666	29-Jul-13	FEMALE	NO			pos	MTB NOT DETECTED				YES		not_ontx		26	25-34	2-8wks
911749	25-Oct-13	FEMALE	NO			pos	MTB NOT DETECTED				YES		not_ontx		29	25-34	<2
910125	24-May-13	FEMALE	NO	NO AFB SEEN	NO AFB SEEN	neg		no afb	no afb	neg	YES		not_ontx		16	15-24	2-8wks
910256	04-Jun-13	FEMALE	NO			pos	MTB NOT DETECTED				YES		not_ontx		42	>=35	<2
911846	22-Nov-13	MALE	NO	NO AFB SEEN	NO AFB SEEN	neg		no afb	no afb	neg	YES		not_ontx		32	25-34	2-8wks
900626	25-Jun-12	FEMALE	NO			pos	MTB NOT DETECTED				YES		not_ontx		28	25-34	<2
901440	22-Oct-12	FEMALE	YES	NO AFB SEEN	NO AFB SEEN	neg		no afb	no afb	neg	YES		not_ontx		35	>=35	<2
912265	10-Feb-14	MALE	YES	NO AFB SEEN	NO AFB SEEN	neg		no afb	no afb	neg	YES		not_ontx		18	15-24	<2
912504	19-Mar-14	FEMALE	NO			unk	MTB NOT DETECTED				YES		not_ontx				2-8wks
900907	01-Aug-12	MALE	NO	NO AFB SEEN	NO AFB SEEN	neg		no afb	no afb	neg	YES		not_ontx		27	25-34	<2
900039	24-May-12	FEMALE	NO			unk	MTB NOT DETECTED				YES		not_ontx		21	15-24	<2
902232	13-Feb-13	MALE	YES			pos	MTB NOT DETECTED				YES		not_ontx		37	>=35	2-8wks
901848	17-Dec-12	MALE	YES			pos	MTB NOT DETECTED				YES		not_ontx		67	>=35	<2
910039	13-May-13	MALE	NO			pos	MTB NOT DETECTED				YES		not_ontx		45	>=35	2-8wks
901495	12-Oct-12	MALE	NO			pos	MTB NOT DETECTED				YES		not_ontx		30	25-34	2-8wks
912324	07-Mar-14	MALE	NO			pos	MTB NOT DETECTED				YES		not_ontx		41	>=35	2-8wks
901206	04-Sep-12	FEMALE	YES	NO AFB SEEN	NO AFB SEEN	neg		no afb	no afb	neg	YES		not_ontx		65	>=35	2-8wks
902393	17-Apr-13	MALE	YES			pos	MTB NOT DETECTED				YES		not_ontx		52	>=35	>8 weeks
901756	04-Dec-12	FEMALE	YES			pos	MTB NOT DETECTED				YES		not_ontx		32	25-34	<2
912169	07-Jan-14	MALE	YES			pos	MTB NOT DETECTED				YES		not_ontx		40	>=35	<2
901303	25-Oct-12	MALE	YES			pos	MTB NOT DETECTED				YES		not_ontx		52	>=35	2-8wks
901423	09-Oct-12	FEMALE	YES	NO AFB SEEN	NO AFB SEEN	neg		no afb	no afb	neg	YES		not_ontx		35	>=35	<2
901794	30-Nov-12	MALE	YES			pos	MTB NOT DETECTED				YES		not_ontx		44	>=35	<2
902540	03-Apr-13	MALE	NO			pos	MTB NOT DETECTED				YES		not_ontx		78	>=35	2-8wks
911283	06-Sep-13	MALE	NO	NO AFB SEEN	NO AFB SEEN	neg		no afb	no afb	neg	YES		not_ontx		17	15-24	<2
911194	26-Aug-13	FEMALE	NO			pos	MTB NOT DETECTED				YES		not_ontx		33	25-34	2-8wks
902045	15-Jan-13	FEMALE	NO			pos	MTB NOT DETECTED				YES		not_ontx		51	>=35	2-8wks
900327	12-Jul-12	MALE	NO	2+	AWAITING	neg		afb pos	not done	pos	YES		not_ontx		30	25-34	>8 weeks
900687	22-Jun-12	FEMALE	NO	NO AFB SEEN	NO AFB SEEN	neg		no afb	no afb	neg	YES		not_ontx		54	>=35	<2
902457	05-Mar-13	MALE	YES			pos	MTB NOT DETECTED				YES		not_ontx		43	>=35	2-8wks
910118	24-May-13	FEMALE	YES	NO AFB SEEN	NO AFB SEEN	neg		no afb	no afb	neg	YES		not_ontx		33	25-34	<2
901938	04-Jan-13	FEMALE	NO			pos	MTB NOT DETECTED				YES		not_ontx		45	>=35	2-8wks
911624	08-Nov-13	FEMALE	NO			pos	MTB DETECTED				YES		not_ontx		62	>=35	2-8wks
901368	11-Oct-12	MALE	NO			pos	MTB NOT DETECTED				YES		not_ontx		25	25-34	2-8wks
900100	01-Jun-12	FEMALE	NO			pos	MTB NOT DETECTED				YES		not_ontx				2-8wks
901917	26-Dec-12	MALE	NO	NO AFB SEEN	NO AFB SEEN	neg		no afb	no afb	neg	YES		not_ontx		34	25-34
901486	19-Oct-12	FEMALE	NO			pos	MTB NOT DETECTED				YES		not_ontx		33	25-34	2-8wks
900796	15-Jun-12	MALE	NO	NO AFB SEEN	NO AFB SEEN	neg		no afb	no afb	neg	YES		not_ontx		32	25-34	<2
910631	24-Jul-13	FEMALE	YES			pos	MTB NOT DETECTED				YES		not_ontx		16	15-24	2-8wks
912672	25-Mar-14	FEMALE	NO			pos	MTB NOT DETECTED				YES		not_ontx		29	25-34	2-8wks
912603	21-Mar-14	MALE	NO			pos	MTB NOT DETECTED				YES		not_ontx		29	25-34	2-8wks
900523	07-May-12	FEMALE	NO	NO AFB SEEN	NO AFB SEEN	neg		no afb	no afb	neg	YES		not_ontx		40	>=35	<2
900645	31-Jul-12	FEMALE	YES			pos	MTB NOT DETECTED				YES		not_ontx		25	25-34	<2
900848	14-Aug-12	FEMALE	YES			pos	MTB NOT DETECTED				YES		not_ontx		48	>=35	2-8wks
901795	30-Nov-12	MALE	YES			pos	MTB NOT DETECTED				YES		not_ontx		32	25-34	2-8wks
901640	20-Nov-12	MALE	NO			pos	MTB NOT DETECTED				YES		not_ontx		15	15-24	<2
910349	03-Jun-13	FEMALE	NO	NO AFB SEEN	NO AFB SEEN	neg		no afb	no afb	neg	YES		not_ontx		16	15-24	2-8wks
912373	07-Mar-14	FEMALE	NO	NO AFB SEEN	NO AFB SEEN	neg		no afb	no afb	neg	YES		not_ontx		24	15-24	2-8wks
900486	21-May-12	MALE	YES	NO AFB SEEN	NO AFB SEEN	neg		no afb	no afb	neg	YES		not_ontx		36	>=35	<2
900847	26-Jul-12	MALE	NO			pos	MTB NOT DETECTED				YES		not_ontx		35	>=35	<2
911224	16-Sep-13	FEMALE	NO	NO AFB SEEN	NO AFB SEEN	neg		no afb	no afb	neg	YES		not_ontx		50	>=35	<2
902286	29-Jan-13	MALE	NO	NO AFB SEEN	NO AFB SEEN	neg		no afb	no afb	neg	YES		not_ontx		25	25-34	2-8wks
912282	06-Feb-14	MALE	NO	NO AFB SEEN	NO AFB SEEN	neg		no afb	no afb	neg	YES		not_ontx		36	>=35	2-8wks
902217	25-Feb-13	FEMALE	NO			pos	MTB NOT DETECTED				YES		not_ontx		45	>=35	<2
900784	13-Jul-12	FEMALE	NO	NO AFB SEEN	NO AFB SEEN	neg		no afb	no afb	neg	YES		not_ontx		32	25-34	>8 weeks
901076	01-Oct-12	MALE	NO			pos	MTB NOT DETECTED				YES		not_ontx		22	15-24	2-8wks
902443	04-Mar-13	FEMALE	YES			pos	MTB NOT DETECTED				YES		not_ontx		37	>=35	<2
900142	18-Apr-12	MALE	NO			pos	MTB NOT DETECTED				YES		not_ontx		30	25-34	<2
900792	23-Jul-12	MALE	NO			unk	MTB NOT DETECTED				YES		not_ontx		46	>=35	2-8wks
912105	21-Jan-14	MALE	NO	NO AFB SEEN	NO AFB SEEN	neg		no afb	no afb	neg	YES		not_ontx		39	>=35	2-8wks
902294	29-Jan-13	MALE	YES	NO AFB SEEN	NO AFB SEEN	neg		no afb	no afb	neg	YES		not_ontx		33	25-34	<2
911960	10-Dec-13	FEMALE	YES			pos	MTB NOT DETECTED				YES		not_ontx		36	>=35	>8 weeks
901533	22-Nov-12	MALE	NO	NO AFB SEEN	SAMPLE NOT RECEIVED	neg		no afb	not done	neg	YES		not_ontx		41	>=35	2-8wks
901988	21-Jan-13	MALE	NO	NO AFB SEEN	NO AFB SEEN	neg		no afb	no afb	neg	YES		not_ontx		34	25-34	2-8wks
912637	17-Mar-14	MALE	YES			pos	ERROR				YES		not_ontx		23	15-24	<2
910353	11-Jun-13	MALE	YES			pos	MTB NOT DETECTED				YES		not_ontx		32	25-34	<2
911363	25-Sep-13	MALE	NO			pos	MTB NOT DETECTED				YES		not_ontx		32	25-34
901192	21-Aug-12	MALE	YES			pos	MTB NOT DETECTED				YES		not_ontx		38	>=35	2-8wks
910264	14-Jun-13	MALE	NO			pos	MTB NOT DETECTED				YES		not_ontx		37	>=35	<2
911461	02-Oct-13	MALE	NO	NO AFB SEEN	AWAITING	neg		no afb	not done	neg	YES		not_ontx		22	15-24	<2
911334	24-Sep-13	MALE	YES			pos	MTB NOT DETECTED				YES		not_ontx		15	15-24	<2
901537	13-Nov-12	FEMALE	NO			unk	MTB NOT DETECTED				YES		not_ontx		24	15-24	2-8wks
911208	05-Sep-13	MALE	NO			pos	MTB NOT DETECTED				YES		not_ontx		29	25-34	2-8wks
902211	22-Feb-13	FEMALE	NO			pos	MTB NOT DETECTED				YES		not_ontx		28	25-34	2-8wks
902491	08-Apr-13	FEMALE	NO			pos	MTB NOT DETECTED				YES		not_ontx		56	>=35	2-8wks
911549	15-Oct-13	MALE	NO	NO AFB SEEN	NO AFB SEEN	neg		no afb	no afb	neg	YES		not_ontx		27	25-34	2-8wks
910255	20-Jun-13	FEMALE	NO			pos	MTB NOT DETECTED				YES		not_ontx		34	25-34	<2
910507	16-Jul-13	MALE	NO	NO AFB SEEN	NO AFB SEEN	neg		no afb	no afb	neg	YES		not_ontx		22	15-24	2-8wks
910775	02-Aug-13	FEMALE	NO			pos	MTB NOT DETECTED				YES		not_ontx		41	>=35	>8 weeks
900569	04-Jul-12	MALE	NO			pos	MTB NOT DETECTED				YES		not_ontx		31	25-34	<2
910198	16-May-13	MALE	NO	NO AFB SEEN	NOT DONE	neg		no afb	not done	neg	YES		not_ontx		22	15-24	2-8wks
901717	28-Nov-12	MALE	NO	NO AFB SEEN	NO AFB SEEN	neg		no afb	no afb	neg	YES		not_ontx		32	25-34	2-8wks
900500	11-Jun-12	MALE	NO			pos	MTB NOT DETECTED				YES		not_ontx		30	25-34	2-8wks
911287	19-Sep-13	MALE	YES	NO AFB SEEN	NO AFB SEEN	neg		no afb	no afb	neg	YES		not_ontx		36	>=35	<2
910463	10-Jul-13	MALE	NO			pos	MTB NOT DETECTED				YES		not_ontx		39	>=35	<2
911602	04-Nov-13	FEMALE	YES			pos	MTB NOT DETECTED				YES		not_ontx		38	>=35	2-8wks
902106	07-Jan-13	MALE	NO	NO AFB SEEN	AWAITING	neg		no afb	not done	neg	YES		not_ontx		30	25-34	<2
912136	02-Jan-14	FEMALE	YES			pos	MTB NOT DETECTED				YES		not_ontx		35	>=35	<2
900106	30-Apr-12	FEMALE	NO	NO AFB SEEN	NO AFB SEEN	neg		no afb	no afb	neg	YES		not_ontx		23	15-24	2-8wks
901077	28-Sep-12	FEMALE	NO			pos	MTB NOT DETECTED				YES		not_ontx		26	25-34	2-8wks
901678	07-Nov-12	MALE	NO	NO AFB SEEN	NO AFB SEEN	neg		no afb	no afb	neg	YES		not_ontx		31	25-34	2-8wks
912450	24-Feb-14	FEMALE	NO			pos	MTB NOT DETECTED				YES		not_ontx		29	25-34	2-8wks
902787	30-Apr-13	FEMALE	NO			pos	MTB NOT DETECTED				YES		not_ontx		36	>=35	2-8wks
911747	04-Nov-13	FEMALE	YES			pos	MTB NOT DETECTED				YES		not_ontx		66	>=35	<2
910375	04-Jun-13	FEMALE	NO			pos	MTB NOT DETECTED				YES		not_ontx		43	>=35	<2
900417	10-May-12	MALE	NO			unk	MTB NOT DETECTED				YES		not_ontx		33	25-34	2-8wks
912012	13-Dec-13	FEMALE	YES			pos	MTB NOT DETECTED				YES		not_ontx		47	>=35	<2
901142	30-Aug-12	MALE	NO			pos	MTB NOT DETECTED				YES		not_ontx		31	25-34	<2
900293	11-Apr-12	MALE	NO			pos	MTB NOT DETECTED				YES		not_ontx		36	>=35	<2
900377	12-Jun-12	MALE	NO			pos	MTB NOT DETECTED				YES		not_ontx		35	>=35	<2
911671	05-Nov-13	FEMALE	NO			pos	MTB NOT DETECTED				YES		not_ontx		60	>=35	<2
900975	17-Aug-12	MALE	NO			pos	MTB NOT DETECTED				YES		not_ontx		37	>=35	>8 weeks
901633	14-Nov-12	MALE	NO			pos	MTB NOT DETECTED				YES		not_ontx		37	>=35	<2
900691	10-Jul-12	FEMALE	YES			pos	MTB NOT DETECTED				YES		not_ontx		48	>=35	2-8wks
911766	07-Nov-13	FEMALE	NO			pos	MTB NOT DETECTED				YES		not_ontx		34	25-34	<2
912131	08-Jan-14	MALE	NO	NO AFB SEEN	NO AFB SEEN	neg		no afb	no afb	neg	YES		not_ontx		22	15-24	2-8wks
901718	04-Dec-12	FEMALE	YES			pos	MTB NOT DETECTED				YES		not_ontx		38	>=35	<2
900387	07-Jun-12	MALE	YES			pos	MTB NOT DETECTED				YES		not_ontx		43	>=35	2-8wks
901314	29-Oct-12	FEMALE	NO			pos	MTB NOT DETECTED				YES		not_ontx		48	>=35	<2
911712	21-Oct-13	FEMALE	NO			pos	MTB NOT DETECTED				YES		not_ontx		38	>=35	<2
911081	15-Aug-13	MALE	NO	NO AFB SEEN	NO AFB SEEN	neg		no afb	no afb	neg	YES		not_ontx		40	>=35	<2
900506	09-Jul-12	MALE	NO			pos	MTB NOT DETECTED				YES		not_ontx		28	25-34	2-8wks
912067	26-Dec-13	FEMALE	NO			pos	MTB NOT DETECTED				YES		not_ontx		38	>=35	<2
912443	21-Feb-14	MALE	NO	NO AFB SEEN	NO AFB SEEN	neg		no afb	no afb	neg	YES		not_ontx		29	25-34	2-8wks
900468	07-May-12	MALE	NO	NO AFB SEEN	NO AFB SEEN	neg		no afb	no afb	neg	YES		not_ontx				2-8wks
900655	05-Jul-12	MALE	NO	NO AFB SEEN	NO AFB SEEN	neg		no afb	no afb	neg	YES		not_ontx		35	>=35	<2
911430	30-Sep-13	FEMALE	NO	NO AFB SEEN	NO AFB SEEN	neg		no afb	no afb	neg	YES		not_ontx		59	>=35	2-8wks
902143	04-Feb-13	FEMALE	NO			pos	MTB NOT DETECTED				YES		not_ontx		43	>=35
911636	08-Nov-13	MALE	NO			pos	MTB NOT DETECTED				YES		not_ontx		32	25-34	2-8wks
910077	13-May-13	MALE	YES			unk	MTB NOT DETECTED				YES		not_ontx		44	>=35	2-8wks
912576	20-Mar-14	MALE	NO			pos	MTB NOT DETECTED				YES		not_ontx		60	>=35	<2
912129	23-Jan-14	FEMALE	NO			pos	MTB NOT DETECTED				YES		not_ontx		52	>=35	<2
901775	06-Dec-12	MALE	NO	NO AFB SEEN	NO AFB SEEN	neg		no afb	no afb	neg	YES		not_ontx		35	>=35	2-8wks
911305	09-Sep-13	FEMALE	NO	NO AFB SEEN	SAMPLE NOT RECEIVED	neg		no afb	not done	neg	YES		not_ontx		21	15-24	<2
901529	05-Nov-12	MALE	YES	NO AFB SEEN	NO AFB SEEN	neg		no afb	no afb	neg	YES		not_ontx		28	25-34	2-8wks
912189	03-Jan-14	MALE	NO			pos	MTB NOT DETECTED				YES		not_ontx		31	25-34	2-8wks
910386	27-May-13	FEMALE	NO			pos	MTB NOT DETECTED				YES		not_ontx		28	25-34	<2
902667	15-Apr-13	MALE	NO	NO AFB SEEN	NO AFB SEEN	neg		no afb	no afb	neg	YES		not_ontx		23	15-24	<2
900766	23-Jul-12	MALE	NO	NO AFB SEEN	NO AFB SEEN	neg		no afb	no afb	neg	YES		not_ontx		40	>=35	2-8wks
900161	31-May-12	MALE	NO	NO AFB SEEN	NO AFB SEEN	neg		no afb	no afb	neg	YES		not_ontx		25	25-34	<2
902029	25-Jan-13	MALE	NO	NO AFB SEEN	SAMPLE NOT RECEIVED	neg		no afb	not done	neg	YES		not_ontx		22	15-24	<2
900642	16-Jul-12	MALE	NO	NO AFB SEEN	NO AFB SEEN	neg		no afb	no afb	neg	YES		not_ontx		57	>=35	2-8wks
901748	28-Nov-12	MALE	NO	NO AFB SEEN	SAMPLE NOT RECEIVED	neg		no afb	not done	neg	YES		not_ontx		37	>=35	<2
910147	24-May-13	MALE	NO	NO AFB SEEN	NOT DONE	neg		no afb	not done	neg	YES		not_ontx		17	15-24	2-8wks
901644	30-Oct-12	MALE	NO	NO AFB SEEN	NO AFB SEEN	neg		no afb	no afb	neg	YES		not_ontx		48	>=35	<2
912466	21-Feb-14	FEMALE	NO	NO AFB SEEN	NO AFB SEEN	neg		no afb	no afb	neg	YES		not_ontx		44	>=35	<2
902017	25-Jan-13	MALE	NO	NO AFB SEEN	SAMPLE NOT RECEIVED	neg		no afb	not done	neg	YES		not_ontx		33	25-34
910092	09-May-13	MALE	YES			pos	MTB NOT DETECTED				YES		not_ontx		38	>=35	2-8wks
900226	16-Apr-12	FEMALE	NO	NO AFB SEEN	NO AFB SEEN	neg		no afb	no afb	neg	YES		not_ontx		30	25-34	2-8wks
900876	29-Jun-12	MALE	YES	NOT DONE	NO AFB SEEN	neg		not done	no afb	neg	YES		not_ontx		42	>=35	2-8wks
902093	11-Jan-13	MALE	NO	NO AFB SEEN	NO AFB SEEN	neg		no afb	no afb	neg	YES		not_ontx		28	25-34	>8 weeks
912030	20-Dec-13	MALE	YES	NO AFB SEEN	NO AFB SEEN	neg		no afb	no afb	neg	YES		not_ontx		40	>=35	<2
900522	21-May-12	FEMALE	NO	NO AFB SEEN	NO AFB SEEN	neg		no afb	no afb	neg	YES		not_ontx		51	>=35	<2
910763	08-Aug-13	MALE	YES	NO AFB SEEN	NO AFB SEEN	neg		no afb	no afb	neg	YES		not_ontx		37	>=35	2-8wks
911558	14-Oct-13	FEMALE	NO	NO AFB SEEN	NO AFB SEEN	neg		no afb	no afb	neg	YES		not_ontx		17	15-24	2-8wks
912474	19-Feb-14	MALE	NO			unk	MTB NOT DETECTED				YES		not_ontx		38	>=35	<2
900019	15-May-12	FEMALE	NO			pos	MTB NOT DETECTED				YES		not_ontx		40	>=35	<2
900677	03-Aug-12	FEMALE	NO	NO AFB SEEN	NO AFB SEEN	neg		no afb	no afb	neg	YES		not_ontx		67	>=35	2-8wks
901013	19-Sep-12	MALE	NO			pos	MTB NOT DETECTED				YES		not_ontx		45	>=35	2-8wks
910011	03-May-13	MALE	NO	NO AFB SEEN	NO AFB SEEN	neg		no afb	no afb	neg	YES		not_ontx		28	25-34	<2
910068	03-May-13	MALE	YES			pos	MTB NOT DETECTED				YES		not_ontx		36	>=35	<2
910714	30-Jul-13	MALE	NO	NO AFB SEEN	NO AFB SEEN	neg		no afb	no afb	neg	YES		not_ontx		16	15-24	<2
900265	12-Apr-12	MALE	YES	NO AFB SEEN	NO AFB SEEN	neg		no afb	no afb	neg	YES		not_ontx		36	>=35	<2
900184	16-Apr-12	MALE	NO	NO AFB SEEN	NO AFB SEEN	neg		no afb	no afb	neg	YES		not_ontx		50	>=35	2-8wks
900968	26-Jul-12	MALE	YES			pos	MTB NOT DETECTED				YES		not_ontx		53	>=35	2-8wks
912174	16-Jan-14	MALE	NO			pos	MTB NOT DETECTED				YES		not_ontx		48	>=35	2-8wks
911447	03-Oct-13	MALE	NO	NO AFB SEEN	NO AFB SEEN	neg		no afb	no afb	neg	YES		not_ontx		82	>=35	2-8wks
911560	15-Oct-13	FEMALE	NO			pos	MTB NOT DETECTED				YES		not_ontx		43	>=35	<2
902772	22-Apr-13	MALE	NO			pos	MTB NOT DETECTED				YES		not_ontx		57	>=35	2-8wks
911929	02-Dec-13	MALE	NO	NO AFB SEEN	NO AFB SEEN	neg		no afb	no afb	neg	YES		not_ontx		24	15-24	<2
900820	20-Aug-12	MALE	NO	NO AFB SEEN	NO AFB SEEN	neg		no afb	no afb	neg	YES		not_ontx		59	>=35	<2
902366	18-Mar-13	MALE	YES			unk	MTB NOT DETECTED				YES		not_ontx		59	>=35	2-8wks
900003	04-May-12	MALE	NO	NO AFB SEEN	NO AFB SEEN	neg		no afb	no afb	neg	YES		not_ontx		17	15-24	2-8wks
900813	14-Aug-12	FEMALE	NO			pos	MTB NOT DETECTED				YES		not_ontx		34	25-34	<2
901894	03-Jan-13	MALE	NO			pos	MTB NOT DETECTED				YES		not_ontx		39	>=35	2-8wks
900661	06-Jun-12	MALE	NO			pos	MTB NOT DETECTED				YES		not_ontx		35	>=35	<2
901751	07-Dec-12	MALE	NO			pos	MTB NOT DETECTED				YES		not_ontx		42	>=35	2-8wks
912022	12-Dec-13	FEMALE	NO	NO AFB SEEN	NO AFB SEEN	neg		no afb	no afb	neg	YES		not_ontx		46	>=35	<2
910023	09-May-13	FEMALE	YES			pos	MTB NOT DETECTED				YES		not_ontx		44	>=35	<2
911183	26-Aug-13	FEMALE	NO			pos	MTB NOT DETECTED				YES		not_ontx		22	15-24	<2
911587	14-Oct-13	MALE	NO	NO AFB SEEN	NO AFB SEEN	neg		no afb	no afb	neg	YES		not_ontx		31	25-34	2-8wks
901239	19-Sep-12	MALE	NO	NO AFB SEEN	2+	neg		no afb	afb pos	pos	YES		not_ontx		45	>=35	2-8wks
911771	04-Nov-13	MALE	NO			pos	MTB NOT DETECTED				YES		not_ontx		30	25-34	2-8wks
911707	29-Oct-13	MALE	YES	NO AFB SEEN	NO AFB SEEN	neg		no afb	no afb	neg	YES		not_ontx		36	>=35	<2
900922	30-Jul-12	MALE	YES	NO AFB SEEN	NO AFB SEEN	neg		no afb	no afb	neg	YES		not_ontx		60	>=35	2-8wks
901802	26-Dec-12	MALE	NO			pos	MTB NOT DETECTED				YES		not_ontx		24	15-24
910771	12-Aug-13	MALE	NO	NO AFB SEEN	NO AFB SEEN	neg		no afb	no afb	neg	YES		not_ontx		47	>=35	<2
901290	21-Sep-12	MALE	NO			pos	MTB NOT DETECTED				YES		not_ontx		25	25-34	2-8wks
911869	06-Dec-13	MALE	NO	NO AFB SEEN	AWAITING	neg		no afb	not done	neg	YES		not_ontx		20	15-24	2-8wks
900745	30-Jul-12	MALE	YES	NO AFB SEEN	NO AFB SEEN	neg		no afb	no afb	neg	YES		not_ontx		32	25-34	<2
902159	08-Feb-13	MALE	NO			unk	MTB NOT DETECTED				YES		not_ontx		30	25-34	2-8wks
902233	15-Feb-13	FEMALE	YES			pos	MTB NOT DETECTED				YES		not_ontx		31	25-34	<2
900705	06-Jul-12	MALE	NO	NO AFB SEEN	NO AFB SEEN	neg		no afb	no afb	neg	YES		not_ontx		36	>=35	2-8wks
911053	04-Sep-13	MALE	NO	NO AFB SEEN	NO AFB SEEN	neg		no afb	no afb	neg	YES		not_ontx		19	15-24	2-8wks
910774	09-Aug-13	FEMALE	NO	NO AFB SEEN	NO AFB SEEN	neg		no afb	no afb	neg	YES		not_ontx		29	25-34	<2
902224	11-Feb-13	MALE	NO			pos	MTB NOT DETECTED				YES		not_ontx		37	>=35	<2
902451	20-Mar-13	MALE	NO			pos	MTB NOT DETECTED				YES		not_ontx		47	>=35	2-8wks
902212	08-Feb-13	MALE	NO			pos	MTB NOT DETECTED				YES		not_ontx		59	>=35	2-8wks
910518	17-Jul-13	FEMALE	NO	NO AFB SEEN	NO AFB SEEN	neg		no afb	no afb	neg	YES		not_ontx		37	>=35	2-8wks
902030	28-Jan-13	MALE	NO	NO AFB SEEN	NO AFB SEEN	neg		no afb	no afb	neg	YES		not_ontx		73	>=35	2-8wks
911220	05-Sep-13	MALE	NO	NO AFB SEEN	NO AFB SEEN	neg		no afb	no afb	neg	YES		not_ontx		24	15-24	<2
910587	17-Jul-13	FEMALE	NO			pos	MTB NOT DETECTED				YES		not_ontx		27	25-34	<2
901190	03-Sep-12	FEMALE	NO			pos	MTB NOT DETECTED				YES		not_ontx		43	>=35	2-8wks
912491	11-Mar-14	FEMALE	NO	NO AFB SEEN	AWAITING	neg		no afb	not done	neg	YES		not_ontx		15	15-24	2-8wks
900258	24-Apr-12	MALE	YES			pos	MTB NOT DETECTED				YES		not_ontx		57	>=35	2-8wks
901700	07-Nov-12	MALE	NO	NO AFB SEEN	NO AFB SEEN	neg		no afb	no afb	neg	YES		not_ontx		37	>=35	<2
901824	11-Dec-12	FEMALE	NO			pos	MTB NOT DETECTED				YES		not_ontx		28	25-34	>8 weeks
910428	05-Jul-13	MALE	NO	NO AFB SEEN	NOT DONE	neg		no afb	not done	neg	YES		not_ontx		52	>=35	2-8wks
900998	08-Aug-12	FEMALE	NO	NO AFB SEEN	SAMPLE NOT RECEIVED	neg		no afb	not done	neg	YES		not_ontx		33	25-34	2-8wks
901149	28-Sep-12	FEMALE	NO			pos	MTB NOT DETECTED				YES		not_ontx		30	25-34	2-8wks
912120	30-Dec-13	FEMALE	NO	NO AFB SEEN	NO AFB SEEN	neg		no afb	no afb	neg	YES		not_ontx		30	25-34	<2
901326	29-Oct-12	FEMALE	YES			pos	MTB NOT DETECTED				YES		not_ontx		41	>=35	2-8wks
901112	11-Sep-12	MALE	NO	NO AFB SEEN	SAMPLE NOT RECEIVED	neg		no afb	not done	neg	YES		not_ontx		44	>=35	2-8wks
901597	19-Nov-12	FEMALE	NO			unk	MTB NOT DETECTED				YES		not_ontx		30	25-34	<2
902326	18-Mar-13	FEMALE	NO			unk	MTB NOT DETECTED				YES		not_ontx		70	>=35	2-8wks
901729	04-Dec-12	FEMALE	NO			pos	MTB NOT DETECTED				YES		not_ontx		24	15-24	<2
900657	05-Jun-12	MALE	NO			pos	MTB NOT DETECTED				YES		not_ontx		51	>=35	<2
902488	23-Apr-13	FEMALE	NO			pos	MTB NOT DETECTED				YES		not_ontx		35	>=35	2-8wks
912115	10-Jan-14	MALE	NO	NO AFB SEEN	NO AFB SEEN	neg		no afb	no afb	neg	YES		not_ontx		29	25-34	2-8wks
900957	04-Jul-12	MALE	NO	NO AFB SEEN	NO AFB SEEN	neg		no afb	no afb	neg	YES		not_ontx		51	>=35
911775	29-Oct-13	MALE	NO	NO AFB SEEN	NO AFB SEEN	neg		no afb	no afb	neg	YES		not_ontx		33	25-34	2-8wks
900336	12-Jul-12	MALE	NO	NO AFB SEEN	SAMPLE NOT RECEIVED	neg		no afb	not done	neg	YES		not_ontx		21	15-24	<2
900803	15-Aug-12	MALE	NO			pos	MTB NOT DETECTED				YES		not_ontx		19	15-24	2-8wks
900616	28-Jun-12	FEMALE	NO			pos	MTB NOT DETECTED				YES		not_ontx		21	15-24	2-8wks
900397	24-May-12	MALE	NO			pos	MTB NOT DETECTED				YES		not_ontx		31	25-34	2-8wks
901258	10-Sep-12	FEMALE	NO			pos	MTB NOT DETECTED				YES		not_ontx		21	15-24	<2
912100	02-Jan-14	MALE	NO	NO AFB SEEN	SAMPLE NOT RECEIVED	neg		no afb	not done	neg	YES		not_ontx		30	25-34	2-8wks
900541	07-May-12	MALE	NO			pos	MTB NOT DETECTED				YES		not_ontx		44	>=35	<2
911051	28-Aug-13	MALE	YES			pos	MTB NOT DETECTED				YES		not_ontx		57	>=35	<2
900172	10-May-12	FEMALE	NO			pos	MTB NOT DETECTED				YES		not_ontx		26	25-34	<2
911216	09-Sep-13	FEMALE	NO			pos	MTB NOT DETECTED				YES		not_ontx		28	25-34	2-8wks
910393	03-Jun-13	MALE	NO			pos	MTB NOT DETECTED				YES		not_ontx		43	>=35	2-8wks
902527	09-Apr-13	FEMALE	NO	NO AFB SEEN	NO AFB SEEN	neg		no afb	no afb	neg	YES		not_ontx		24	15-24	<2
902444	04-Mar-13	FEMALE	NO	NO AFB SEEN	SAMPLE NOT RECEIVED	neg		no afb	not done	neg	YES		not_ontx		39	>=35	<2
901222	03-Sep-12	MALE	NO	NO AFB SEEN	NO AFB SEEN	neg		no afb	no afb	neg	YES		not_ontx		18	15-24	<2
900380	02-May-12	FEMALE	NO			pos	MTB NOT DETECTED				YES		not_ontx		31	25-34	2-8wks
901277	21-Sep-12	MALE	NO			pos	MTB NOT DETECTED				YES		not_ontx		68	>=35	<2
910244	13-Jun-13	MALE	NO	NO AFB SEEN	NOT DONE	neg		no afb	not done	neg	YES		not_ontx		16	15-24	<2
900171	17-May-12	MALE	NO			unk	MTB DETECTED				YES		not_ontx		29	25-34	2-8wks
901175	28-Aug-12	MALE	YES			pos	MTB NOT DETECTED				YES		not_ontx		55	>=35	>8 weeks
911586	17-Oct-13	MALE	NO	NO AFB SEEN	NO AFB SEEN	neg		no afb	no afb	neg	YES		not_ontx		43	>=35	<2
900107	31-May-12	FEMALE	NO			pos	MTB NOT DETECTED				YES		not_ontx		19	15-24	>8 weeks
902351	06-Mar-13	MALE	NO			pos	NOT DONE				YES		not_ontx		31	25-34	<2
900683	26-Jun-12	MALE	YES			pos	MTB NOT DETECTED				YES		not_ontx		40	>=35	<2
900697	08-Jun-12	FEMALE	YES	NO AFB SEEN	NO AFB SEEN	neg		no afb	no afb	neg	YES		not_ontx		31	25-34	2-8wks
912287	05-Feb-14	MALE	NO			pos	MTB NOT DETECTED				YES		not_ontx		28	25-34	2-8wks
910747	07-Aug-13	FEMALE	YES			pos	MTB NOT DETECTED				YES		not_ontx		35	>=35	2-8wks
911486	08-Oct-13	FEMALE	YES			pos	MTB NOT DETECTED				YES		not_ontx		56	>=35	2-8wks
911979	28-Nov-13	MALE	YES	NO AFB SEEN	NO AFB SEEN	neg		no afb	no afb	neg	YES		not_ontx		58	>=35	<2
912587	13-Mar-14	FEMALE	NO			pos	MTB DETECTED				YES		not_ontx		28	25-34	2-8wks
910734	01-Aug-13	FEMALE	NO			pos	MTB NOT DETECTED				YES		not_ontx		30	25-34	2-8wks
910501	19-Jul-13	FEMALE	NO	NO AFB SEEN	NO AFB SEEN	neg		no afb	no afb	neg	YES		not_ontx		40	>=35	<2
902778	30-Apr-13	MALE	NO	NO AFB SEEN	NO AFB SEEN	neg		no afb	no afb	neg	YES		not_ontx		42	>=35	2-8wks
900622	13-Jun-12	FEMALE	NO			pos	MTB NOT DETECTED				YES		not_ontx		24	15-24	2-8wks
902259	04-Feb-13	MALE	NO	NO AFB SEEN	NO AFB SEEN	neg		no afb	no afb	neg	YES		not_ontx		43	>=35	<2
901932	02-Jan-13	FEMALE	YES	NO AFB SEEN	NO AFB SEEN	neg		no afb	no afb	neg	YES		not_ontx		39	>=35	2-8wks
902378	18-Mar-13	MALE	YES			pos	MTB NOT DETECTED				YES		not_ontx		30	25-34	<2
900767	14-Aug-12	MALE	NO			unk	MTB NOT DETECTED				YES		not_ontx		39	>=35	<2
911674	12-Nov-13	MALE	NO			unk	MTB NOT DETECTED				YES		not_ontx		31	25-34	2-8wks
902646	16-Apr-13	MALE	NO	NO AFB SEEN	NO AFB SEEN	neg		no afb	no afb	neg	YES		not_ontx		51	>=35	<2
912509	19-Mar-14	FEMALE	NO	NO AFB SEEN	NO AFB SEEN	neg		no afb	no afb	neg	YES		not_ontx		46	>=35	<2
901030	04-Oct-12	MALE	NO	NO AFB SEEN	SAMPLE NOT RECEIVED	neg		no afb	not done	neg	YES		not_ontx		20	15-24	<2
900204	17-Apr-12	MALE	NO			pos	MTB NOT DETECTED				YES		not_ontx		56	>=35	<2
911041	03-Sep-13	MALE	NO			pos	MTB NOT DETECTED				YES		not_ontx		29	25-34	2-8wks
911440	02-Oct-13	FEMALE	YES	NO AFB SEEN	NO AFB SEEN	neg		no afb	no afb	neg	YES		not_ontx		36	>=35	2-8wks
912194	06-Jan-14	MALE	NO	NO AFB SEEN	NO AFB SEEN	neg		no afb	no afb	neg	YES		not_ontx		30	25-34	2-8wks
910058	14-May-13	FEMALE	YES	NO AFB SEEN	NO AFB SEEN	neg		no afb	no afb	neg	YES		not_ontx		40	>=35	2-8wks
911854	25-Nov-13	MALE	NO	NO AFB SEEN	NO AFB SEEN	neg		no afb	no afb	neg	YES		not_ontx		31	25-34	<2
900789	10-Jul-12	FEMALE	NO			pos	MTB NOT DETECTED				YES		not_ontx		58	>=35	<2
911110	30-Aug-13	MALE	NO			pos	MTB NOT DETECTED				YES		not_ontx		26	25-34	2-8wks
901317	18-Oct-12	MALE	NO			pos	MTB NOT DETECTED				YES		not_ontx		46	>=35	2-8wks
900567	28-Jun-12	FEMALE	NO	NO AFB SEEN	NOT DONE	neg		no afb	not done	neg	YES		not_ontx		17	15-24	<2
900374	04-Jul-12	MALE	NO			pos	MTB NOT DETECTED				YES		not_ontx		54	>=35
910298	07-Jun-13	MALE	YES			pos	MTB NOT DETECTED				YES		not_ontx		32	25-34	<2
900103	03-Apr-12	MALE	NO	NO AFB SEEN	NO AFB SEEN	neg		no afb	no afb	neg	YES		not_ontx		44	>=35	2-8wks
901950	17-Dec-12	FEMALE	YES			pos	MTB NOT DETECTED				YES		not_ontx		35	>=35	<2
910754	06-Aug-13	MALE	NO			pos	MTB NOT DETECTED				YES		not_ontx		36	>=35	<2
911465	02-Oct-13	FEMALE	NO	NO AFB SEEN	NO AFB SEEN	neg		no afb	no afb	neg	YES		not_ontx		17	15-24	2-8wks
911200	19-Aug-13	FEMALE	NO	NO AFB SEEN	NO AFB SEEN	neg		no afb	no afb	neg	YES		not_ontx		32	25-34	2-8wks
901762	07-Dec-12	MALE	YES			pos	MTB NOT DETECTED				YES		not_ontx		41	>=35	<2
902347	26-Mar-13	FEMALE	NO	NO AFB SEEN	NO AFB SEEN	neg		no afb	no afb	neg	YES		not_ontx		37	>=35	2-8wks
911230	13-Sep-13	FEMALE	NO	NO AFB SEEN	AWAITING	neg		no afb	not done	neg	YES		not_ontx		27	25-34	<2
902373	01-Mar-13	MALE	YES			pos	MTB NOT DETECTED				YES		not_ontx		53	>=35	2-8wks
910236	24-Jun-13	MALE	NO			pos	MTB NOT DETECTED				YES		not_ontx		30	25-34	<2
902455	08-Apr-13	FEMALE	NO			pos	MTB NOT DETECTED				YES		not_ontx		39	>=35	2-8wks
912485	06-Mar-14	FEMALE	NO	NO AFB SEEN	SAMPLE NOT RECEIVED	neg		no afb	not done	neg	YES		not_ontx		27	25-34	<2
911768	08-Nov-13	MALE	YES			pos	MTB NOT DETECTED				YES		not_ontx		44	>=35	<2
911034	15-Aug-13	MALE	NO	NO AFB SEEN	NO AFB SEEN	neg		no afb	no afb	neg	YES		not_ontx		28	25-34	<2
912468	18-Feb-14	FEMALE	NO	NO AFB SEEN	NO AFB SEEN	neg		no afb	no afb	neg	YES		not_ontx		58	>=35	<2
911598	17-Oct-13	MALE	NO			pos	MTB NOT DETECTED				YES		not_ontx		36	>=35	<2
901369	15-Oct-12	FEMALE	NO	NO AFB SEEN	NO AFB SEEN	neg		no afb	no afb	neg	YES		not_ontx		23	15-24	2-8wks
912034	12-Dec-13	FEMALE	NO			pos	MTB NOT DETECTED				YES		not_ontx		48	>=35	<2
911241	11-Sep-13	MALE	NO			unk	NOT DONE				YES		not_ontx		36	>=35	2-8wks
911090	28-Aug-13	FEMALE	NO			pos	MTB NOT DETECTED				YES		not_ontx		47	>=35	2-8wks
911012	13-Aug-13	FEMALE	YES			pos	MTB NOT DETECTED				YES		not_ontx		35	>=35	<2
900097	24-Apr-12	MALE	NO			pos	MTB NOT DETECTED				YES		not_ontx		37	>=35	<2
902162	20-Feb-13	MALE	NO	NO AFB SEEN	SAMPLE NOT RECEIVED	neg		no afb	not done	neg	YES		not_ontx		21	15-24	2-8wks
912110	02-Jan-14	MALE	YES			pos	MTB NOT DETECTED				YES		not_ontx		56	>=35	2-8wks
901054	18-Sep-12	MALE	NO			pos	MTB NOT DETECTED				YES		not_ontx		33	25-34	2-8wks
902355	16-Apr-13	FEMALE	NO			pos	MTB NOT DETECTED				YES		not_ontx		29	25-34	<2
900277	11-May-12	FEMALE	NO			pos	MTB NOT DETECTED				YES	26-Apr-12	on_tbtx		34	25-34	2-8wks
911377	23-Sep-13	MALE	NO			pos	MTB NOT DETECTED				YES		not_ontx		38	>=35	2-8wks
911812	20-Nov-13	MALE	YES			pos	MTB NOT DETECTED				YES		not_ontx		32	25-34	<2
912175	13-Jan-14	FEMALE	YES			pos	MTB NOT DETECTED				YES		not_ontx		28	25-34	2-8wks
900581	24-May-12	FEMALE	YES	NO AFB SEEN	NO AFB SEEN	neg		no afb	no afb	neg	YES		not_ontx		39	>=35	2-8wks
901522	20-Nov-12	FEMALE	NO			pos	MTB NOT DETECTED				YES		not_ontx		22	15-24	2-8wks
901769	10-Dec-12	MALE	NO			unk	MTB NOT DETECTED				YES		not_ontx		25	25-34	2-8wks
910477	11-Jul-13	FEMALE	YES			pos	MTB NOT DETECTED				YES		not_ontx		37	>=35	<2
912251	06-Feb-14	FEMALE	NO	NO AFB SEEN	NO AFB SEEN	neg		no afb	no afb	neg	YES		not_ontx		49	>=35	2-8wks
900343	05-Jul-12	FEMALE	NO			pos	MTB NOT DETECTED				YES		not_ontx		32	25-34	2-8wks
912405	14-Feb-14	MALE	YES			pos	MTB NOT DETECTED				YES		not_ontx		29	25-34	>8 weeks
902037	25-Jan-13	MALE	NO			pos	MTB NOT DETECTED				YES		not_ontx		28	25-34	<2
900688	04-Jun-12	MALE	NO			pos	MTB NOT DETECTED				YES		not_ontx		31	25-34	<2
902004	24-Jan-13	FEMALE	NO	NO AFB SEEN	NO AFB SEEN	neg		no afb	no afb	neg	YES		not_ontx		17	15-24	<2
900082	30-May-12	FEMALE	NO	NO AFB SEEN	SAMPLE NOT RECEIVED	neg		no afb	not done	neg	YES		not_ontx		18	15-24	<2
901561	15-Nov-12	FEMALE	YES			pos	MTB NOT DETECTED				YES		not_ontx		42	>=35	2-8wks
900463	04-Jun-12	MALE	NO	NO AFB SEEN	NO AFB SEEN	neg		no afb	no afb	neg	YES		not_ontx		22	15-24	2-8wks
900028	03-Apr-12	FEMALE	NO			pos	MTB NOT DETECTED				YES		not_ontx		41	>=35	<2
912480	18-Feb-14	FEMALE	NO			unk	MTB NOT DETECTED				YES		not_ontx		23	15-24	<2
911646	18-Nov-13	MALE	NO	NO AFB SEEN	NO AFB SEEN	neg		no afb	no afb	neg	YES		not_ontx		30	25-34	<2
901292	01-Oct-12	MALE	NO			pos	MTB NOT DETECTED				YES		not_ontx		28	25-34	2-8wks
902415	05-Mar-13	FEMALE	NO	NO AFB SEEN	NO AFB SEEN	neg		no afb	no afb	neg	YES		not_ontx		64	>=35	2-8wks
900578	21-Jun-12	MALE	NO			pos	MTB NOT DETECTED				YES		not_ontx		32	25-34	<2
902746	29-Apr-13	FEMALE	NO	NO AFB SEEN	AWAITING	neg		no afb	not done	neg	YES		not_ontx		29	25-34	2-8wks
900970	09-Aug-12	FEMALE	NO			pos	NOT DONE				YES		not_ontx		34	25-34	2-8wks
900732	15-Aug-12	MALE	NO			pos	MTB NOT DETECTED				YES		not_ontx		38	>=35	2-8wks
900777	19-Jul-12	FEMALE	YES			pos	MTB NOT DETECTED				YES		not_ontx		28	25-34	<2
910628	24-Jul-13	FEMALE	NO	NO AFB SEEN	SAMPLE NOT RECEIVED	neg		no afb	not done	neg	YES		not_ontx		23	15-24	<2
900165	04-Apr-12	FEMALE	NO	NO AFB SEEN	NO AFB SEEN	neg		no afb	no afb	neg	YES		not_ontx		49	>=35	<2
910617	24-Jul-13	FEMALE	NO			pos	MTB NOT DETECTED				YES		not_ontx		39	>=35	2-8wks
901119	24-Aug-12	FEMALE	NO			pos	MTB NOT DETECTED				YES		not_ontx		30	25-34	2-8wks
910544	22-Jul-13	FEMALE	NO	NO AFB SEEN	NO AFB SEEN	neg		no afb	no afb	neg	YES		not_ontx		22	15-24	2-8wks
901009	04-Oct-12	FEMALE	NO			pos	MTB NOT DETECTED				YES		not_ontx		23	15-24	2-8wks
902242	21-Feb-13	FEMALE	NO			pos	MTB NOT DETECTED				YES		not_ontx		53	>=35	2-8wks
902495	26-Mar-13	MALE	YES			unk	MTB NOT DETECTED				YES		not_ontx		35	>=35	<2
901814	19-Dec-12	MALE	YES	NO AFB SEEN	NO AFB SEEN	neg		no afb	no afb	neg	YES		not_ontx		56	>=35	<2
900361	18-Jul-12	MALE	NO	5 AFB	NO AFB SEEN	neg		no afb	no afb	neg	YES		not_ontx		24	15-24	<2
901132	23-Aug-12	MALE	YES			pos	MTB NOT DETECTED				YES		not_ontx		32	25-34	2-8wks
911886	11-Dec-13	FEMALE	NO			pos	MTB NOT DETECTED				YES		not_ontx		35	>=35	2-8wks
911274	13-Sep-13	FEMALE	NO			pos	MTB NOT DETECTED				YES		not_ontx		30	25-34	<2
910238	20-Jun-13	MALE	NO	NO AFB SEEN	NOT DONE	neg		no afb	not done	neg	YES		not_ontx		28	25-34	<2
901489	15-Oct-12	FEMALE	NO	NO AFB SEEN	NO AFB SEEN	neg		no afb	no afb	neg	YES		not_ontx		69	>=35	>8 weeks
900956	13-Aug-12	MALE	NO			pos	MTB DETECTED				YES		not_ontx		34	25-34	2-8wks
902741	29-Apr-13	MALE	NO			unk	MTB NOT DETECTED				YES		not_ontx		26	25-34	2-8wks
902720	10-Apr-13	FEMALE	NO			pos	MTB NOT DETECTED				YES		not_ontx		30	25-34	<2
900371	10-Jul-12	FEMALE	NO			pos	MTB NOT DETECTED				YES		not_ontx		42	>=35	2-8wks
901636	21-Nov-12	MALE	NO	NO AFB SEEN	NO AFB SEEN	neg		no afb	no afb	neg	YES		not_ontx		22	15-24	2-8wks
902236	11-Feb-13	MALE	NO			pos	MTB NOT DETECTED				YES		not_ontx		28	25-34	<2
901392	11-Oct-12	MALE	YES			pos	MTB NOT DETECTED				YES		not_ontx		57	>=35	2-8wks
901781	26-Nov-12	FEMALE	YES			pos	MTB NOT DETECTED				YES		not_ontx		32	25-34	2-8wks
902079	11-Jan-13	MALE	NO			unk	MTB NOT DETECTED				YES		not_ontx		40	>=35	<2
900418	16-May-12	FEMALE	NO	NO AFB SEEN	NO AFB SEEN	neg		no afb	no afb	neg	YES		not_ontx		29	25-34	<2
910326	06-Jun-13	FEMALE	NO			pos	MTB NOT DETECTED				YES		not_ontx		48	>=35	2-8wks
900389	31-May-12	MALE	NO	NO AFB SEEN	NO AFB SEEN	neg		no afb	no afb	neg	YES		not_ontx		70	>=35	2-8wks
910656	26-Jul-13	MALE	NO			pos	MTB NOT DETECTED				YES		not_ontx		32	25-34	<2
911225	13-Sep-13	MALE	NO			pos	MTB NOT DETECTED				YES		not_ontx		45	>=35	<2
912432	18-Feb-14	MALE	NO	NO AFB SEEN	NO AFB SEEN	neg		no afb	no afb	neg	YES		not_ontx		21	15-24	<2
902717	10-Apr-13	MALE	NO			pos	MTB NOT DETECTED				YES		not_ontx		27	25-34	<2
901234	21-Aug-12	MALE	YES	NO AFB SEEN	NO AFB SEEN	neg		no afb	no afb	neg	YES		not_ontx		42	>=35	<2
900912	30-Jul-12	MALE	NO	NO AFB SEEN	NO AFB SEEN	neg		no afb	no afb	neg	YES		not_ontx		30	25-34	<2
900760	22-Jun-12	MALE	NO			unk	MTB NOT DETECTED				YES		not_ontx		20	15-24	<2
911059	03-Sep-13	FEMALE	NO			pos	MTB NOT DETECTED				YES		not_ontx		37	>=35	<2
911299	19-Sep-13	FEMALE	NO	NO AFB SEEN	NO AFB SEEN	neg		no afb	no afb	neg	YES		not_ontx		33	25-34	<2
902097	21-Jan-13	MALE	NO			pos	MTB NOT DETECTED				YES		not_ontx		39	>=35	2-8wks
911131	30-Aug-13	FEMALE	YES			pos	MTB NOT DETECTED				YES		not_ontx		63	>=35	2-8wks
900843	14-Jun-12	MALE	NO	NO AFB SEEN	NO AFB SEEN	neg		no afb	no afb	neg	YES		not_ontx		30	25-34	<2
912143	23-Dec-13	FEMALE	YES			pos	MTB NOT DETECTED				YES		not_ontx		30	25-34	2-8wks
900031	04-Apr-12	MALE	NO	NO AFB SEEN	NO AFB SEEN	neg		no afb	no afb	neg	YES		not_ontx		21	15-24	2-8wks
902300	29-Jan-13	FEMALE	NO			pos	MTB DETECTED				YES		not_ontx		27	25-34	<2
910495	15-Jul-13	MALE	YES			pos	MTB NOT DETECTED				YES		not_ontx		35	>=35	2-8wks
911978	03-Dec-13	MALE	NO			neg		not done	not done	not done	YES		not_ontx		55	>=35	<2
901180	28-Aug-12	MALE	NO			pos	MTB NOT DETECTED				YES		not_ontx		38	>=35	2-8wks
901046	18-Sep-12	MALE	NO	NO AFB SEEN	NO AFB SEEN	neg		no afb	no afb	neg	YES		not_ontx		36	>=35	<2
901752	07-Dec-12	MALE	NO			pos	MTB NOT DETECTED				YES		not_ontx		25	25-34	<2
912664	24-Mar-14	MALE	YES			pos	MTB NOT DETECTED				YES		not_ontx		42	>=35	2-8wks
901162	26-Sep-12	MALE	NO	NO AFB SEEN	NO AFB SEEN	neg		no afb	no afb	neg	YES		not_ontx		63	>=35	2-8wks
901813	18-Dec-12	FEMALE	YES			pos	MTB NOT DETECTED				YES		not_ontx		31	25-34	<2
900314	11-Jun-12	MALE	NO			pos	MTB NOT DETECTED				YES		not_ontx		23	15-24	2-8wks
901178	17-Sep-12	MALE	NO	NO AFB SEEN	NO AFB SEEN	neg		no afb	no afb	neg	YES		not_ontx		60	>=35	<2
901605	02-Nov-12	FEMALE	YES			pos	MTB NOT DETECTED				YES		not_ontx		40	>=35	2-8wks
900138	25-Apr-12	MALE	YES			unk	MTB NOT DETECTED				YES		not_ontx		38	>=35	<2
911627	21-Oct-13	FEMALE	NO			pos	MTB NOT DETECTED				YES		not_ontx		24	15-24	2-8wks
900299	24-Apr-12	MALE	NO			pos	MTB NOT DETECTED				YES		not_ontx		56	>=35	2-8wks
910622	24-Jul-13	MALE	NO			pos	MTB NOT DETECTED				YES		not_ontx		44	>=35	2-8wks
900693	16-Aug-12	FEMALE	NO			pos	MTB NOT DETECTED				YES		not_ontx		43	>=35	2-8wks
900398	31-May-12	MALE	NO			pos	MTB NOT DETECTED				YES		not_ontx		35	>=35	<2
901202	22-Aug-12	FEMALE	NO			pos	MTB NOT DETECTED				YES		not_ontx		35	>=35	2-8wks
910189	17-May-13	FEMALE	NO	NO AFB SEEN	NO AFB SEEN	neg		no afb	no afb	neg	YES		not_ontx		21	15-24	<2
900388	11-May-12	MALE	NO	NO AFB SEEN	NO AFB SEEN	neg		no afb	no afb	neg	YES		not_ontx		56	>=35	<2
910350	30-May-13	FEMALE	NO	NO AFB SEEN	NO AFB SEEN	neg		no afb	no afb	neg	YES		not_ontx		47	>=35	>8 weeks
901733	29-Nov-12	FEMALE	YES			pos	MTB NOT DETECTED				YES		not_ontx		37	>=35	<2
900483	09-May-12	FEMALE	NO	NO AFB SEEN	NO AFB SEEN	neg		no afb	no afb	neg	YES		not_ontx				2-8wks
902115	07-Jan-13	FEMALE	NO	NO AFB SEEN	AWAITING	neg		no afb	not done	neg	YES		not_ontx		31	25-34	<2
902793	19-Apr-13	FEMALE	NO			pos	MTB DETECTED				YES		not_ontx		53	>=35	2-8wks
911698	15-Nov-13	FEMALE	NO	NO AFB SEEN	NO AFB SEEN	neg		no afb	no afb	neg	YES		not_ontx		37	>=35	2-8wks
912061	17-Jan-14	MALE	YES			pos	MTB NOT DETECTED				YES		not_ontx		42	>=35	2-8wks
911469	03-Oct-13	MALE	NO	NO AFB SEEN	NO AFB SEEN	neg		no afb	no afb	neg	YES		not_ontx		21	15-24	>8 weeks
900159	25-Apr-12	MALE	NO	NO AFB SEEN	NO AFB SEEN	neg		no afb	no afb	neg	YES		not_ontx		44	>=35	2-8wks
910085	16-May-13	MALE	NO	NO AFB SEEN	NO AFB SEEN	neg		no afb	no afb	neg	YES		not_ontx		41	>=35	<2
910230	14-Jun-13	MALE	NO			pos	MTB NOT DETECTED				YES		not_ontx		41	>=35	2-8wks
902384	19-Mar-13	MALE	NO			unk	MTB NOT DETECTED				YES		not_ontx		39	>=35	<2
910038	09-May-13	FEMALE	NO			unk	MTB NOT DETECTED				YES		not_ontx		34	25-34	2-8wks
911147	21-Aug-13	FEMALE	NO			unk	MTB NOT DETECTED				YES		not_ontx		16	15-24	<2
910682	29-Jul-13	MALE	NO			pos	MTB NOT DETECTED				YES		not_ontx		35	>=35	<2
902467	08-Apr-13	FEMALE	YES			pos	MTB NOT DETECTED				YES		not_ontx		56	>=35	2-8wks
910047	17-May-13	MALE	NO			pos	MTB NOT DETECTED				YES		not_ontx		37	>=35	>8 weeks
911483	07-Oct-13	MALE	NO	NO AFB SEEN	NO AFB SEEN	neg		no afb	no afb	neg	YES		not_ontx		33	25-34	2-8wks
900902	26-Jul-12	FEMALE	NO	NO AFB SEEN	NO AFB SEEN	neg		no afb	no afb	neg	YES		not_ontx		20	15-24	2-8wks
911521	04-Oct-13	FEMALE	NO	NO AFB SEEN	NO AFB SEEN	neg		no afb	no afb	neg	YES		not_ontx		25	25-34	2-8wks
912140	09-Jan-14	MALE	NO	3+	3+	neg		afb pos	afb pos	pos	YES	09-Oct-13	on_tbtx		39	>=35	>8 weeks
900496	10-May-12	MALE	NO			pos	MTB NOT DETECTED				YES		not_ontx		31	25-34	2-8wks
901015	20-Sep-12	FEMALE	YES	NO AFB SEEN	NO AFB SEEN	neg		no afb	no afb	neg	YES		not_ontx		47	>=35	2-8wks
901442	29-Oct-12	MALE	NO			pos	MTB NOT DETECTED				YES		not_ontx		56	>=35	2-8wks
910213	24-Jun-13	FEMALE	NO	NO AFB SEEN	AWAITING	neg		no afb	not done	neg	YES		not_ontx		20	15-24	<2
901414	18-Oct-12	FEMALE	NO			pos	MTB NOT DETECTED				YES		not_ontx		38	>=35	>8 weeks
900494	19-Jun-12	MALE	NO	NO AFB SEEN	NO AFB SEEN	neg		no afb	no afb	neg	YES		not_ontx		28	25-34	<2
911296	19-Sep-13	FEMALE	NO	NO AFB SEEN	NO AFB SEEN	neg		no afb	no afb	neg	YES		not_ontx		16	15-24	<2
900311	16-Jul-12	MALE	NO	NO AFB SEEN	NO AFB SEEN	neg		no afb	no afb	neg	YES		not_ontx		19	15-24	2-8wks
901346	18-Oct-12	FEMALE	NO			pos	MTB NOT DETECTED				YES		not_ontx		28	25-34	<2
900967	07-Aug-12	FEMALE	NO			pos	MTB NOT DETECTED				YES		not_ontx		42	>=35	2-8wks
902072	17-Jan-13	MALE	NO			pos	MTB NOT DETECTED				YES		not_ontx		35	>=35	>8 weeks
910558	22-Jul-13	MALE	NO	NO AFB SEEN	NO AFB SEEN	neg		no afb	no afb	neg	YES		not_ontx		33	25-34	2-8wks
902219	21-Feb-13	FEMALE	NO			pos	MTB NOT DETECTED				YES		not_ontx		22	15-24	2-8wks
910362	03-Jun-13	FEMALE	NO	NO AFB SEEN	NO AFB SEEN	neg		no afb	no afb	neg	YES		not_ontx		42	>=35	<2
902398	07-Mar-13	FEMALE	NO	NO AFB SEEN	SAMPLE NOT RECEIVED	neg		no afb	not done	neg	YES		not_ontx		35	>=35	2-8wks
900716	18-Jun-12	MALE	NO			pos	MTB NOT DETECTED				YES		not_ontx		49	>=35
910457	09-Jul-13	FEMALE	NO			pos	NOT DONE				YES		not_ontx		18	15-24	<2
911522	04-Oct-13	FEMALE	NO			pos	MTB NOT DETECTED				YES		not_ontx		45	>=35	2-8wks
900316	23-Jul-12	MALE	YES			pos	MTB NOT DETECTED				YES		not_ontx		47	>=35	<2
910377	29-May-13	FEMALE	NO	NO AFB SEEN	NOT DONE	neg		no afb	not done	neg	YES		not_ontx		28	25-34	2-8wks
900205	04-May-12	MALE	NO	NO AFB SEEN	NO AFB SEEN	neg		no afb	no afb	neg	YES		not_ontx		84	>=35	<2
902258	30-Jan-13	MALE	YES	NO AFB SEEN	NO AFB SEEN	neg		no afb	no afb	neg	YES		not_ontx		36	>=35	<2
912561	31-Mar-14	MALE	NO	NO AFB SEEN	NO AFB SEEN	neg		no afb	no afb	neg	YES		not_ontx		27	25-34	<2
910219	05-Jun-13	FEMALE	NO	NO AFB SEEN	NO AFB SEEN	neg		no afb	no afb	neg	YES		not_ontx		50	>=35	<2
900845	26-Jul-12	FEMALE	NO	NO AFB SEEN	NO AFB SEEN	neg		no afb	no afb	neg	YES		not_ontx		28	25-34	2-8wks
901755	03-Dec-12	MALE	NO			pos	MTB NOT DETECTED				YES		not_ontx		29	25-34	2-8wks
910366	25-Jun-13	MALE	NO	NO AFB SEEN	NO AFB SEEN	neg		no afb	no afb	neg	YES		not_ontx		32	25-34	<2
911151	23-Aug-13	MALE	NO	NO AFB SEEN	NO AFB SEEN	neg		no afb	no afb	neg	YES		not_ontx		20	15-24	2-8wks
901710	07-Dec-12	MALE	NO			pos	MTB NOT DETECTED				YES		not_ontx		37	>=35	2-8wks
901484	12-Oct-12	FEMALE	YES			pos	MTB NOT DETECTED				YES		not_ontx		37	>=35	2-8wks
912071	23-Jan-14	MALE	NO	NO AFB SEEN	NO AFB SEEN	neg		no afb	no afb	neg	YES		not_ontx		53	>=35	2-8wks
900229	23-Apr-12	MALE	NO			unk	MTB NOT DETECTED				YES		not_ontx		49	>=35	>8 weeks
900416	19-Jul-12	MALE	NO			unk	MTB NOT DETECTED				YES		not_ontx		39	>=35	2-8wks
900041	29-Mar-12	MALE	NO			pos	MTB NOT DETECTED				YES		not_ontx		35	>=35	2-8wks
900190	08-May-12	FEMALE	NO			pos	MTB DETECTED				YES		not_ontx		45	>=35	>8 weeks
912299	05-Feb-14	FEMALE	YES	NO AFB SEEN	NO AFB SEEN	neg		no afb	no afb	neg	YES		not_ontx		59	>=35	>8 weeks
911476	09-Oct-13	FEMALE	NO			pos	MTB NOT DETECTED				YES		not_ontx		24	15-24	2-8wks
900573	27-Jun-12	FEMALE	NO			pos	MTB NOT DETECTED				YES		not_ontx		53	>=35	<2
900038	22-May-12	MALE	NO			pos	MTB NOT DETECTED				YES		not_ontx		45	>=35	2-8wks
911173	19-Aug-13	MALE	YES			pos	MTB NOT DETECTED				YES		not_ontx		43	>=35	2-8wks
901250	07-Sep-12	MALE	NO			pos	MTB NOT DETECTED				YES		not_ontx		42	>=35	<2
910673	22-Jul-13	FEMALE	NO	NO AFB SEEN	NO AFB SEEN	neg		no afb	no afb	neg	YES		not_ontx		23	15-24	>8 weeks
901601	31-Oct-12	MALE	YES			pos	MTB NOT DETECTED				YES		not_ontx		34	25-34	2-8wks
911876	18-Dec-13	FEMALE	NO	NO AFB SEEN	NO AFB SEEN	neg		no afb	no afb	neg	YES		not_ontx		37	>=35	2-8wks
911865	02-Dec-13	FEMALE	NO			unk	MTB NOT DETECTED				YES		not_ontx		24	15-24	2-8wks
901264	13-Sep-12	MALE	NO	2+	3+	neg		afb pos	afb pos	pos	YES		not_ontx		21	15-24	2-8wks
902135	08-Feb-13	FEMALE	NO			pos	MTB NOT DETECTED				YES		not_ontx		52	>=35
900176	17-May-12	MALE	NO	NO AFB SEEN	NO AFB SEEN	neg		no afb	no afb	neg	YES		not_ontx		26	25-34	<2
910262	18-Jun-13	FEMALE	NO			pos	MTB DETECTED				YES		not_ontx		45	>=35	2-8wks
900331	11-Jul-12	FEMALE	YES			pos	MTB NOT DETECTED				YES		not_ontx		39	>=35	<2
902202	14-Feb-13	MALE	NO	NO AFB SEEN	NO AFB SEEN	neg		no afb	no afb	neg	YES		not_ontx		33	25-34	2-8wks
910050	08-May-13	MALE	NO			pos	MTB NOT DETECTED				YES		not_ontx		38	>=35	2-8wks
911074	29-Aug-13	MALE	YES	NO AFB SEEN	NO AFB SEEN	neg		no afb	no afb	neg	YES		not_ontx		39	>=35	2-8wks
902187	31-Jan-13	MALE	NO			pos	MTB NOT DETECTED				YES		not_ontx		33	25-34	<2
902283	04-Feb-13	MALE	NO			pos	MTB NOT DETECTED				YES		not_ontx		46	>=35	2-8wks
910146	06-May-13	FEMALE	NO			pos	MTB NOT DETECTED				YES		not_ontx		30	25-34	2-8wks
912133	02-Jan-14	MALE	NO	NO AFB SEEN	NO AFB SEEN	neg		no afb	no afb	neg	YES		not_ontx		36	>=35	<2
901774	06-Dec-12	MALE	YES			pos	MTB NOT DETECTED				YES		not_ontx		28	25-34	>8 weeks
910566	27-Jun-13	FEMALE	YES			pos	MTB NOT DETECTED				YES		not_ontx		45	>=35	2-8wks
901885	27-Dec-12	FEMALE	NO	NO AFB SEEN	SAMPLE NOT RECEIVED	neg		no afb	not done	neg	YES		not_ontx		39	>=35	<2
912665	31-Mar-14	FEMALE	NO	NO AFB SEEN	NO AFB SEEN	neg		no afb	no afb	neg	YES		not_ontx		80	>=35
901711	07-Dec-12	MALE	NO	NO AFB SEEN	NO AFB SEEN	neg		no afb	no afb	neg	YES		not_ontx		42	>=35	<2
901873	03-Jan-13	FEMALE	NO			pos	MTB NOT DETECTED				YES		not_ontx		26	25-34	2-8wks
900365	06-Jul-12	MALE	NO	NO AFB SEEN	NO AFB SEEN	neg		no afb	no afb	neg	YES		not_ontx		31	25-34	>8 weeks
910063	09-May-13	MALE	NO			pos	NO RESULT				YES		not_ontx		38	>=35	<2
901576	01-Nov-12	FEMALE	YES			pos	MTB NOT DETECTED				YES		not_ontx		45	>=35	2-8wks
911087	28-Aug-13	MALE	NO			pos	MTB NOT DETECTED				YES		not_ontx		31	25-34	2-8wks
902014	28-Jan-13	MALE	NO	NO AFB SEEN	NO AFB SEEN	neg		no afb	no afb	neg	YES		not_ontx		61	>=35	>8 weeks
902147	08-Feb-13	MALE	NO	NO AFB SEEN	NO AFB SEEN	neg		no afb	no afb	neg	YES		not_ontx		23	15-24	2-8wks
901257	10-Sep-12	FEMALE	NO			pos	MTB NOT DETECTED				YES		not_ontx		34	25-34	2-8wks
900317	13-Jun-12	MALE	NO	NO AFB SEEN	NO AFB SEEN	neg		no afb	no afb	neg	YES		not_ontx		44	>=35	<2
900139	22-May-12	MALE	YES			pos	MTB NOT DETECTED				YES		not_ontx		35	>=35	<2
902704	26-Mar-13	FEMALE	NO	NO AFB SEEN	NO AFB SEEN	neg		no afb	no afb	neg	YES		not_ontx		44	>=35	<2
911569	17-Oct-13	MALE	NO			pos	MTB NOT DETECTED				YES		not_ontx		60	>=35	2-8wks
912119	26-Dec-13	FEMALE	YES			pos	MTB NOT DETECTED				YES		not_ontx		38	>=35	2-8wks
910093	06-May-13	FEMALE	NO	NO AFB SEEN	NOT DONE	neg		no afb	not done	neg	YES		not_ontx		32	25-34	<2
911716	14-Nov-13	MALE	NO			pos	MTB NOT DETECTED				YES		not_ontx		53	>=35	2-8wks
910790	02-Aug-13	MALE	NO			pos	MTB NOT DETECTED				YES		not_ontx		21	15-24	<2
910054	16-May-13	FEMALE	NO			pos	MTB NOT DETECTED				YES		not_ontx		30	25-34	2-8wks
902768	30-Apr-13	MALE	NO			pos	MTB NOT DETECTED				YES		not_ontx		39	>=35	<2
902002	21-Jan-13	MALE	NO			pos	MTB NOT DETECTED				YES		not_ontx		32	25-34	<2
902493	04-Mar-13	FEMALE	NO			pos	MTB NOT DETECTED				YES		not_ontx		35	>=35	<2
901160	20-Aug-12	FEMALE	NO			pos	MTB NOT DETECTED				YES		not_ontx		30	25-34	<2
900412	26-Jul-12	FEMALE	NO	NO AFB SEEN	NO AFB SEEN	neg		no afb	no afb	neg	YES		not_ontx		61	>=35	2-8wks
901806	20-Dec-12	MALE	NO	NO AFB SEEN	SAMPLE NOT RECEIVED	neg		no afb	not done	neg	YES		not_ontx		37	>=35	<2
910330	17-Jun-13	MALE	NO	NO AFB SEEN	NOT DONE	neg		no afb	not done	neg	YES		not_ontx		39	>=35	<2
900485	31-May-12	FEMALE	NO			pos	MTB NOT DETECTED				YES		not_ontx		30	25-34	<2
912124	02-Jan-14	MALE	NO			pos	MTB DETECTED				YES		not_ontx		38	>=35	2-8wks
910266	03-Jun-13	FEMALE	NO			pos	MTB NOT DETECTED				YES		not_ontx		31	25-34	<2
910121	23-May-13	FEMALE	YES			pos	MTB NOT DETECTED				YES		not_ontx		59	>=35	2-8wks
902365	16-Apr-13	FEMALE	NO			pos	MTB NOT DETECTED				YES		not_ontx		32	25-34	<2
910081	09-May-13	FEMALE	NO			pos	MTB NOT DETECTED				YES		not_ontx		38	>=35
902342	11-Mar-13	FEMALE	NO			neg		not done	not done	not done	YES		not_ontx		20	15-24	2-8wks
911547	14-Oct-13	FEMALE	NO	NO AFB SEEN	NO AFB SEEN	neg		no afb	no afb	neg	YES		not_ontx		21	15-24	<2
900285	08-May-12	MALE	NO			pos	MTB NOT DETECTED				YES		not_ontx		32	25-34	2-8wks
901181	28-Aug-12	FEMALE	NO			pos	MTB NOT DETECTED				YES		not_ontx		35	>=35	2-8wks
901372	16-Oct-12	FEMALE	NO	NO AFB SEEN	NO AFB SEEN	neg		no afb	no afb	neg	YES		not_ontx		40	>=35	<2
901022	01-Oct-12	FEMALE	NO			pos	MTB NOT DETECTED				YES		not_ontx		36	>=35	2-8wks
911932	29-Nov-13	MALE	NO			pos	MTB NOT DETECTED				YES		not_ontx		44	>=35	<2
900232	24-Apr-12	FEMALE	NO	NO AFB SEEN	NO AFB SEEN	neg		no afb	no afb	neg	YES		not_ontx		42	>=35	2-8wks
901108	21-Aug-12	FEMALE	NO			pos	MTB NOT DETECTED				YES		not_ontx		59	>=35	<2
901816	27-Dec-12	MALE	YES	NO AFB SEEN	NO AFB SEEN	neg		no afb	no afb	neg	YES		not_ontx		38	>=35	<2
901812	10-Dec-12	MALE	YES	NO AFB SEEN	NO AFB SEEN	neg		no afb	no afb	neg	YES		not_ontx		39	>=35	<2
912216	28-Jan-14	MALE	NO	NO AFB SEEN	NO AFB SEEN	neg		no afb	no afb	neg	YES		not_ontx		42	>=35	<2
902229	19-Feb-13	MALE	NO			pos	MTB NOT DETECTED				YES		not_ontx		26	25-34	2-8wks
900027	16-Apr-12	FEMALE	NO	NO AFB SEEN	NO AFB SEEN	neg		no afb	no afb	neg	YES		not_ontx		27	25-34	2-8wks
911180	22-Aug-13	FEMALE	NO			pos	MTB NOT DETECTED				YES		not_ontx		31	25-34	<2
910582	26-Jun-13	MALE	NO			neg		not done	not done	not done	YES		not_ontx		20	15-24	2-8wks
900851	01-Aug-12	MALE	YES			pos	MTB NOT DETECTED				YES		not_ontx		25	25-34	2-8wks
901584	09-Nov-12	FEMALE	YES			pos	MTB NOT DETECTED				YES		not_ontx		30	25-34	2-8wks
901957	02-Jan-13	FEMALE	NO			pos	MTB NOT DETECTED				YES		not_ontx		32	25-34	<2
902290	11-Feb-13	MALE	NO			pos	MTB NOT DETECTED				YES		not_ontx		56	>=35	2-8wks
901770	26-Nov-12	MALE	NO			pos	MTB NOT DETECTED				YES		not_ontx		40	>=35	<2
911107	16-Aug-13	FEMALE	NO			pos	MTB NOT DETECTED				YES		not_ontx		35	>=35	2-8wks
912079	21-Jan-14	MALE	YES			pos	MTB NOT DETECTED				YES		not_ontx		49	>=35	<2
901208	04-Sep-12	FEMALE	NO			pos	MTB NOT DETECTED				YES		not_ontx		25	25-34	<2
911575	11-Oct-13	MALE	NO			pos	MTB NOT DETECTED				YES		not_ontx		36	>=35	2-8wks
910579	18-Jul-13	MALE	NO	NO AFB SEEN	NO AFB SEEN	neg		no afb	no afb	neg	YES		not_ontx		27	25-34	2-8wks
900878	16-Jul-12	FEMALE	NO			pos	MTB NOT DETECTED				YES		not_ontx		23	15-24	2-8wks
902673	12-Apr-13	FEMALE	NO	NO AFB SEEN	AWAITING	neg		no afb	not done	neg	YES		not_ontx		21	15-24	<2
912510	18-Mar-14	MALE	NO	NO AFB SEEN	SAMPLE NOT RECEIVED	neg		no afb	not done	neg	YES		not_ontx		24	15-24	<2
900754	15-Aug-12	MALE	NO			pos	MTB NOT DETECTED				YES		not_ontx		44	>=35	2-8wks
902485	12-Apr-13	FEMALE	NO			pos	MTB NOT DETECTED				YES		not_ontx		40	>=35	2-8wks
911410	27-Sep-13	FEMALE	NO			pos	MTB NOT DETECTED				YES		not_ontx		27	25-34	<2
902269	11-Feb-13	MALE	NO			unk	MTB NOT DETECTED				YES		not_ontx		38	>=35	<2
900689	06-Jun-12	FEMALE	NO			pos	MTB NOT DETECTED				YES		not_ontx		42	>=35	2-8wks
901060	24-Sep-12	FEMALE	NO			pos	MTB NOT DETECTED				YES		not_ontx		23	15-24	2-8wks
912693	25-Mar-14	MALE	NO			pos	MTB NOT DETECTED				YES		not_ontx		40	>=35	2-8wks
902796	18-Apr-13	MALE	NO			pos	MTB NOT DETECTED				YES		not_ontx		30	25-34	2-8wks
911941	26-Nov-13	FEMALE	NO			unk	MTB NOT DETECTED				YES		not_ontx		27	25-34	2-8wks
902001	22-Jan-13	FEMALE	YES			pos	MTB NOT DETECTED				YES		not_ontx		34	25-34	2-8wks
901545	22-Nov-12	FEMALE	NO	NO AFB SEEN	NO AFB SEEN	neg		no afb	no afb	neg	YES		not_ontx		43	>=35	>8 weeks
901047	18-Sep-12	MALE	YES			pos	MTB NOT DETECTED				YES		not_ontx		48	>=35	<2
911166	20-Aug-13	FEMALE	NO	NO AFB SEEN	NO AFB SEEN	neg		no afb	no afb	neg	YES		not_ontx		15	15-24	<2
901388	11-Oct-12	FEMALE	NO			pos	MTB NOT DETECTED				YES		not_ontx		51	>=35	2-8wks
912051	27-Dec-13	FEMALE	NO	NO AFB SEEN	NO AFB SEEN	neg		no afb	no afb	neg	YES		not_ontx		32	25-34	2-8wks
902194	20-Feb-13	FEMALE	NO	NO AFB SEEN	NO AFB SEEN	neg		no afb	no afb	neg	YES		not_ontx		15	15-24	<2
900731	18-Jul-12	FEMALE	NO			pos	MTB NOT DETECTED				YES		not_ontx		26	25-34	2-8wks
901583	30-Oct-12	MALE	NO	NO AFB SEEN	NO AFB SEEN	neg		no afb	no afb	neg	YES		not_ontx		42	>=35	<2
902121	08-Feb-13	MALE	NO			pos	MTB NOT DETECTED				YES		not_ontx		27	25-34	2-8wks
901588	01-Nov-12	FEMALE	NO			pos	MTB NOT DETECTED				YES		not_ontx		30	25-34	2-8wks
902748	17-Apr-13	MALE	NO	NO AFB SEEN	NO AFB SEEN	neg		no afb	no afb	neg	YES		not_ontx		35	>=35	<2
912309	03-Mar-14	MALE	NO	NO AFB SEEN	NO AFB SEEN	neg		no afb	no afb	neg	YES		not_ontx		25	25-34	<2
910780	02-Aug-13	MALE	NO	NO AFB SEEN	NO AFB SEEN	neg		no afb	no afb	neg	YES		not_ontx		17	15-24	2-8wks
902225	04-Feb-13	MALE	NO			unk	MTB NOT DETECTED				YES		not_ontx		24	15-24	2-8wks
902009	08-Jan-13	MALE	NO	NO AFB SEEN	AWAITING	neg		no afb	not done	neg	YES		not_ontx		19	15-24	<2
910481	12-Jul-13	MALE	NO	NO AFB SEEN	NO AFB SEEN	neg		no afb	no afb	neg	YES		not_ontx		40	>=35	<2
912402	28-Feb-14	MALE	NO	NO AFB SEEN	NOT DONE	neg		no afb	not done	neg	YES		not_ontx		34	25-34	<2
901374	17-Oct-12	MALE	NO			pos	MTB NOT DETECTED				YES		not_ontx		39	>=35	>8 weeks
901043	12-Sep-12	MALE	YES			pos	MTB NOT DETECTED				YES		not_ontx		43	>=35	<2
911927	29-Nov-13	MALE	YES			unk	MTB NOT DETECTED				YES		not_ontx		32	25-34	<2
910285	24-Jun-13	FEMALE	NO	NO AFB SEEN	NOT DONE	neg		no afb	not done	neg	YES		not_ontx		56	>=35	<2
911810	21-Nov-13	FEMALE	NO			pos	MTB NOT DETECTED				YES		not_ontx		45	>=35	<2
900703	04-Jun-12	MALE	NO			pos	MTB NOT DETECTED				YES		not_ontx		33	25-34	<2
901099	23-Aug-12	FEMALE	NO	NO AFB SEEN	NO AFB SEEN	neg		no afb	no afb	neg	YES		not_ontx		26	25-34	<2
900193	27-Apr-12	MALE	NO	NOT DONE	SAMPLE NOT RECEIVED	neg		not done	not done	not done	YES		not_ontx		26	25-34	>8 weeks
900828	03-Aug-12	FEMALE	NO	NO AFB SEEN	NO AFB SEEN	neg		no afb	no afb	neg	YES		not_ontx		47	>=35	2-8wks
910108	22-May-13	MALE	NO	NO AFB SEEN	NO AFB SEEN	neg		no afb	no afb	neg	YES		not_ontx		38	>=35	<2
900209	24-Apr-12	MALE	YES			pos	MTB NOT DETECTED				YES		not_ontx		40	>=35	>8 weeks
910372	17-Jun-13	FEMALE	NO	NO AFB SEEN	NO AFB SEEN	neg		no afb	no afb	neg	YES		not_ontx		19	15-24	<2
911700	04-Nov-13	MALE	YES			pos	MTB NOT DETECTED				YES		not_ontx		49	>=35	2-8wks
910338	03-Jun-13	FEMALE	NO			pos	MTB NOT DETECTED				YES		not_ontx		40	>=35	2-8wks
901559	22-Nov-12	FEMALE	YES			pos	MTB NOT DETECTED				YES		not_ontx		35	>=35	2-8wks
912472	13-Feb-14	MALE	NO			neg		not done	not done	not done	YES		not_ontx		18	15-24	<2
910036	10-May-13	FEMALE	NO	NO AFB SEEN	NO AFB SEEN	neg		no afb	no afb	neg	YES		not_ontx		71	>=35	2-8wks
901818	26-Dec-12	FEMALE	NO			unk	NOT DONE				YES		not_ontx		16	15-24	2-8wks
900958	17-Aug-12	FEMALE	NO			pos	MTB NOT DETECTED				YES		not_ontx		40	>=35	2-8wks
911091	30-Aug-13	FEMALE	NO			pos	MTB NOT DETECTED				YES		not_ontx		25	25-34	2-8wks
901335	23-Oct-12	MALE	NO			pos	MTB NOT DETECTED				YES		not_ontx		39	>=35	<2
901136	04-Sep-12	MALE	NO	NO AFB SEEN	NO AFB SEEN	neg		no afb	no afb	neg	YES		not_ontx		26	25-34	<2
900806	16-Aug-12	FEMALE	NO			pos	MTB NOT DETECTED				YES		not_ontx		26	25-34	2-8wks
901539	16-Nov-12	MALE	NO			pos	MTB NOT DETECTED				YES		not_ontx		25	25-34	<2
900971	16-Aug-12	MALE	YES			pos	MTB NOT DETECTED				YES		not_ontx		39	>=35	2-8wks
910368	25-Jun-13	FEMALE	NO			pos	MTB NOT DETECTED				YES		not_ontx		40	>=35	>8 weeks
901299	03-Oct-12	MALE	NO	NO AFB SEEN	SAMPLE NOT RECEIVED	neg		no afb	not done	neg	YES		not_ontx		32	25-34	<2
911554	15-Oct-13	FEMALE	NO	NO AFB SEEN	NOT DONE	neg		no afb	not done	neg	YES		not_ontx		36	>=35	<2
900729	27-Jun-12	FEMALE	NO	NO AFB SEEN	NO AFB SEEN	neg		no afb	no afb	neg	YES		not_ontx		69	>=35	<2
901600	09-Nov-12	MALE	NO			pos	MTB NOT DETECTED				YES		not_ontx		56	>=35	2-8wks
901354	09-Oct-12	FEMALE	NO	NO AFB SEEN	NO AFB SEEN	neg		no afb	no afb	neg	YES		not_ontx		61	>=35	>8 weeks
911847	19-Nov-13	FEMALE	NO	NO AFB SEEN	NO AFB SEEN	neg		no afb	no afb	neg	YES		not_ontx		66	>=35	2-8wks
911352	25-Sep-13	MALE	YES			unk	MTB NOT DETECTED				YES		not_ontx		37	>=35	<2
902275	29-Jan-13	MALE	NO	NO AFB SEEN	NO AFB SEEN	neg		no afb	no afb	neg	YES		not_ontx		38	>=35	<2
912623	17-Mar-14	MALE	NO	NO AFB SEEN	NO AFB SEEN	neg		no afb	no afb	neg	YES		not_ontx		22	15-24	<2
902492	12-Apr-13	FEMALE	NO			pos	MTB NOT DETECTED				YES		not_ontx		28	25-34	2-8wks
901163	19-Sep-12	MALE	YES	NO AFB SEEN	NO AFB SEEN	neg		no afb	no afb	neg	YES		not_ontx		16	15-24	2-8wks
911866	09-Dec-13	MALE	NO	NO AFB SEEN	NO AFB SEEN	neg		no afb	no afb	neg	YES		not_ontx		36	>=35	<2
910724	31-Jul-13	MALE	NO	NO AFB SEEN	NO AFB SEEN	neg		no afb	no afb	neg	YES		not_ontx		25	25-34	<2
901696	07-Nov-12	MALE	NO	NO AFB SEEN	3+	neg		no afb	afb pos	pos	YES	19-Sep-12	on_tbtx		22	15-24	2-8wks
900744	10-Jul-12	FEMALE	YES	NO AFB SEEN	NO AFB SEEN	neg		no afb	no afb	neg	YES		not_ontx		69	>=35	2-8wks
900480	03-May-12	MALE	NO			pos	MTB NOT DETECTED				YES		not_ontx		40	>=35	<2
910738	07-Aug-13	MALE	NO			pos	NO RESULT				YES		not_ontx		36	>=35	<2
911463	27-Sep-13	FEMALE	NO			pos	MTB NOT DETECTED				YES		not_ontx		22	15-24	<2
911326	19-Sep-13	FEMALE	NO	NO AFB SEEN	NO AFB SEEN	neg		no afb	no afb	neg	YES		not_ontx		51	>=35	<2
910586	16-Jul-13	FEMALE	YES			pos	MTB NOT DETECTED				YES		not_ontx		41	>=35	2-8wks
[truncated: 2,445 more rows]
